# Supplementary material for: Competence remodels the pneumococcal cell wall exposing key surface virulence factors that mediate increased host adherence
Source: PLoS Biol. 2023 Jan 30;21(1):e3001990. doi: 10.1371/journal.pbio.3001990 (PMC9910801; doi:10.1371/journal.pbio.3001990)
Supplement: S1 Table — Log2 fold change data between 1 mM IPTG induced vs. uninduced samples of all sgRNA’s from the pooled pneumococcal CRISPRi library (see Methods section for more details). (XLSX) [file pbio.3001990.s009.xlsx]

## Sheet: S1 Table_CRISPRi_Seq
sgRNA	target_tag	target.name	-CSP_effect_log2FoldChange	-CSP_effect_lfcSE	-CSP_effect_padj	+CSP_log2FoldChange2	+CSP_effect_lfcSE	+CSP_effect_padj	interaction.log2FoldChange	interaction.lfcSE	interaction.padj
sgRNA0001	SPV_0001,SPV_0002	dnaA,dnaN	-2.23698	0.122648	1.10205e-22	-2.53714	0.131855	3.37402e-30	-0.300162	0.180078	1
sgRNA0002	SPV_0004	ychF	-0.196013	0.099677	1	-0.199209	0.0985935	1	-0.00319611	0.140201	1
sgRNA0003	SPV_0007,SPV_0008	unknown,divIC	-0.0914915	0.0927303	1	-0.323638	0.0950093	1	-0.232146	0.132762	1
sgRNA0004	SPV_0012	hpt	-0.0943483	0.0821024	1	-0.746481	0.0874936	1	-0.652132	0.119983	1
sgRNA0005	SPV_2078,SPV_0024	ccnC,purA	0.28573	0.0928763	1	0.218236	0.0940869	1	-0.0674935	0.132206	1
sgRNA0006	SPV_2078,SPV_0024,SPV_0023	ccnC,purA,comW	-0.0109826	0.0866672	1	-0.0437047	0.0860131	1	-0.0327221	0.122104	1
sgRNA0007	SPV_2078	ccnC	0.189399	0.0852659	1	0.127445	0.0874404	1	-0.0619539	0.122131	1
sgRNA0008	SPV_0025,SPV_0026	unknown,scRNA	0.129612	0.087779	1	-0.00426359	0.0881923	1	-0.133876	0.124431	1
sgRNA0009	SPV_0026	scRNA	-0.20003	0.0789131	1	-0.310347	0.079967	1	-0.110317	0.112348	1
sgRNA0010	SPV_0029,SPV_0027,SPV_0028	radA,dut,unknown	-0.0246188	0.0730047	1	0.165527	0.0737748	1	0.190145	0.10379	1
sgRNA0011	SPV_0030,SPV_2079	unknown,prsW	-0.544147	0.0825196	1	-0.640266	0.0855063	1	-0.0961191	0.118831	1
sgRNA0012	SPV_0033	prs1	-1.72896	0.129434	1.99329e-07	-2.0077	0.134902	8.53127e-13	-0.27874	0.186954	1
sgRNA0013	SPV_2081	srf-01	-0.00295292	0.0792096	1	0.0149428	0.0786853	1	0.0178957	0.111649	1
sgRNA0014	SPV_2082	unknown	0.151354	0.0843028	1	0.0535456	0.0836197	1	-0.0978083	0.11874	1
sgRNA0015	SPV_0039	unknown	-0.0230844	0.0831355	1	0.0256767	0.0840318	1	0.0487611	0.118207	1
sgRNA0016	SPV_0040	yeiH	-0.00931281	0.0724884	1	0.0370296	0.0723587	1	0.0463424	0.102422	1
sgRNA0017	SPV_0046	blpK	0.0901202	0.0859565	1	0.0272317	0.0870248	1	-0.0628886	0.122319	1
sgRNA0018	SPV_0060,SPV_0056,SPV_0057,SPV_0055,SPV_0054,SPV_0062,SPV_0052,SPV_0061,SPV_0051,SPV_0059,SPV_0053,SPV_0058	purK,vanZ,purH,purN,purM,purB,purL,unknown,purC,purE,purF,purD	0.100281	0.0847474	1	0.106671	0.086936	1	0.00639073	0.121408	1
sgRNA0019	SPV_0060,SPV_0062,SPV_0061,SPV_0059,SPV_0058	purK,purB,unknown,purE,purD	0.00597283	0.0843973	1	0.131932	0.0855868	1	0.125959	0.1202	1
sgRNA0020	SPV_0062,SPV_0061	purB,unknown	-0.770181	0.100337	1	-0.770254	0.101657	1	-7.2199e-05	0.142835	1
sgRNA0021	SPV_0064	cpsR	-0.880856	0.10714	1	-0.483654	0.102693	1	0.397202	0.148407	1
sgRNA0022	SPV_0066,SPV_0065,SPV_0068,SPV_0067,SPV_0071,SPV_0069,SPV_0070	gadV,bgaC,gadE,gadW,galM,gadF,agaS	0.0823699	0.082532	1	0.030925	0.0830267	1	-0.0514449	0.117068	1
sgRNA0023	SPV_0073,SPV_0072	unknown,unknown	0.103701	0.0779454	1	0.0814461	0.0776266	1	-0.022255	0.110006	1
sgRNA0024	SPV_0073	unknown	0.131551	0.0791674	1	0.076015	0.0792653	1	-0.0555361	0.112029	1
sgRNA0025	SPV_0074	unknown	-0.0133583	0.0754914	1	0.16675	0.0761318	1	0.180108	0.107215	1
sgRNA0026	SPV_0076	unknown	0.120806	0.108691	1	0.0671478	0.108027	1	-0.0536583	0.153243	1
sgRNA0027	SPV_2092	unknown	-0.00244979	0.0887751	1	0.104445	0.0894717	1	0.106895	0.12604	1
sgRNA0028	SPV_0080	pavB	-0.0070672	0.0932797	1	0.0594195	0.0939354	1	0.0664867	0.132382	1
sgRNA0029	SPV_0082,SPV_0081	unknown,unknown	0.0435359	0.0838063	1	0.0762339	0.0833228	1	0.032698	0.118179	1
sgRNA0030	SPV_0083	rpsD	-2.1929	0.119051	2.11827e-22	-3.28612	0.152055	1.55075e-49	-1.09322	0.193116	1
sgRNA0031	SPV_0091	unknown	0.0191526	0.0698297	1	0.107645	0.0697161	1	0.0884928	0.0986738	1
sgRNA0032	SPV_0092	unknown	0.165547	0.0865768	1	0.0163525	0.0859379	1	-0.149195	0.121987	1
sgRNA0033	SPV_0093,SPV_0095,SPV_0094,SPV_0096	ptvC,ptvA,ptvB,ptvR	-0.0190663	0.073217	1	0.105192	0.0739992	1	0.124258	0.104099	1
sgRNA0034	SPV_0097	unknown	0.2004	0.0985402	1	0.207651	0.0998378	1	0.00725089	0.140277	1
sgRNA0035	SPV_0098	unknown	-1.01543	0.109127	1	-3.2699	0.165826	2.78791e-41	-2.25447	0.198512	4.37439e-08
sgRNA0036	SPV_0099	aatA	-1.07113	0.173325	1	-3.15933	0.211349	2.2498e-23	-2.08819	0.273331	0.00685134
sgRNA0037	SPV_0101,SPV_0102,SPV_0103,SPV_2095	gph,sdhA,sdhB,unknown	0.0837901	0.0942271	1	0.152553	0.0943231	1	0.0687632	0.133325	1
sgRNA0038	SPV_0104	unknown	-0.00212611	0.0868505	1	0.0737562	0.0862628	1	0.0758823	0.12241	1
sgRNA0039	SPV_0107,SPV_0108	unknown,unknown	-0.0351436	0.0646139	1	0.033814	0.0650512	1	0.0689576	0.0916876	1
sgRNA0040	SPV_0112	unknown	0.0549881	0.073678	1	0.158073	0.0739182	1	0.103085	0.104366	1
sgRNA0041	SPV_0123,SPV_2103,SPV_0124	unknown,unknown,unknown	-0.0129692	0.0733816	1	0.100926	0.0740089	1	0.113895	0.104222	1
sgRNA0042	SPV_2102,SPV_0120,SPV_0123,SPV_0119,SPV_2103,SPV_0122,SPV_0121,SPV_0124	unknown,unknown,unknown,unknown,unknown,unknown,unknown,unknown	0.0201334	0.0654689	1	-0.0164927	0.066256	1	-0.0366262	0.0931453	1
sgRNA0043	SPV_0126	pspA	0.0930016	0.0701422	1	0.12759	0.0707617	1	0.0345882	0.0996351	1
sgRNA0044	SPV_0129,SPV_0128,SPV_0127,SPV_2107	mnmG,unknown,mnmA,srf-04	-1.3648	0.0974148	0.00181608	-1.54584	0.102841	1.06762e-06	-0.181034	0.141654	1
sgRNA0045	SPV_0129,SPV_0128,SPV_2107	mnmG,unknown,srf-04	0.176633	0.108982	1	-0.0898514	0.110011	1	-0.266485	0.154854	1
sgRNA0046	SPV_0131	unknown	-0.57415	0.0677973	1	-1.78906	0.0810246	2.60235e-21	-1.21491	0.105648	1
sgRNA0047	SPV_2109,SPV_0132	cibC,cibB	0.0731715	0.0676702	1	0.0804636	0.0675633	1	0.0072921	0.0956245	1
sgRNA0048	SPV_2109,SPV_0132,SPV_0133	cibC,cibB,cibA	0.0680664	0.0860964	1	0.0635671	0.0867569	1	-0.00449931	0.122227	1
sgRNA0049	SPV_0134	unknown	-0.697539	0.0845666	1	-0.652657	0.0838713	1	0.0448817	0.119105	1
sgRNA0050	SPV_2119	srf-05	0.0119834	0.0839708	1	0.093021	0.0835566	1	0.0810376	0.11846	1
sgRNA0051	SPV_0144	mutR1	-0.0286927	0.0973686	1	0.0995378	0.0981885	1	0.128231	0.138281	1
sgRNA0052	SPV_2120	srf-06	0.102996	0.08303	1	0.122087	0.0822901	1	0.0190911	0.1169	1
sgRNA0053	SPV_0147,SPV_0148,SPV_0146,SPV_0145	unknown,unknown,unknown,unknown	0.108702	0.0937986	1	-0.0206679	0.0951014	1	-0.12937	0.133576	1
sgRNA0054	SPV_0147,SPV_0148,SPV_0146	unknown,unknown,unknown	0.117786	0.0777381	1	0.0204391	0.0786491	1	-0.0973467	0.110584	1
sgRNA0055	SPV_0147,SPV_0148	unknown,unknown	-0.0619662	0.107286	1	-0.124981	0.107918	1	-0.063015	0.152173	1
sgRNA0056	SPV_0150	gshT	0.103802	0.0682636	1	-0.000393747	0.0690456	1	-0.104196	0.0970939	1
sgRNA0057	SPV_0151	metQ	-0.00788181	0.081282	1	0.139982	0.0824782	1	0.147864	0.115799	1
sgRNA0058	SPV_0154,SPV_0153	metP,metN	-0.257895	0.0787957	1	-0.0257895	0.0791161	1	0.232106	0.111661	1
sgRNA0059	SPV_0155	unknown	0.0927773	0.0760578	1	0.0471819	0.075861	1	-0.0455954	0.107423	1
sgRNA0060	SPV_0157,SPV_0156,SPV_0158	unknown,unknown,unknown	0.0472495	0.0689107	1	-0.00814271	0.0688936	1	-0.0553922	0.0974423	1
sgRNA0061	SPV_0159	unknown	0.0583964	0.0883646	1	0.0389276	0.0883516	1	-0.0194688	0.124957	1
sgRNA0062	SPV_0160	nrdI	-0.0895607	0.0873172	1	0.132893	0.0877668	1	0.222453	0.123804	1
sgRNA0063	SPV_0161	unknown	-0.058167	0.0940186	1	-0.100632	0.094349	1	-0.0424648	0.133196	1
sgRNA0064	SPV_0163,SPV_0162	unknown,unknown	0.148871	0.0626917	1	-0.00212853	0.0630094	1	-0.150999	0.0888844	1
sgRNA0065	SPV_0165	hexB	0.162578	0.0676147	1	0.000542222	0.0670014	1	-0.162036	0.0951889	1
sgRNA0066	SPV_0167,SPV_0168,SPV_0166,SPV_0169	ribB,ribE,ribH,ribD	0.105408	0.0875309	1	0.030574	0.0866564	1	-0.0748338	0.123171	1
sgRNA0067	SPV_0171,SPV_0170	tag,ruvA	-0.0609251	0.0811439	1	-0.0116538	0.0823208	1	0.0492713	0.11559	1
sgRNA0068	SPV_0173	unknown	-0.00704183	0.0873793	1	0.0224848	0.0887552	1	0.0295266	0.12455	1
sgRNA0069	SPV_0175,SPV_0174	corA1,unknown	-0.663671	0.11776	1	-0.698853	0.121275	1	-0.0351821	0.169041	1
sgRNA0070	SPV_0177,SPV_0176	ypdF,uvrA	0.139947	0.11707	1	-0.0668014	0.117344	1	-0.206749	0.165756	1
sgRNA0071	SPV_0178	spxA2	-0.301174	0.0759709	1	-0.718037	0.07914	1	-0.416863	0.109703	1
sgRNA0072	SPV_0181,SPV_0182,SPV_0180	yqgF,unknown,unknown	0.453472	0.0874859	1	0.200999	0.0904072	1	-0.252474	0.125806	1
sgRNA0073	SPV_0184	unknown	0.0519881	0.0867824	1	-0.0610721	0.0863066	1	-0.11306	0.122393	1
sgRNA0074	SPV_0185	cls	0.360911	0.0838156	1	0.259601	0.0834067	1	-0.10131	0.118244	1
sgRNA0075	SPV_2121,SPV_0186	unknown,unknown	0.14485	0.0780828	1	0.156676	0.0808198	1	0.0118264	0.112378	1
sgRNA0076	SPV_0186	unknown	0.288893	0.0624105	1	-0.226485	0.0653691	1	-0.515379	0.0903781	1
sgRNA0077	SPV_0189,SPV_0187,SPV_0190,SPV_0191,SPV_0188	unknown,nrdD,nrdG,unknown,unknown	0.133994	0.0825477	1	0.115863	0.0827822	1	-0.0181307	0.116906	1
sgRNA0078	SPV_0191	unknown	0.036247	0.0949253	1	0.152911	0.09555	1	0.116664	0.134687	1
sgRNA0079	SPV_0210,SPV_0204,SPV_0213,SPV_0206,SPV_0203,SPV_0209,SPV_0196,SPV_0192,SPV_0211,SPV_0194,SPV_0208,SPV_0202,SPV_0200,SPV_0212,SPV_0195,SPV_0199,SPV_0193,SPV_0201,SPV_0198,SPV_0205,SPV_0207,SPV_0197	rpsE,rplX,secY,rpsN,rplN,rplR,rplB,rpsJ,rpmD,rplD,rplF,rpsQ,rplP,rplO,rplW,rpsC,rplC,rpmC,rplV,rplE,rpsH,rpsS	-2.8501	0.111972	2.50794e-59	-3.55338	0.136587	1.65633e-75	-0.703287	0.176617	1
sgRNA0080	SPV_0210,SPV_0204,SPV_0213,SPV_0206,SPV_0203,SPV_0209,SPV_0196,SPV_0211,SPV_0194,SPV_0208,SPV_0202,SPV_0200,SPV_0212,SPV_0195,SPV_0199,SPV_0193,SPV_0201,SPV_0198,SPV_0205,SPV_0207,SPV_0197	rpsE,rplX,secY,rpsN,rplN,rplR,rplB,rpmD,rplD,rplF,rpsQ,rplP,rplO,rplW,rpsC,rplC,rpmC,rplV,rplE,rpsH,rpsS	0.0917761	0.0805372	1	-0.307402	0.0826242	1	-0.399178	0.115382	1
sgRNA0081	SPV_0210,SPV_0204,SPV_0213,SPV_0206,SPV_0203,SPV_0209,SPV_0211,SPV_0208,SPV_0202,SPV_0212,SPV_0201,SPV_0205,SPV_0207	rpsE,rplX,secY,rpsN,rplN,rplR,rpmD,rplF,rpsQ,rplO,rpmC,rplE,rpsH	-2.54094	0.155718	7.23643e-22	-3.45332	0.177857	6.71263e-42	-0.912378	0.236392	1
sgRNA0082	SPV_0218,SPV_0217,SPV_0216,SPV_0219,SPV_0215,SPV_2122	rpoA,rpsK,rpsM,rplQ,infA,rpmJ	-2.57183	0.131159	1.0399e-31	-2.98702	0.137769	1.07162e-45	-0.415186	0.190218	1
sgRNA0083	SPV_0220,SPV_0221	unknown,unknown	-0.0180335	0.0677293	1	0.113817	0.0679887	1	0.13185	0.0959673	1
sgRNA0084	SPV_2125	ccnE	0.0363009	0.0722266	1	0.0399674	0.0732864	1	0.00366648	0.102896	1
sgRNA0085	SPV_0222	gpmB1	0.0910001	0.0900249	1	0.0795856	0.0904	1	-0.0114145	0.12758	1
sgRNA0086	SPV_0229,SPV_0228	unknown,unknown	0.0832188	0.0850766	1	0.196937	0.0850158	1	0.113718	0.120274	1
sgRNA0087	SPV_0238	leuS	-2.5379	0.193779	2.78661e-14	-2.99132	0.197977	1.11024e-22	-0.45342	0.277029	1
sgRNA0088	SPV_0239	unknown	-0.0898372	0.101257	1	0.225368	0.104057	1	0.315205	0.145192	1
sgRNA0089	SPV_2129	ccnA	0.0724209	0.0763305	1	0.0969346	0.0773854	1	0.0245137	0.108696	1
sgRNA0090	SPV_2131	srf-07	0.0351362	0.0654171	1	0.0508136	0.0662565	1	0.0156774	0.0931092	1
sgRNA0091	SPV_2132	unknown	0.102405	0.0935697	1	0.109747	0.0920012	1	0.00734233	0.131223	1
sgRNA0092	SPV_0241	ruvB	0.0972444	0.0774834	1	-0.0314777	0.0772936	1	-0.128722	0.109444	1
sgRNA0093	SPV_0244,SPV_0243,SPV_0245,SPV_0246	cdsA,uppS,eep,proS	-2.32472	0.123577	1.55912e-25	-3.05425	0.141029	1.38235e-46	-0.729534	0.187511	1
sgRNA0094	SPV_0247	bglA	0.0979208	0.0736822	1	0.0399736	0.0746864	1	-0.0579472	0.104915	1
sgRNA0095	SPV_0248	glmS	-2.31542	0.117063	5.30138e-28	-3.19947	0.144656	1.29541e-50	-0.884051	0.186089	1
sgRNA0096	SPV_0249	unknown	0.0905651	0.0615745	1	0.0393489	0.06099	1	-0.0512162	0.0866671	1
sgRNA0097	SPV_0250	spuA	0.0785845	0.105294	1	0.0313786	0.103078	1	-0.0472059	0.14735	1
sgRNA0098	SPV_0251,SPV_0252	rpsL,rpsG	-2.77037	0.14595	1.8307e-32	-3.55475	0.177417	1.44235e-45	-0.784379	0.229735	1
sgRNA0099	SPV_0253	fusA	-1.94255	0.160509	4.99594e-08	-2.26288	0.168056	6.11265e-13	-0.320328	0.232392	1
sgRNA0100	SPV_0254	polC	-1.05519	0.110736	1	-1.13582	0.116408	1	-0.080629	0.160665	1
sgRNA0101	SPV_0255	relB1	0.0776096	0.101864	1	0.108055	0.101272	1	0.0304453	0.14364	1
sgRNA0102	SPV_0260	rsuA-1	0.00997814	0.0672376	1	0.184661	0.0677845	1	0.174683	0.0954758	1
sgRNA0103	SPV_0261	pepC	-0.0266361	0.0794215	1	0.0762995	0.0803665	1	0.102936	0.112989	1
sgRNA0104	SPV_0262,SPV_0263,SPV_0264	manN,manM,manL	-0.280397	0.080551	1	-0.177084	0.0829692	1	0.103313	0.115639	1
sgRNA0105	SPV_0265	adhA	-0.0620186	0.084849	1	0.136093	0.0861545	1	0.198112	0.120921	1
sgRNA0106	SPV_2134	unknown	0.0113163	0.068206	1	0.143508	0.0686188	1	0.132192	0.0967502	1
sgRNA0107	SPV_0266	unknown	-0.0672049	0.090572	1	0.0576463	0.0912598	1	0.124851	0.128575	1
sgRNA0108	SPV_0267	unknown	0.079252	0.0909157	1	-0.013463	0.0910472	1	-0.092715	0.128667	1
sgRNA0109	SPV_0269	sulA	-0.263636	0.10432	1	-0.188004	0.104418	1	0.0756318	0.1476	1
sgRNA0110	SPV_0273	unknown	-0.07778	0.0996719	1	0.204726	0.0994557	1	0.282506	0.140805	1
sgRNA0111	SPV_0274,SPV_0275	rplM,rpsI	-2.60907	0.121027	8.22981e-39	-2.98543	0.131664	8.27679e-50	-0.376354	0.178838	1
sgRNA0112	SPV_0283,SPV_0280,SPV_0281,SPV_0279,SPV_0282	celD,celR,celC,celB,unknown	0.0765631	0.0858885	1	0.0446096	0.0866433	1	-0.0319535	0.122	1
sgRNA0113	SPV_0283,SPV_0280,SPV_0281,SPV_0282	celD,celR,celC,unknown	0.109437	0.112958	1	0.0688892	0.113761	1	-0.0405483	0.160316	1
sgRNA0114	SPV_0283,SPV_0280,SPV_0278,SPV_0277,SPV_0281,SPV_0279,SPV_0282	celD,celR,unknown,celA,celC,celB,unknown	0.231737	0.133229	1	0.0985182	0.135258	1	-0.133219	0.189854	1
sgRNA0115	SPV_0284	unknown	-0.0119853	0.111456	1	0.0374795	0.112318	1	0.0494648	0.158233	1
sgRNA0116	SPV_0286	basA	0.114463	0.0705786	1	0.0447866	0.0698778	1	-0.0696769	0.0993189	1
sgRNA0117	SPV_2140,SPV_0288	NA,unknown	0.189369	0.111701	1	0.0236243	0.110657	1	-0.165745	0.157232	1
sgRNA0118	SPV_0289,SPV_0290,SPV_0291,SPV_0292	eda,unknown,unknown,unknown	-0.0605896	0.075205	1	0.129794	0.0751023	1	0.190383	0.106283	1
sgRNA0119	SPV_0301	regR	0.00284111	0.0726044	1	-0.0837248	0.0734629	1	-0.0865659	0.103287	1
sgRNA0120	SPV_0303	unknown	0.0639139	0.0889736	1	0.14476	0.0890299	1	0.0808464	0.125867	1
sgRNA0121	SPV_0304	mraW	-4.34804	0.207008	6.84101e-57	-5.37995	0.287174	6.47733e-51	-1.03191	0.354007	1
sgRNA0122	SPV_0307,SPV_0306	mraY,pbp2x	-3.05802	0.169527	1.65093e-32	-3.35774	0.187904	7.67502e-35	-0.29972	0.253075	1
sgRNA0123	SPV_0308	clpL	0.0117835	0.0731748	1	0.0831672	0.0728118	1	0.0713837	0.103228	1
sgRNA0124	SPV_0309	luxS	0.114629	0.0860448	1	-0.0325254	0.0855658	1	-0.147155	0.121348	1
sgRNA0125	SPV_0310	unknown	-0.0812155	0.0755501	1	-0.0287865	0.0761843	1	0.052429	0.107293	1
sgRNA0126	SPV_0311,SPV_0313	dexB,unknown	0.0239051	0.100348	1	0.0235137	0.102075	1	-0.00039132	0.14314	1
sgRNA0127	SPV_0326,SPV_0329,SPV_0330,SPV_0323,SPV_0320,SPV_0317,SPV_0315,SPV_0319,SPV_0324,SPV_0328,SPV_0321,SPV_0322,SPV_0316,SPV_0327,SPV_0318,SPV_0325	cps2K,cps2M,cps2N,cps2H,cps2T,cps2C,cps2A,cps2E,cps2I,cps2L,cps2F,cps2G,cps2B,cps2P,cps2D,cps2J	-0.0376643	0.0952379	1	0.160864	0.0927112	1	0.198528	0.132912	1
sgRNA0128	SPV_0326,SPV_0329,SPV_0330,SPV_0323,SPV_0324,SPV_0328,SPV_0321,SPV_0322,SPV_0327,SPV_0325	cps2K,cps2M,cps2N,cps2H,cps2I,cps2L,cps2F,cps2G,cps2P,cps2J	-0.380521	0.0775832	1	0.0831938	0.0767323	1	0.463714	0.109119	1
sgRNA0129	SPV_0334	aliA	0.195337	0.0668824	1	0.126206	0.065997	1	-0.0691312	0.093962	1
sgRNA0130	SPV_0337,SPV_0336	recU,pbp1a	-0.260525	0.0976974	1	-0.476464	0.0997682	1	-0.215939	0.139637	1
sgRNA0131	SPV_0338	unknown	-0.038366	0.0800696	1	-0.12946	0.079682	1	-0.0910943	0.112962	1
sgRNA0132	SPV_0339	gpsB	-1.42847	0.121104	0.00394946	-1.41575	0.127725	0.00987957	0.0127189	0.176011	1
sgRNA0133	SPV_0340	rnpB	-1.36952	0.0902879	0.000443841	-1.49802	0.0931155	8.57962e-07	-0.128501	0.129701	1
sgRNA0134	SPV_0344,SPV_0343	ritR,gnd	-3.87528	0.187585	3.11051e-51	-5.39085	0.298026	1.23377e-47	-1.51557	0.352147	1
sgRNA0135	SPV_0346,SPV_0349,SPV_0347,SPV_0348	mvk,fni,mvaD,mvaK2	-0.243663	0.0800516	1	-0.612657	0.0825508	1	-0.368995	0.114991	1
sgRNA0136	SPV_0352,SPV_2148,SPV_0350,SPV_0351	vraR,alkD,vraT,vraS	-0.00129093	0.0740917	1	0.124356	0.0748349	1	0.125647	0.105308	1
sgRNA0137	SPV_0355,SPV_0357,SPV_0356	unknown,cbpK,cbpG	-0.0598199	0.0889239	1	0.0921616	0.0881693	1	0.151981	0.125225	1
sgRNA0138	SPV_0365	tig	-0.122465	0.0924054	1	-0.164398	0.0929021	1	-0.041933	0.131033	1
sgRNA0139	SPV_0367,SPV_0368	lepB,rnhC	-0.971435	0.11227	1	-0.952083	0.114152	1	0.0193522	0.16011	1
sgRNA0140	SPV_0370,SPV_0369	zapB,zapA	0.00512332	0.116037	1	-0.0929074	0.11722	1	-0.0980307	0.16494	1
sgRNA0141	SPV_0372	glyP	-0.337235	0.074205	1	-0.209759	0.0745751	1	0.127476	0.105204	1
sgRNA0142	SPV_0373	mip	-0.00607593	0.0890562	1	0.177177	0.091025	1	0.183253	0.127344	1
sgRNA0143	SPV_0374	shetA	0.145122	0.0920765	1	0.0203559	0.0925666	1	-0.124766	0.130563	1
sgRNA0144	SPV_0375	serS	-2.77181	0.141522	1.56002e-34	-2.83458	0.146441	9.73178e-35	-0.0627753	0.20365	1
sgRNA0145	SPV_0376,SPV_0375,SPV_0377	manO,serS,lysC	-0.0270885	0.0672198	1	-0.019272	0.0675321	1	0.00781645	0.0952842	1
sgRNA0146	SPV_0380,SPV_0378,SPV_0379,SPV_0381	fabH,fabM,fabT,acpP	-0.27212	0.0883684	1	0.080191	0.0877301	1	0.352311	0.124521	1
sgRNA0147	SPV_0380,SPV_0379,SPV_0381	fabH,fabT,acpP	-2.38818	0.156113	8.64085e-18	-2.65824	0.172204	7.43485e-21	-0.270068	0.232434	1
sgRNA0148	SPV_0385,SPV_0389,SPV_0388,SPV_0386,SPV_0383,SPV_0390,SPV_0384,SPV_0387,SPV_0382	fabF,accD,accC,accB,fabD,accA,fabG1,fabZ,fabK	-2.45651	0.143913	7.78831e-23	-3.02108	0.16043	4.11578e-35	-0.56457	0.21552	1
sgRNA0149	SPV_2157,SPV_0391	ydiL,briC	0.0229549	0.0866956	1	0.122921	0.0868967	1	0.0999657	0.122748	1
sgRNA0150	SPV_0393,SPV_0395,SPV_0394	nusB,efp,unknown	0.019939	0.0710079	1	-0.554557	0.0749568	1	-0.574496	0.10325	1
sgRNA0151	SPV_0397,SPV_0398,SPV_0396	gatA,gatC,gatB	-2.99166	0.233329	1.93114e-16	-3.02367	0.239195	3.05018e-16	-0.0320138	0.334151	1
sgRNA0152	SPV_0399	prfC	-0.0448304	0.101989	1	0.0358586	0.106051	1	0.080689	0.147135	1
sgRNA0153	SPV_0401	rpmB	-0.0208806	0.0730916	1	-0.0396131	0.0738714	1	-0.0187324	0.10392	1
sgRNA0154	SPV_0402	asp23	-0.0795644	0.0808739	1	-0.125441	0.0795144	1	-0.0458762	0.113416	1
sgRNA0155	SPV_0404,SPV_0406,SPV_2159,SPV_0405,SPV_0408	ilvB,ilvC,unknown,ilvH,unknown	0.0653709	0.0771857	1	0.218973	0.0785318	1	0.153602	0.110113	1
sgRNA0156	SPV_0409	ilvA	0.0290273	0.0630431	1	-0.0115206	0.0621969	1	-0.040548	0.0885601	1
sgRNA0157	SPV_0410	unknown	-0.0139254	0.0804964	1	-0.0830475	0.081011	1	-0.0691222	0.114204	1
sgRNA0158	SPV_0412,SPV_0411	glnHP1,glnQ1	0.0534496	0.0931726	1	0.108074	0.0933748	1	0.054624	0.131909	1
sgRNA0159	SPV_0414	unknown	0.0810825	0.0703389	1	-0.00201017	0.0718319	1	-0.0830927	0.100536	1
sgRNA0160	SPV_0417	uppP	0.439773	0.0584716	1	-0.781175	0.0647155	1	-1.22095	0.0872183	0.941063
sgRNA0161	SPV_0420	pfl	-0.108531	0.124263	1	-0.0310603	0.126286	1	0.0774703	0.177171	1
sgRNA0162	SPV_0423	xylR	-0.0709773	0.0985549	1	-0.0640691	0.0999147	1	0.00690818	0.140342	1
sgRNA0163	SPV_0429,SPV_0430	trkH,trkA	-0.23659	0.0770077	1	0.113832	0.0763836	1	0.350422	0.108465	1
sgRNA0164	SPV_0431	unknown	0.0267503	0.0842387	1	0.0969721	0.0835451	1	0.0702218	0.118642	1
sgRNA0165	SPV_0434	mtsB	0.265464	0.107347	1	0.232632	0.107386	1	-0.0328326	0.15184	1
sgRNA0166	SPV_2167	NA	-0.48921	0.113957	1	-0.305241	0.114086	1	0.183968	0.161251	1
sgRNA0167	SPV_0441	rpoE	-2.41346	0.10802	1.2251e-37	-2.45393	0.111849	2.47342e-37	-0.0404778	0.155494	1
sgRNA0168	SPV_0442	pyrG	0.000838603	0.0995388	1	0.177386	0.099175	1	0.176548	0.140512	1
sgRNA0169	SPV_0443	nptA	-0.289258	0.0656525	1	-0.0516988	0.0639019	1	0.237559	0.0916171	1
sgRNA0170	SPV_0444	endoD	0.0160711	0.0822378	1	0.106966	0.082462	1	0.0908954	0.11646	1
sgRNA0171	SPV_0445	pgk	-1.2736	0.108292	0.109293	-0.783187	0.101584	1	0.490415	0.14848	1
sgRNA0172	SPV_0446	unknown	-0.111328	0.0754293	1	-0.104163	0.0758991	1	0.00716504	0.107006	1
sgRNA0173	SPV_0447,SPV_0448	glnR,glnA	0.382532	0.0916468	1	0.0030438	0.0939906	1	-0.379489	0.131276	1
sgRNA0174	SPV_0452	creX	0.0379784	0.0926886	1	0.195897	0.0916414	1	0.157918	0.130343	1
sgRNA0175	SPV_0455,SPV_0454,SPV_2170	hsdR,hsdM,hsdS-F	0.0944642	0.075446	1	0.0305335	0.0747263	1	-0.0639307	0.106189	1
sgRNA0176	SPV_0458,SPV_0460,SPV_0459,SPV_0461,SPV_2171	hrcA,dnaK,grpE,dnaJ,unknown	-0.209858	0.0704835	1	-0.295161	0.0723548	1	-0.0853026	0.101011	1
sgRNA0177	SPV_0463,SPV_0462	unknown,unknown	0.0723387	0.0892414	1	0.161732	0.0877399	1	0.0893936	0.125149	1
sgRNA0178	SPV_0464,SPV_0465	ecsA,ecsB	0.0696449	0.0616041	1	0.168078	0.0618096	1	0.0984335	0.0872668	1
sgRNA0179	SPV_0466	blpT	0.0721167	0.101828	1	0.0303412	0.100131	1	-0.0417755	0.142812	1
sgRNA0180	SPV_0467,SPV_0468,SPV_0469	blpS,blpR,blpH	0.167503	0.0908926	1	0.0852111	0.0884353	1	-0.0822923	0.126816	1
sgRNA0181	SPV_0470,SPV_0471,SPV_0472	blpC,blpB,blpA	0.0457878	0.0784989	1	0.058179	0.0786507	1	0.0123913	0.111122	1
sgRNA0182	SPV_0475,SPV_2176,SPV_0474,SPV_0473	pncP,pncW,blpZ,blpY	0.0675053	0.0783201	1	0.0231782	0.0779228	1	-0.0443272	0.110481	1
sgRNA0183	SPV_0477,SPV_0476	trmB,unknown	-0.985727	0.110197	1	-1.17609	0.11271	0.947634	-0.190359	0.157629	1
sgRNA0184	SPV_0482,SPV_0480,SPV_0478,SPV_0483,SPV_0481,SPV_0479	infB,unknown,rimP,rbfA,unknown,nusA	-1.18756	0.122332	1	-1.01165	0.12274	1	0.175903	0.173293	1
sgRNA0185	SPV_0487,SPV_0488	unknown,unknown	0.00792741	0.0738657	1	-0.0432532	0.0744851	1	-0.0511806	0.104901	1
sgRNA0186	SPV_0490	unknown	-0.0167784	0.0688665	1	0.00746782	0.0678386	1	0.0242462	0.0966679	1
sgRNA0187	SPV_0496,SPV_0495	unknown,unknown	-1.46695	0.130123	0.00330151	-1.29942	0.131357	0.190656	0.167525	0.184897	1
sgRNA0188	SPV_2178	unknown	0.189616	0.0878304	1	0.192903	0.0864473	1	0.00328622	0.123237	1
sgRNA0189	SPV_2185,SPV_0500	srf-10,unknown	0.0958278	0.0938683	1	0.0676584	0.0944884	1	-0.0281694	0.133189	1
sgRNA0190	SPV_2185	srf-10	-0.0430791	0.0831231	1	0.0217263	0.0840902	1	0.0648054	0.11824	1
sgRNA0191	SPV_0504,SPV_0505	pheS,paiA	-1.57504	0.0994748	8.50981e-08	-1.52957	0.100688	1.36998e-06	0.0454665	0.141539	1
sgRNA0192	SPV_0507	unknown	0.151282	0.0951056	1	0.0325431	0.0928123	1	-0.118739	0.132888	1
sgRNA0193	SPV_0510,SPV_0511	metE,metF	0.0144664	0.0630985	1	0.0716018	0.0633756	1	0.0571355	0.0894309	1
sgRNA0194	SPV_0512,SPV_0516,SPV_0513,SPV_0517,SPV_0514,SPV_0515	pnp,mrnC,cysE,unknown,unknown,cysS	-1.73326	0.106704	7.65778e-11	-2.01159	0.113452	5.77471e-18	-0.278334	0.155747	1
sgRNA0195	SPV_0523,SPV_0522,SPV_0521	vex3,vex2,vex1	0.136098	0.103381	1	0.137845	0.104566	1	0.00174758	0.147043	1
sgRNA0196	SPV_0525,SPV_0524	vncS,vncR	0.0570679	0.0732171	1	0.105205	0.0740546	1	0.048137	0.104139	1
sgRNA0197	SPV_0526	fba	-2.38364	0.0983514	2.54453e-43	-2.11734	0.0925733	2.62785e-32	0.266304	0.135066	1
sgRNA0198	SPV_0527	unknown	-0.00490854	0.0666405	1	0.177688	0.0679115	1	0.182596	0.0951469	1
sgRNA0199	SPV_0531,SPV_0529,SPV_0528,SPV_0530	glnQ2,glnP2a,glnP2b,glnH2	0.0961677	0.0815807	1	-0.00243654	0.0817195	1	-0.0986042	0.115471	1
sgRNA0200	SPV_0532	recJ	-0.0416003	0.0689268	1	0.0219048	0.0691908	1	0.0635051	0.0976641	1
sgRNA0201	SPV_0533	rnjB	-0.582994	0.0910019	1	-1.90005	0.107598	6.82821e-16	-1.31706	0.140921	1
sgRNA0202	SPV_0535,SPV_0536	murM,murN	-0.0421563	0.0904872	1	0.00174145	0.0897064	1	0.0438977	0.127417	1
sgRNA0203	SPV_0537	unknown	0.0486125	0.0859696	1	0.146169	0.0869208	1	0.0975562	0.122254	1
sgRNA0204	SPV_0539,SPV_0538	unknown,uvrC	0.078754	0.0671931	1	0.0870424	0.0673548	1	0.0082884	0.0951399	1
sgRNA0205	SPV_0540	unknown	0.117338	0.0618149	1	0.0870072	0.0615095	1	-0.0303305	0.0872038	1
sgRNA0206	SPV_0542,SPV_0541	pepV,nrd	-0.141297	0.0722265	1	-0.212073	0.072428	1	-0.0707758	0.102286	1
sgRNA0207	SPV_0546	brnQ	0.0216686	0.062128	1	0.211433	0.0629857	1	0.189764	0.0884708	1
sgRNA0208	SPV_0548,SPV_0547,SPV_0549	unknown,unknown,ldcB	-0.0966058	0.0578343	1	-0.189008	0.0584905	1	-0.0924026	0.0822554	1
sgRNA0209	SPV_0550,SPV_0551	rplK,rplA	-2.32016	0.135787	3.94612e-21	-2.49359	0.143417	3.0183e-24	-0.173425	0.197501	1
sgRNA0210	SPV_2193	unknown	0.11471	0.0635906	1	0.0648692	0.0634685	1	-0.0498412	0.0898443	1
sgRNA0211	SPV_0554	unknown	0.0395895	0.0797988	1	0.198607	0.0794092	1	0.159017	0.112577	1
sgRNA0212	SPV_0558	prtA	0.136275	0.0925258	1	-0.0115992	0.0951057	1	-0.147874	0.132688	1
sgRNA0213	SPV_0564	unknown	-0.00171275	0.0828429	1	-1.51873	0.098614	1.36998e-06	-1.51702	0.128793	0.00638283
sgRNA0214	SPV_0573,SPV_0572,SPV_0571	msrAB2,unknown,ccdA-1	0.0536803	0.0821515	1	-0.702934	0.0892238	1	-0.756615	0.121284	1
sgRNA0215	SPV_0575,SPV_0574	yesM,yesN	0.072735	0.0598642	1	0.131079	0.0605908	1	0.0583438	0.0851761	1
sgRNA0216	SPV_0576	ywlG	-0.332549	0.0670785	1	-0.436753	0.0676339	1	-0.104204	0.0952569	1
sgRNA0217	SPV_0578	pabB	0.0553846	0.0652844	1	0.0285096	0.0651384	1	-0.026875	0.0922229	1
sgRNA0218	SPV_0579	cbpL	0.0386622	0.0738492	1	0.0139152	0.0741984	1	-0.024747	0.104686	1
sgRNA0219	SPV_0580	gki	-0.00688014	0.0661884	1	0.0952485	0.0658487	1	0.102129	0.0933646	1
sgRNA0220	SPV_0581	thyA	-0.845667	0.106828	1	-0.503958	0.105672	1	0.341708	0.150263	1
sgRNA0221	SPV_0582	unknown	0.0569256	0.0686184	1	0.114153	0.0703467	1	0.0572279	0.0982708	1
sgRNA0222	SPV_0585,SPV_0584,SPV_0586,SPV_0583,SPV_0587	unknown,hflX,rnz,miaA,unknown	-0.0965218	0.0658236	1	-0.326817	0.06862	1	-0.230295	0.0950865	1
sgRNA0223	SPV_0588	mtaR	0.0490136	0.09079	1	-0.0183152	0.09062	1	-0.0673288	0.128276	1
sgRNA0224	SPV_0590,SPV_0589	unknown,unknown	0.028555	0.0558949	1	0.0187117	0.0559437	1	-0.00984339	0.0790818	1
sgRNA0225	SPV_0592	rsuA-2	0.0702967	0.0627832	1	0.107805	0.0629567	1	0.0375082	0.0889116	1
sgRNA0226	SPV_0594,SPV_0593	unknown,typA	0.255766	0.0889609	1	0.382873	0.088687	1	0.127106	0.125616	1
sgRNA0227	SPV_0597,SPV_0596,SPV_0595	unknown,unknown,unknown	0.042897	0.0763797	1	0.0809516	0.0766932	1	0.0380546	0.108239	1
sgRNA0228	SPV_0599,SPV_0598	murG,murD	-2.91242	0.136229	3.78512e-43	-3.59295	0.162434	1.08206e-55	-0.680526	0.211998	1
sgRNA0229	SPV_0610	unknown	0.161054	0.0767784	1	0.0307842	0.0757675	1	-0.13027	0.107869	1
sgRNA0230	SPV_0608,SPV_0610,SPV_0609	pyrF,unknown,pyrE	0.0934262	0.0652291	1	0.052054	0.0651996	1	-0.0413723	0.092227	1
sgRNA0231	SPV_0616,SPV_0618,SPV_0615,SPV_0617	glnQ3,glnP3a,glnH3,glnP3b	0.101999	0.0707333	1	0.100416	0.0697141	1	-0.00158245	0.0993139	1
sgRNA0232	SPV_0620	lysS	-1.78145	0.108955	9.06881e-12	-2.09935	0.114106	7.14723e-21	-0.317901	0.15777	1
sgRNA0233	SPV_0634,SPV_0635,SPV_0633	cupA,ctpA,copY	0.0649516	0.0899383	1	0.03475	0.0908564	1	-0.0302015	0.127843	1
sgRNA0234	SPV_0636	spxB	0.0457867	0.0815791	1	0.0472837	0.0819193	1	0.00149698	0.115611	1
sgRNA0235	SPV_0641	manA	0.114991	0.107402	1	0.0134831	0.10846	1	-0.101508	0.152639	1
sgRNA0236	SPV_0644,SPV_0645	unknown,unknown	0.148016	0.0690812	1	0.111297	0.0692446	1	-0.0367185	0.0978111	1
sgRNA0237	SPV_0646	unknown	-0.038553	0.0800152	1	0.170106	0.0803124	1	0.208659	0.113369	1
sgRNA0238	SPV_0647,SPV_0648	unknown,comEB	0.0219982	0.0848667	1	0.00888525	0.0851982	1	-0.0131129	0.120254	1
sgRNA0239	SPV_0649	upp	-1.40107	0.0819632	1.04686e-05	-0.903055	0.0774315	1	0.498014	0.112755	1
sgRNA0240	SPV_0650	clpP	-0.288738	0.0731382	1	-0.188599	0.0737184	1	0.100138	0.103844	1
sgRNA0241	SPV_0651	unknown	0.0155024	0.100777	1	-0.000312026	0.0997506	1	-0.0158144	0.141796	1
sgRNA0242	SPV_0652	livJ	0.126881	0.071347	1	0.145606	0.0713968	1	0.0187249	0.100935	1
sgRNA0243	SPV_0657	unknown	-0.0341296	0.0851132	1	0.0109116	0.0845905	1	0.0450412	0.119999	1
sgRNA0244	SPV_0659,SPV_0660,SPV_2217	ftsE,ftsX,NA	-0.743499	0.076306	1	-0.98571	0.0800386	1	-0.242211	0.110584	1
sgRNA0245	SPV_0661	malT	0.0545691	0.0752733	1	0.0391783	0.0755228	1	-0.0153908	0.106629	1
sgRNA0246	SPV_0663	yqfR	-0.614527	0.102191	1	-0.809327	0.106404	1	-0.194799	0.147529	1
sgRNA0247	SPV_0664	metK	-1.32124	0.0929612	0.00534368	-1.64832	0.0974751	2.98637e-10	-0.327078	0.134697	1
sgRNA0248	SPV_0666,SPV_0665	holA,pyrDa	-0.277247	0.0763082	1	-0.109595	0.0764431	1	0.167652	0.108012	1
sgRNA0249	SPV_0667	sodA	0.196626	0.304084	1	0.444759	0.314062	1	0.248133	0.437152	1
sgRNA0250	SPV_0668	unknown	-0.0145899	0.0763858	1	-0.0469089	0.0760174	1	-0.032319	0.107766	1
sgRNA0251	SPV_0672	ppiA	0.0912171	0.099033	1	0.00221545	0.0998464	1	-0.0890017	0.14063	1
sgRNA0252	SPV_2218,SPV_0673	unknown,unknown	0.0754281	0.0879622	1	-0.151549	0.0865148	1	-0.226977	0.123378	1
sgRNA0253	SPV_0674,SPV_0675	rpsP,khpA	-2.37931	0.181485	3.85542e-13	-3.77746	0.213196	1.77255e-37	-1.39815	0.279981	1
sgRNA0254	SPV_2220	unknown	-0.00801414	0.0920454	1	-0.284555	0.0915953	1	-0.276541	0.129854	1
sgRNA0255	SPV_0681	unknown	0.0922307	0.0859046	1	0.0554652	0.0873326	1	-0.0367655	0.122501	1
sgRNA0256	SPV_0684	bioY	0.0637731	0.0686298	1	0.0564	0.0691109	1	-0.00737315	0.0973979	1
sgRNA0257	SPV_0685	gor	0.0240571	0.0724318	1	-0.0352473	0.0726818	1	-0.0593044	0.102611	1
sgRNA0258	SPV_0686,SPV_0687,SPV_0688	unknown,unknown,unknown	0.101385	0.087687	1	0.121293	0.0871201	1	0.0199078	0.123608	1
sgRNA0259	SPV_0689	metG	-2.76866	0.140286	5.23006e-35	-2.89795	0.145953	2.35565e-37	-0.129293	0.202441	1
sgRNA0260	SPV_0691	unknown	0.0937305	0.108504	1	-0.019988	0.109767	1	-0.113718	0.154344	1
sgRNA0261	SPV_0693	unknown	-0.0252801	0.10586	1	0.0522898	0.105971	1	0.0775699	0.149787	1
sgRNA0262	SPV_0695,SPV_0694	fabG2,unknown	-0.00131121	0.102283	1	0.0500889	0.102034	1	0.0514001	0.144474	1
sgRNA0263	SPV_0698	unknown	0.00233611	0.068809	1	0.0619154	0.0681598	1	0.0595793	0.0968526	1
sgRNA0264	SPV_0700	pepN	0.0116237	0.0757436	1	-0.0991908	0.0756425	1	-0.110814	0.107046	1
sgRNA0265	SPV_0701,SPV_0702	ciaR,ciaH	0.128777	0.0818343	1	-0.172568	0.0855043	1	-0.301345	0.118355	1
sgRNA0266	SPV_0703	unknown	-0.0364259	0.097581	1	-0.121836	0.0960449	1	-0.0854096	0.136918	1
sgRNA0267	SPV_0704	unknown	0.0891082	0.0759992	1	0.0499162	0.076531	1	-0.039192	0.107856	1
sgRNA0268	SPV_0705	yoaA	0.0545404	0.0798071	1	-0.758043	0.0873517	1	-0.812584	0.118319	1
sgRNA0269	SPV_0708	unknown	-1.45087	0.110646	0.000475907	-1.57522	0.114376	4.61544e-06	-0.124345	0.159137	1
sgRNA0270	SPV_0710	ezrA	-1.26177	0.11302	0.192547	-1.33273	0.115516	0.0342131	-0.0709682	0.161609	1
sgRNA0271	SPV_0714	unknown	-0.152643	0.0682777	1	0.0397514	0.0676542	1	0.192394	0.0961193	1
sgRNA0272	SPV_0717	clpE	-0.0957853	0.0736493	1	0.0640688	0.0734104	1	0.159854	0.103987	1
sgRNA0273	SPV_0718	unknown	-0.0429401	0.0840833	1	0.0356452	0.0840509	1	0.0785853	0.118889	1
sgRNA0274	SPV_0721,SPV_0720,SPV_0719	folD,glnQ4,glnP4	0.0270196	0.0731948	1	-0.260646	0.0733958	1	-0.287666	0.103655	1
sgRNA0275	SPV_0721	folD	-1.24909	0.0657847	0.00154821	-1.12265	0.0644457	0.466993	0.126431	0.0920917	1
sgRNA0276	SPV_0722	nnrD	0.0837478	0.101169	1	-0.204938	0.0998836	1	-0.288686	0.142168	1
sgRNA0277	SPV_0723,SPV_0725,SPV_0726,SPV_0724	rpiA,unknown,unknown,deoB	-0.125359	0.0713576	1	-0.00333452	0.0724508	1	0.122024	0.101691	1
sgRNA0278	SPV_0732	rpsT	-0.0394199	0.0759263	1	0.0349798	0.0756326	1	0.0743997	0.107169	1
sgRNA0279	SPV_0733	coaA	0.0926723	0.0791101	1	-0.00614623	0.0777554	1	-0.0988185	0.110925	1
sgRNA0280	SPV_0735	unknown	0.00783184	0.0664806	1	-0.0912508	0.0660134	1	-0.0990826	0.093688	1
sgRNA0281	SPV_0738,SPV_0739,SPV_0737	cdd-1,unknown,deoC	-0.0449517	0.0887145	1	-0.0363891	0.088528	1	0.00856259	0.125329	1
sgRNA0282	SPV_0745	plsY	-1.53755	0.0903313	3.1228e-08	-0.953142	0.0861989	1	0.584411	0.12486	1
sgRNA0283	SPV_0746	parE	-0.968577	0.0794789	1	-0.777198	0.0799997	1	0.191379	0.112769	1
sgRNA0284	SPV_0750,SPV_0752,SPV_0751,SPV_0753,SPV_0749	unknown,unknown,unknown,pcp1,ilvE	-0.155043	0.110394	1	-0.154862	0.110311	1	0.000180777	0.156062	1
sgRNA0285	SPV_0754,SPV_0755	unknown,tRNA-Tyr-1	0.141147	0.0941019	1	-0.120517	0.0960491	1	-0.261664	0.134464	1
sgRNA0286	SPV_0757	rpsA	-1.88142	0.0915802	1.00394e-20	-1.17403	0.0833335	0.307865	0.70739	0.12382	1
sgRNA0287	SPV_0759	unknown	-2.05851	0.109329	5.79918e-21	-2.13849	0.115122	6.02756e-22	-0.0799806	0.158763	1
sgRNA0288	SPV_0761	unknown	-0.326412	0.0819802	1	-0.366337	0.0825011	1	-0.0399254	0.116306	1
sgRNA0289	SPV_0764,SPV_0766,SPV_0763,SPV_0762,SPV_0765	sufS,sufB,sufD,sufC,sufE2	-0.101598	0.06092	1	-0.0477504	0.0606588	1	0.0538474	0.0859694	1
sgRNA0290	SPV_0767	pbp3	0.225904	0.0779017	1	0.112789	0.0794516	1	-0.113115	0.111271	1
sgRNA0291	SPV_0769	ssrA	0.0850611	0.0731592	1	-0.0482567	0.0759503	1	-0.133318	0.105455	1
sgRNA0292	SPV_0770	tRNA-Ser-1	0.0680965	0.0707625	1	0.126252	0.0703623	1	0.0581551	0.0997907	1
sgRNA0293	SPV_0771,SPV_0772	fruR,fruB	0.114247	0.0679769	1	0.0988545	0.0690899	1	-0.0153922	0.0969241	1
sgRNA0294	SPV_0774	ftsK	0.0546328	0.0693536	1	-0.292171	0.0702926	1	-0.346804	0.098747	1
sgRNA0295	SPV_0775	unknown	0.0666327	0.076086	1	0.0706724	0.0762701	1	0.00403971	0.107732	1
sgRNA0296	SPV_0776,SPV_0777	unknown,thiI	0.157622	0.0643516	1	0.054889	0.064985	1	-0.102733	0.0914559	1
sgRNA0297	SPV_2238,SPV_0781,SPV_0778	unknown,unknown,unknown	0.0370396	0.0813604	1	0.146638	0.0823131	1	0.109598	0.115737	1
sgRNA0298	SPV_0783,SPV_0782,SPV_0785,SPV_0784	unknown,unknown,unknown,unknown	-0.00170076	0.0731556	1	0.0671607	0.0733686	1	0.0688614	0.103608	1
sgRNA0299	SPV_0785,SPV_0784	unknown,unknown	0.0210266	0.0769177	1	0.117551	0.0765502	1	0.0965241	0.108519	1
sgRNA0300	SPV_0786,SPV_0787	argR2,pepX	0.0333846	0.0703085	1	0.104393	0.0702365	1	0.0710082	0.0993803	1
sgRNA0301	SPV_0788	dnaE	-0.0392214	0.0733803	1	-0.0665281	0.0739392	1	-0.0273067	0.104171	1
sgRNA0302	SPV_0789,SPV_0790	pfkA,pyk	-3.19868	0.121097	4.28024e-71	-3.3537	0.129805	2.64081e-71	-0.155019	0.177521	1
sgRNA0303	SPV_0790	pyk	-2.59937	0.121132	2.61387e-38	-2.71863	0.124362	4.77854e-42	-0.119256	0.173606	1
sgRNA0304	SPV_0792,SPV_0793	unknown,unknown	0.129925	0.085018	1	0.114832	0.0860321	1	-0.0150929	0.120953	1
sgRNA0305	SPV_0799	unknown	0.0898718	0.0691725	1	0.0558806	0.0687265	1	-0.0339911	0.0975099	1
sgRNA0306	SPV_0802	tex	-0.0168405	0.0748185	1	0.0463257	0.0749243	1	0.0631663	0.105884	1
sgRNA0307	SPV_0803	unknown	0.0638028	0.0628171	1	0.112397	0.0630254	1	0.0485941	0.0889842	1
sgRNA0308	SPV_2245	unknown	0.103695	0.0676354	1	0.153522	0.0678621	1	0.0498272	0.0958113	1
sgRNA0309	SPV_2246	unknown	0.0720199	0.0812429	1	0.106377	0.0823897	1	0.0343568	0.115709	1
sgRNA0310	SPV_2247	srf-13	0.10737	0.0759516	1	0.136344	0.0769535	1	0.0289738	0.108123	1
sgRNA0311	SPV_0816	unknown	0.156768	0.0798195	1	0.0762613	0.0799196	1	-0.0805063	0.112953	1
sgRNA0312	SPV_2249,SPV_0817	unknown,unknown	0.205888	0.0713337	1	0.00385138	0.0717796	1	-0.202037	0.101197	1
sgRNA0313	SPV_0819,SPV_0818	lspA,cmbR	0.0989295	0.0862869	1	-0.0476842	0.087981	1	-0.146614	0.123232	1
sgRNA0314	SPV_0822	proB	0.088676	0.0691703	1	0.153268	0.070183	1	0.0645921	0.0985403	1
sgRNA0315	SPV_0825	tmk	-3.06971	0.111016	7.13984e-75	-2.90539	0.110542	1.23783e-64	0.164313	0.156665	1
sgRNA0316	SPV_2251	unknown	0.0549906	0.077552	1	0.0755932	0.0785033	1	0.0206026	0.11035	1
sgRNA0317	SPV_0833	trmFO	-0.169176	0.0716787	1	-0.0301896	0.0716603	1	0.138987	0.101356	1
sgRNA0318	SPV_0834	pyrH	-1.64665	0.125182	2.60212e-06	-1.83949	0.126261	3.0131e-10	-0.192835	0.177799	1
sgRNA0319	SPV_0838,SPV_2252,SPV_0839	phoH,unknown,unknown	0.0112302	0.0791367	1	0.05036	0.079206	1	0.0391298	0.111965	1
sgRNA0320	SPV_0842	unknown	0.0525792	0.102033	1	0.166992	0.103301	1	0.114413	0.145196	1
sgRNA0321	SPV_2257,SPV_0846,SPV_2256	unknown,unknown,unknown	0.071724	0.0811466	1	0.118284	0.0825659	1	0.0465605	0.115767	1
sgRNA0322	SPV_2257,SPV_0846,SPV_0844,SPV_2256,SPV_0843	unknown,unknown,comEC,unknown,comEA	0.0469159	0.072061	1	0.024502	0.0731346	1	-0.0224139	0.102672	1
sgRNA0323	SPV_2258	NA	-3.3217	0.16942	3.52016e-41	-3.66696	0.180369	5.86504e-48	-0.345263	0.247459	1
sgRNA0324	SPV_0852,SPV_0853,SPV_0851	pyrDb,lytB,pyrK	0.0212411	0.0823575	1	0.126022	0.082692	1	0.104781	0.116708	1
sgRNA0325	SPV_0853	lytB	0.422127	0.0646149	1	0.249663	0.0669234	1	-0.172465	0.093026	1
sgRNA0326	SPV_0854	pavA	-0.0156732	0.089053	1	0.00165916	0.0883762	1	0.0173324	0.125462	1
sgRNA0327	SPV_0855,SPV_0856	ybeY,dgkA	-0.375786	0.0862592	1	-0.857064	0.0890083	1	-0.481277	0.123948	1
sgRNA0328	SPV_0861	secG	-0.0851516	0.0817383	1	-1.61816	0.0972502	2.0638e-09	-1.53301	0.127038	0.00313713
sgRNA0329	SPV_0865	coiA	-0.0729788	0.070306	1	0.161163	0.0723984	1	0.234142	0.100918	1
sgRNA0330	SPV_0866,SPV_0867	pepF1,unknown	-0.061477	0.0736818	1	0.0529744	0.0733663	1	0.114451	0.103979	1
sgRNA0331	SPV_0868	prsA	-0.146731	0.089599	1	0.0422619	0.089869	1	0.188993	0.126903	1
sgRNA0332	SPV_0871,SPV_0872	ebsC,unknown	0.105842	0.066513	1	0.0681614	0.0668754	1	-0.0376804	0.0943202	1
sgRNA0333	SPV_0873	unknown	0.108432	0.076221	1	0.238715	0.0775259	1	0.130283	0.108719	1
sgRNA0334	SPV_0875,SPV_0874	unknown,glmU	-1.31943	0.0872673	0.00251684	-2.23466	0.102721	4.77398e-32	-0.915234	0.134786	1
sgRNA0335	SPV_0878	orfX	-0.498534	0.112868	1	-1.09148	0.119969	1	-0.592944	0.164717	1
sgRNA0336	SPV_0886,SPV_0885	unknown,ccdA-2	0.10287	0.0753496	1	0.0993968	0.0748559	1	-0.00347285	0.106212	1
sgRNA0337	SPV_0886	unknown	0.0845809	0.0808982	1	-0.0140456	0.081387	1	-0.0986266	0.114754	1
sgRNA0338	SPV_0887	yfnA	0.0618791	0.0861445	1	0.158492	0.0875361	1	0.0966125	0.122815	1
sgRNA0339	SPV_2265,SPV_0888	phtD,lmb	0.106405	0.0961674	1	0.013223	0.0959522	1	-0.0931825	0.135849	1
sgRNA0340	SPV_1034,SPV_1033	unknown,unknown	0.00337991	0.0749622	1	0.117193	0.0757707	1	0.113813	0.106586	1
sgRNA0341	SPV_1030,SPV_1032,SPV_1031	pyrC,ung,mutX	-0.0310209	0.0676598	1	0.1361	0.0690661	1	0.16712	0.0966849	1
sgRNA0342	SPV_1028	acoA	0.262618	0.0886417	1	-0.0577082	0.0910522	1	-0.320327	0.127074	1
sgRNA0343	SPV_1023	xerS	0.113093	0.077279	1	0.0759746	0.0786525	1	-0.0371181	0.110264	1
sgRNA0344	SPV_1020,SPV_1019	rnhB,rbgA	-0.343918	0.0818017	1	-0.511454	0.0832512	1	-0.167535	0.116715	1
sgRNA0345	SPV_1018	zmpA	0.0700728	0.0987718	1	0.0334574	0.098856	1	-0.0366154	0.139744	1
sgRNA0346	SPV_1017,SPV_1015,SPV_1016	unknown,rexB,rexA	-0.0184437	0.0761274	1	0.103883	0.0748195	1	0.122327	0.10674	1
sgRNA0347	SPV_1012	eno	-3.56564	0.143654	6.0513e-69	-3.20164	0.13528	7.7072e-58	0.363997	0.197325	1
sgRNA0348	SPV_1010	unknown	0.0658644	0.0766018	1	0.0773547	0.0779737	1	0.0114903	0.109306	1
sgRNA0349	SPV_1008,SPV_1007	glgA,glgD	0.0425394	0.0773218	1	0.158332	0.0795111	1	0.115792	0.110908	1
sgRNA0350	SPV_1008,SPV_1007,SPV_1005,SPV_1006	glgA,glgD,glgB,glgC	0.101882	0.0735977	1	-0.0742062	0.0728789	1	-0.176089	0.103576	1
sgRNA0351	SPV_1004	gapN	-0.107219	0.0952055	1	0.0828942	0.0949711	1	0.190113	0.134475	1
sgRNA0352	SPV_1001,SPV_1002	ligA,pulA	-0.207874	0.0829896	1	-0.161889	0.0825094	1	0.0459848	0.117026	1
sgRNA0353	SPV_1000	unknown	0.0830674	0.068659	1	0.0961674	0.0684035	1	0.0131	0.096918	1
sgRNA0354	SPV_0999,SPV_0998,SPV_1000	rggD,unknown,unknown	0.0187846	0.086953	1	0.127604	0.0891978	1	0.108819	0.124568	1
sgRNA0355	SPV_0997	hlpA	-0.17013	0.102512	1	-0.425128	0.105744	1	-0.254998	0.147277	1
sgRNA0356	SPV_0996	unknown	-0.0203512	0.0833925	1	0.0835537	0.0825644	1	0.103905	0.117351	1
sgRNA0357	SPV_0995	unknown	0.0974765	0.0585204	1	0.0544622	0.0586054	1	-0.0430143	0.0828205	1
sgRNA0358	SPV_0994	ribF	-2.05363	0.108255	3.59803e-21	-1.65046	0.106516	1.01019e-08	0.403177	0.151872	1
sgRNA0359	SPV_2270	NA	-2.9635	0.134885	2.64033e-46	-3.56131	0.149612	8.80995e-64	-0.597811	0.201439	1
sgRNA0360	SPV_0988	unknown	0.148513	0.0755839	1	0.0314047	0.0757022	1	-0.117108	0.106975	1
sgRNA0361	SPV_0987	unknown	-0.0360368	0.0711604	1	0.130989	0.0701394	1	0.167026	0.0999166	1
sgRNA0362	SPV_0983,SPV_0984,SPV_0982,SPV_0985	ppnK,rluD3,unknown,eutD	-1.98003	0.13618	7.6473e-12	-2.08402	0.140044	1.08263e-13	-0.10399	0.195339	1
sgRNA0363	SPV_0981	unknown	-0.106688	0.0670685	1	0.115875	0.068119	1	0.222563	0.0955948	1
sgRNA0364	SPV_0980	prs2	-0.346613	0.0771519	1	-0.535366	0.0791396	1	-0.188754	0.110524	1
sgRNA0365	SPV_0976,SPV_0974	rex,unknown	0.290648	0.0821843	1	0.0078667	0.0834954	1	-0.282781	0.117157	1
sgRNA0366	SPV_0975	radC	-0.147163	0.0777418	1	0.112237	0.0780015	1	0.2594	0.110127	1
sgRNA0367	SPV_0973	pcrA	-0.206992	0.0679936	1	-0.214464	0.067762	1	-0.00747199	0.0959938	1
sgRNA0368	SPV_0967	murA-1	-0.531078	0.0984772	1	-0.644044	0.101187	1	-0.112965	0.141197	1
sgRNA0369	SPV_0963	unknown	-0.731345	0.118551	1	-1.03163	0.121637	1	-0.300285	0.169852	1
sgRNA0370	SPV_0960	lafB	-0.790396	0.0878186	1	-3.1977	0.128602	1.40923e-63	-2.40731	0.155726	6.03019e-17
sgRNA0371	SPV_0959,SPV_0957,SPV_0958	unknown,dnaG,rpoD	-2.44337	0.153631	8.83846e-20	-2.69369	0.162481	2.75378e-24	-0.250313	0.223613	1
sgRNA0372	SPV_0953,SPV_0952	ppc,ftsW	-0.545135	0.090016	1	-1.1247	0.0957866	1	-0.57956	0.131446	1
sgRNA0373	SPV_0939	mutR2	0.12044	0.0701621	1	0.0470452	0.0705003	1	-0.0733945	0.0994636	1
sgRNA0374	SPV_2285,SPV_0931,SPV_0930	unknown,pezT,pezA	-0.45146	0.0981787	1	-0.536405	0.097557	1	-0.0849451	0.138407	1
sgRNA0375	SPV_2287,SPV_2285,SPV_0931,SPV_2286,SPV_0930	unknown,unknown,pezT,unknown,pezA	-0.0103224	0.0895675	1	0.0881337	0.0892906	1	0.0984561	0.126472	1
sgRNA0376	SPV_2287,SPV_2285,SPV_0931,SPV_2286,SPV_0930,SPV_0927	unknown,unknown,pezT,unknown,pezA,nplT	0.139662	0.0656172	1	0.171829	0.0659537	1	0.0321666	0.093035	1
sgRNA0377	SPV_0926	unknown	0.142036	0.0820269	1	0.0779813	0.0809744	1	-0.0640545	0.115262	1
sgRNA0378	SPV_0923	unknown	0.0865292	0.106197	1	0.000719557	0.101877	1	-0.0858096	0.147162	1
sgRNA0379	SPV_0922,SPV_0921	unknown,ccrB	0.026053	0.0965359	1	0.0784219	0.0980637	1	0.0523689	0.137607	1
sgRNA0380	SPV_2288,SPV_0918,SPV_0919,SPV_0917,SPV_0915,SPV_0916	unknown,piaD,unknown,piaC,piaA,piaB	0.225503	0.0991398	1	0.157618	0.0996243	1	-0.0678848	0.140548	1
sgRNA0381	SPV_0914	rlmCD	-0.0967482	0.07849	1	-0.00223501	0.0801209	1	0.0945132	0.112161	1
sgRNA0382	SPV_0913	unknown	0.118301	0.114844	1	0.0447056	0.113414	1	-0.0735952	0.161405	1
sgRNA0383	SPV_0904	tdk	-1.01859	0.0881044	1	-1.09497	0.0896716	1	-0.076388	0.125711	1
sgRNA0384	SPV_0903	xylH	0.0607395	0.0741545	1	0.0120129	0.0733304	1	-0.0487266	0.104289	1
sgRNA0385	SPV_0902	mnmE	0.0687895	0.0916355	1	0.0193578	0.092877	1	-0.0494317	0.130473	1
sgRNA0386	SPV_0901,SPV_0900	dapA,asd	0.00236523	0.0679094	1	-0.000648577	0.0688537	1	-0.0030138	0.0967084	1
sgRNA0387	SPV_2292	srf-17	0.0923051	0.0833421	1	0.0214025	0.0831991	1	-0.0709026	0.117762	1
sgRNA0388	SPV_0899	tRNA-Thr-1	0.16335	0.0678111	1	0.0150762	0.0677204	1	-0.148274	0.0958353	1
sgRNA0389	SPV_0898	queT	0.0282931	0.0698115	1	0.139701	0.0708051	1	0.111408	0.0994334	1
sgRNA0390	SPV_0897	mesH	0.0448424	0.066555	1	0.100221	0.0670776	1	0.0553786	0.0944933	1
sgRNA0391	SPV_0896	mscL	0.0763088	0.0725553	1	0.192801	0.0724729	1	0.116492	0.10255	1
sgRNA0392	SPV_0895	hemH	0.0180511	0.0932365	1	0.0376314	0.0947976	1	0.0195803	0.132965	1
sgRNA0393	SPV_0894	pepT	0.0822955	0.0742985	1	0.0727941	0.0740099	1	-0.00950135	0.10487	1
sgRNA0394	SPV_0890	phtE	0.0395217	0.073099	1	0.00635339	0.0733801	1	-0.0331683	0.103577	1
sgRNA0395	SPV_1039,SPV_1040	ptsI,ptsH	-3.89704	0.185331	3.49157e-53	-3.39896	0.173406	3.95233e-42	0.498086	0.253805	1
sgRNA0396	SPV_1041,SPV_1042,SPV_1043	nrdH,nrdE,nrdF	-4.34792	0.179472	7.13984e-75	-4.84598	0.209138	2.97731e-73	-0.498062	0.275589	1
sgRNA0397	SPV_1043	nrdF	-0.783437	0.096505	1	-0.899379	0.100465	1	-0.115941	0.139307	1
sgRNA0398	SPV_1044	lacR	0.0759045	0.0736134	1	0.0177079	0.0741084	1	-0.0581966	0.104456	1
sgRNA0399	SPV_1053,SPV_1052,SPV_1051,SPV_2301	lacA,lacB,lacC,lacD	0.00712458	0.0933043	1	0.196559	0.0951082	1	0.189435	0.133234	1
sgRNA0400	SPV_2304	unknown	0.000488794	0.0875131	1	0.113503	0.0887455	1	0.113014	0.124637	1
sgRNA0401	SPV_1060	lepA	-0.0994353	0.103604	1	-0.0253928	0.107043	1	0.0740425	0.14897	1
sgRNA0402	SPV_1064,SPV_1065	unknown,ispA	-0.179545	0.0914143	1	-0.905988	0.0990513	1	-0.726443	0.134788	1
sgRNA0403	SPV_1067	xseA	-0.246176	0.117505	1	-0.881786	0.125241	1	-0.63561	0.171735	1
sgRNA0404	SPV_1068	udk	-0.271182	0.0723294	1	-0.0573389	0.0733183	1	0.213843	0.102991	1
sgRNA0405	SPV_2309	unknown	-0.0429264	0.0822036	1	0.112847	0.0821344	1	0.155774	0.116205	1
sgRNA0406	SPV_1072	unknown	-0.00613261	0.101977	1	0.0738005	0.101785	1	0.0799331	0.144082	1
sgRNA0407	SPV_2310	unknown	0.103715	0.0655544	1	-0.00499114	0.065818	1	-0.108706	0.0928945	1
sgRNA0408	SPV_1075	nirC	0.0942851	0.0863153	1	0.149814	0.088049	1	0.0555287	0.1233	1
sgRNA0409	SPV_1077	gyrA	-1.08554	0.109986	1	-1.27792	0.113349	0.12036	-0.192376	0.157939	1
sgRNA0410	SPV_1078	ldh	-1.19863	0.104522	0.524492	-0.735305	0.101186	1	0.463326	0.145476	1
sgRNA0411	SPV_1079	unknown	0.0674313	0.0798057	1	0.0669344	0.0796241	1	-0.000496897	0.112734	1
sgRNA0412	SPV_1080,SPV_1079	unknown,unknown	-0.0182125	0.0854756	1	0.0484601	0.0862287	1	0.0666726	0.121414	1
sgRNA0413	SPV_1081,SPV_1082,SPV_1080,SPV_1079	relE2,relB2,unknown,unknown	0.0462132	0.0931721	1	0.163031	0.0947718	1	0.116817	0.132901	1
sgRNA0414	SPV_1083,SPV_1085,SPV_1084	vicX,vicR,vicK	-1.67486	0.128462	1.63372e-06	-1.50508	0.130442	0.000962937	0.169784	0.183078	1
sgRNA0415	SPV_1083,SPV_1085,SPV_1086,SPV_1084	vicX,vicR,mutY,vicK	0.16729	0.0930864	1	0.114588	0.0931151	1	-0.052702	0.131664	1
sgRNA0416	SPV_1087	fhs	-1.20771	0.101772	0.381801	-1.03969	0.100355	1	0.16802	0.142929	1
sgRNA0417	SPV_1090,SPV_1088,SPV_1089	panT,coaB,coaC	-0.0297687	0.0807398	1	0.151793	0.0816749	1	0.181561	0.114846	1
sgRNA0418	SPV_1093	niaR	0.099385	0.0719443	1	0.0737751	0.071555	1	-0.02561	0.10147	1
sgRNA0419	SPV_1091,SPV_1093	niaX,niaR	0.150022	0.0828258	1	0.0151027	0.0822181	1	-0.134919	0.116704	1
sgRNA0420	SPV_1096	uvrB	0.110003	0.0851417	1	-0.0250285	0.0850586	1	-0.135031	0.12035	1
sgRNA0421	SPV_1097	unknown	0.0526684	0.0710881	1	0.0385931	0.0700225	1	-0.0140753	0.0997831	1
sgRNA0422	SPV_1099,SPV_1098	glnQ5,glnHP5	-1.9913	0.113899	4.55825e-17	-1.99639	0.112912	1.29811e-17	-0.00509079	0.160382	1
sgRNA0423	SPV_1100	zwf	-1.60752	0.108178	2.17105e-07	-1.52103	0.106989	1.03916e-05	0.0864848	0.152148	1
sgRNA0424	SPV_1105	rnc	-0.353804	0.0833817	1	-0.332865	0.0851132	1	0.020939	0.11915	1
sgRNA0425	SPV_1107,SPV_1106	guaC,tRNA-Arg-1	0.141267	0.0782907	1	0.0897792	0.0782771	1	-0.0514879	0.11071	1
sgRNA0426	SPV_1118	cutC	0.104507	0.0767346	1	0.181111	0.07759	1	0.0766039	0.109126	1
sgRNA0427	SPV_1118,SPV_1119	cutC,unknown	0.0996026	0.0725071	1	0.187624	0.0736419	1	0.0880218	0.103346	1
sgRNA0428	SPV_1120	topA	-0.382365	0.0743142	1	-0.0155491	0.0748303	1	0.366816	0.105462	1
sgRNA0429	SPV_1121	unknown	0.094343	0.0768955	1	0.0648478	0.0774727	1	-0.0294952	0.109156	1
sgRNA0430	SPV_1122	dprA	0.1032	0.0856696	1	-0.254777	0.0897308	1	-0.357978	0.12406	1
sgRNA0431	SPV_1123,SPV_1127,SPV_1125,SPV_1124,SPV_1126	licC,tarI,licA,licB,tarJ	-1.1231	0.0919872	1	-2.81965	0.123356	9.64289e-48	-1.69655	0.153878	0.000816632
sgRNA0432	SPV_1128	tacF	-0.876355	0.0866768	1	-3.10512	0.129087	4.65309e-58	-2.22877	0.155488	5.84532e-13
sgRNA0433	SPV_1134,SPV_1131,SPV_1132,SPV_1133	pyrR,carB,carA,pyrB	-0.156364	0.0742811	1	0.00315644	0.0745373	1	0.15952	0.105231	1
sgRNA0434	SPV_1136	unknown	0.107346	0.0788039	1	-0.058857	0.0807313	1	-0.166203	0.112817	1
sgRNA0435	SPV_2315	unknown	0.0445792	0.0807998	1	-0.0391514	0.0810845	1	-0.0837305	0.11447	1
sgRNA0436	SPV_2317	srf-19	0.0303318	0.0952966	1	0.108083	0.0948458	1	0.0777514	0.134451	1
sgRNA0437	SPV_1139,SPV_1138	lemA,htpX	0.0691474	0.0774998	1	0.155089	0.0777114	1	0.0859416	0.109751	1
sgRNA0438	SPV_1140	rsmG	0.0687731	0.0725537	1	0.0871851	0.0746433	1	0.0184119	0.104094	1
sgRNA0439	SPV_1141	uraA	-0.317103	0.0779386	1	0.0409419	0.076945	1	0.358044	0.109521	1
sgRNA0440	SPV_1143	unknown	-0.47528	0.106808	1	-0.578708	0.107288	1	-0.103427	0.151389	1
sgRNA0441	SPV_1144	unknown	0.0420989	0.0662872	1	-0.0432735	0.0670843	1	-0.0853724	0.0943096	1
sgRNA0442	SPV_1146,SPV_1145	yidA,unknown	0.0584061	0.0844965	1	-0.0569636	0.0848653	1	-0.11537	0.119757	1
sgRNA0443	SPV_1148	rplS	-3.32247	0.139056	1.46996e-60	-3.54188	0.147261	8.65654e-65	-0.219407	0.20254	1
sgRNA0444	SPV_1151,SPV_1150,SPV_1149	unknown,crcB2,crcB1	0.0164819	0.0654141	1	0.204697	0.0663923	1	0.188215	0.0932038	1
sgRNA0445	SPV_1152	fld	-0.424303	0.0766114	1	-0.0200463	0.0765103	1	0.404257	0.108273	1
sgRNA0446	SPV_1153	pde2	-0.0399516	0.0690091	1	0.0569452	0.0681624	1	0.0968968	0.0969967	1
sgRNA0447	SPV_1154	rpmE2	-1.04321	0.104341	1	-1.52296	0.110622	2.09066e-05	-0.479748	0.152067	1
sgRNA0448	SPV_1158	gdhA	-0.261041	0.0858856	1	-0.107009	0.0855449	1	0.154032	0.12122	1
sgRNA0449	SPV_1182,SPV_2329,SPV_2327,SPV_1185,SPV_1180,SPV_2328	unknown,unknown,unknown,unknown,unknown,unknown	0.103213	0.0908912	1	0.11518	0.0908541	1	0.0119674	0.128513	1
sgRNA0450	SPV_2330	NA	-3.47498	0.17107	9.09398e-46	-3.58308	0.183919	2.18566e-43	-0.108099	0.25118	1
sgRNA0451	SPV_1190	trzA	0.233048	0.0789999	1	0.0598587	0.0793653	1	-0.17319	0.111981	1
sgRNA0452	SPV_1193	msrAB1	-0.0409345	0.119301	1	-0.123862	0.120518	1	-0.0829273	0.16958	1
sgRNA0453	SPV_1195,SPV_1193,SPV_2331,SPV_1194	hom,msrAB1,unknown,thrB	-0.00770297	0.134345	1	0.0771195	0.134028	1	0.0848225	0.189768	1
sgRNA0454	SPV_1196	mecA	0.0384164	0.0684997	1	0.0736024	0.0690997	1	0.035186	0.0972984	1
sgRNA0455	SPV_1200,SPV_1197,SPV_1198,SPV_1199,SPV_1201	unknown,tarQ,tarP,cps23FU,licD3	-0.434064	0.118123	1	-3.31355	0.194213	1.71739e-31	-2.87948	0.227314	3.97339e-14
sgRNA0456	SPV_1205,SPV_1203,SPV_1204,SPV_1202	aroA,pheA,aroK,psr	0.511701	0.0896721	1	0.319705	0.0939527	1	-0.191997	0.129878	1
sgRNA0457	SPV_1212	ywbD	0.364113	0.0917739	1	-0.152607	0.0944057	1	-0.51672	0.131662	1
sgRNA0458	SPV_1213,SPV_1214	unknown,unknown	0.0219761	0.078411	1	0.0673509	0.0783223	1	0.0453749	0.110827	1
sgRNA0459	SPV_1215	amy	0.0868416	0.0666831	1	0.127068	0.0677262	1	0.0402267	0.0950446	1
sgRNA0460	SPV_1216,SPV_1217	alaS,unknown	-2.53183	0.115205	8.22981e-39	-2.85909	0.123486	1.16906e-49	-0.327259	0.168881	1
sgRNA0461	SPV_1218,SPV_1220,SPV_1219,SPV_1221,SPV_1222	potD,potB,potC,potA,murB	-4.33872	0.290964	3.68249e-29	-5.66548	0.419902	1.69853e-27	-1.32677	0.51086	1
sgRNA0462	SPV_1224	budA	0.138809	0.0693941	1	-0.0134017	0.0681295	1	-0.152211	0.097248	1
sgRNA0463	SPV_1226	unknown	0.118887	0.099306	1	0.0894951	0.0992688	1	-0.0293921	0.140414	1
sgRNA0464	SPV_1234,SPV_1235,SPV_1236	unknown,unknown,spxA1	0.162575	0.0691216	1	0.0346995	0.0685157	1	-0.127875	0.0973252	1
sgRNA0465	SPV_1238,SPV_1240,SPV_1239	nagD,hemN,unknown	0.000302439	0.0640076	1	0.0559222	0.0648308	1	0.0556198	0.0911044	1
sgRNA0466	SPV_1244,SPV_1243	hprK,lgt	0.115772	0.0823126	1	0.145238	0.0811655	1	0.0294657	0.115599	1
sgRNA0467	SPV_1245	rpsU	-0.868405	0.0863525	1	-1.08251	0.0889994	1	-0.214107	0.124007	1
sgRNA0468	SPV_1246	nagB	0.0285488	0.0916013	1	0.135052	0.0919064	1	0.106504	0.12976	1
sgRNA0469	SPV_1247	queA	0.0192276	0.0629658	1	0.104225	0.0640732	1	0.0849969	0.0898336	1
sgRNA0470	SPV_1249,SPV_1250,SPV_1251	unknown,nadE,pncB	-0.257402	0.070444	1	-0.110449	0.0690263	1	0.146953	0.0986255	1
sgRNA0471	SPV_1258	unknown	0.0789235	0.0618043	1	0.108709	0.0615107	1	0.0297855	0.0871971	1
sgRNA0472	SPV_1260,SPV_1259	unknown,unknown	0.0791149	0.0742187	1	0.126814	0.0756024	1	0.0476991	0.105944	1
sgRNA0473	SPV_1262	unknown	0.034794	0.0718215	1	0.0620795	0.0719468	1	0.0272855	0.10166	1
sgRNA0474	SPV_1273	unknown	-0.000586852	0.0650409	1	0.0478099	0.0657323	1	0.0483968	0.0924719	1
sgRNA0475	SPV_1274	guaA	-0.253739	0.0704649	1	-0.211096	0.0706294	1	0.0426431	0.0997688	1
sgRNA0476	SPV_1278	cppA	0.118297	0.0861948	1	0.0411434	0.0859405	1	-0.0771532	0.121718	1
sgRNA0477	SPV_1280,SPV_2338	unknown,capA	0.00214748	0.0918464	1	0.12631	0.0943773	1	0.124162	0.131692	1
sgRNA0478	SPV_1285	def1	-0.158788	0.0812606	1	-0.122341	0.0817728	1	0.0364473	0.115283	1
sgRNA0479	SPV_1286	trmH	0.00367893	0.0595492	1	0.0971752	0.0601534	1	0.0934962	0.0846436	1
sgRNA0480	SPV_1287	trxB	-0.29927	0.0727391	1	-0.296876	0.0713878	1	0.00239364	0.101918	1
sgRNA0481	SPV_1288	unknown	-0.361041	0.0980512	1	-0.317198	0.0930748	1	0.043843	0.135192	1
sgRNA0482	SPV_1290,SPV_1289	unknown,unknown	0.0826512	0.116114	1	0.0170804	0.1161	1	-0.0655708	0.1642	1
sgRNA0483	SPV_1292,SPV_1293,SPV_1291	ogt,unknown,unknown	-0.0544282	0.104281	1	0.146574	0.105736	1	0.201002	0.148509	1
sgRNA0484	SPV_1294,SPV_1295	unknown,unknown	0.0137591	0.0730616	1	-0.0327176	0.0740176	1	-0.0464767	0.104003	1
sgRNA0485	SPV_1298	nox	0.44817	0.0610937	1	0.368391	0.0612774	1	-0.0797784	0.0865295	1
sgRNA0486	SPV_1302,SPV_1301,SPV_1300	unknown,unknown,apbE	0.0464175	0.122144	1	0.11876	0.121712	1	0.0723429	0.172433	1
sgRNA0487	SPV_1305,SPV_2339,SPV_1303,SPV_1304	glyQ,unknown,unknown,glyS	-2.6564	0.128131	9.08909e-37	-2.55565	0.126569	1.80686e-33	0.100746	0.180103	1
sgRNA0488	SPV_1308	unknown	0.0609088	0.0987952	1	0.0870778	0.0994611	1	0.026169	0.140189	1
sgRNA0489	SPV_1309,SPV_1308	pgdA,unknown	-0.0967683	0.0781987	1	0.15102	0.0756169	1	0.247789	0.108779	1
sgRNA0490	SPV_2340,SPV_1309,SPV_1308	unknown,pgdA,unknown	0.0118451	0.0810983	1	0.0789398	0.0809543	1	0.0670948	0.114588	1
sgRNA0491	SPV_1311	mocA	0.299039	0.0802845	1	-0.00772926	0.0823491	1	-0.306768	0.115009	1
sgRNA0492	SPV_1318	tuf	-2.78849	0.104483	1.64768e-63	-2.84784	0.109196	2.20262e-62	-0.0593574	0.151131	1
sgRNA0493	SPV_1320	unknown	-0.260299	0.0687388	1	-0.250776	0.0703446	1	0.00952313	0.0983534	1
sgRNA0494	SPV_1326	pgm	-0.398403	0.0683719	1	-0.226975	0.0690204	1	0.171428	0.0971521	1
sgRNA0495	SPV_1327	bta	0.162629	0.0656858	1	-0.0984369	0.0660841	1	-0.261066	0.0931759	1
sgRNA0496	SPV_1329,SPV_1328,SPV_1330	glnQ6,glnH6,glnP6	-0.0216165	0.0790163	1	0.160022	0.0794127	1	0.181638	0.112027	1
sgRNA0497	SPV_1331,SPV_1332	unknown,unknown	0.385832	0.0852419	1	0.0407056	0.0869074	1	-0.345127	0.121734	1
sgRNA0498	SPV_1333	unknown	0.015408	0.0735092	1	-0.029703	0.073482	1	-0.045111	0.103938	1
sgRNA0499	SPV_1339,SPV_1340,SPV_1338,SPV_1336,SPV_1337,SPV_1341,SPV_1335,SPV_1334	atpF,atpB,atpH,atpG,atpA,atpE,atpD,atpC	-0.94782	0.0900221	1	-1.11582	0.0936543	1	-0.168	0.129904	1
sgRNA0500	SPV_1346,SPV_1345	mltG,greA	0.323705	0.0674208	1	0.276137	0.0693557	1	-0.0475682	0.0967253	1
sgRNA0501	SPV_1350	unknown	-4.41465	0.139857	1.7615e-128	-5.87747	0.228934	8.53712e-98	-1.46282	0.268274	1
sgRNA0502	SPV_1351	snf	-0.09048	0.0654806	1	0.0445586	0.0658834	1	0.135039	0.0928888	1
sgRNA0503	SPV_1353,SPV_1352	metB,patB2	-0.0489804	0.113205	1	0.1891	0.116903	1	0.23808	0.162732	1
sgRNA0504	SPV_1357	aliB	-0.115569	0.0671789	1	0.0917353	0.0672278	1	0.207305	0.0950399	1
sgRNA0505	SPV_1358	ytgP	-1.4558	0.0926516	9.22403e-06	-2.0794	0.10445	6.73591e-24	-0.623596	0.139622	1
sgRNA0506	SPV_1359	murE	-2.78171	0.194632	8.12243e-19	-3.45942	0.20762	3.76817e-31	-0.67771	0.284583	1
sgRNA0507	SPV_1360	unknown	0.0541389	0.075719	1	0.0446997	0.0760589	1	-0.00943928	0.107323	1
sgRNA0508	SPV_1363	ppaC	-1.34838	0.104694	0.00847267	-1.11609	0.103548	1	0.232283	0.147251	1
sgRNA0509	SPV_1365,SPV_1364	unknown,unknown	0.153725	0.0667496	1	0.137687	0.0663316	1	-0.0160378	0.0941031	1
sgRNA0510	SPV_1367,SPV_1365,SPV_1366,SPV_1364	unknown,unknown,unknown,unknown	0.309627	0.0762977	1	0.00998317	0.0795961	1	-0.299644	0.110258	1
sgRNA0511	SPV_1369,SPV_1368	ssbA,rpsR	-2.29972	0.100004	3.75315e-37	-4.09761	0.156229	6.48285e-85	-1.79789	0.185495	0.00212014
sgRNA0512	SPV_1370	rpsF	-2.82382	0.135146	5.95766e-40	-4.58606	0.212237	3.25162e-62	-1.76224	0.251612	0.229547
sgRNA0513	SPV_1371	asnC	-2.59408	0.100507	9.93961e-55	-2.73513	0.105825	1.1303e-58	-0.141055	0.145948	1
sgRNA0514	SPV_1374	unknown	-2.61391	0.12164	1.15815e-38	-2.756	0.129136	9.33961e-41	-0.142086	0.177405	1
sgRNA0515	SPV_1375	unknown	0.0621355	0.0631754	1	0.0679272	0.0633457	1	0.00579169	0.089464	1
sgRNA0516	SPV_1378	yaaA	0.0177099	0.082214	1	0.0736355	0.0821214	1	0.0559256	0.116203	1
sgRNA0517	SPV_1379	unknown	0.171303	0.0690528	1	0.0671339	0.0693345	1	-0.104169	0.0978548	1
sgRNA0518	SPV_1381,SPV_1380,SPV_1379	def2,unknown,unknown	0.0542545	0.0749908	1	0.088655	0.0753835	1	0.0344005	0.106331	1
sgRNA0519	SPV_1383,SPV_1382	pacL,unknown	0.142483	0.0920336	1	0.106333	0.0959267	1	-0.0361495	0.132937	1
sgRNA0520	SPV_1384	mntE	-0.00813805	0.096315	1	0.0639455	0.0946838	1	0.0720835	0.135061	1
sgRNA0521	SPV_1385,SPV_1389,SPV_1388,SPV_1387,SPV_1386	unknown,unknown,unknown,dapB,cca	-0.686423	0.100882	1	-0.501803	0.0989021	1	0.18462	0.141275	1
sgRNA0522	SPV_1390,SPV_1391,SPV_1392	glmM,unknown,disA	-0.893271	0.093117	1	-1.50772	0.0995363	3.18808e-06	-0.614447	0.136302	1
sgRNA0523	SPV_1394,SPV_1396,SPV_1395	unknown,unknown,unknown	0.0191891	0.0572878	1	-0.0551005	0.0571991	1	-0.0742896	0.0809544	1
sgRNA0524	SPV_1401	folA	-1.83541	0.110478	5.09225e-13	-1.86029	0.113348	3.45468e-13	-0.0248772	0.158281	1
sgRNA0525	SPV_1402	dpr	-0.192419	0.0638889	1	-0.0282353	0.0633711	1	0.164183	0.0899872	1
sgRNA0526	SPV_1404,SPV_1403	tpiA,lytC	-1.17881	0.0911787	0.458566	-1.14448	0.0916178	0.925139	0.0343312	0.129257	1
sgRNA0527	SPV_1405,SPV_1406	dnaD,metA	-1.81404	0.0983729	1.74937e-15	-1.87542	0.0997331	1.93959e-17	-0.0613796	0.140085	1
sgRNA0528	SPV_1407	apt	0.110687	0.0918134	1	0.000804723	0.0923464	1	-0.109882	0.130221	1
sgRNA0529	SPV_1408	unknown	0.154298	0.0646272	1	0.0737857	0.0639728	1	-0.0805126	0.0909351	1
sgRNA0530	SPV_1409	msmK	-0.00679208	0.0855068	1	0.0626896	0.0855335	1	0.0694817	0.120944	1
sgRNA0531	SPV_1410	tRNA-Leu-1	-0.0430773	0.102241	1	0.00446872	0.101852	1	0.047546	0.144316	1
sgRNA0532	SPV_1411,SPV_1412	unknown,codY	0.216773	0.0586319	1	0.142144	0.0604207	1	-0.0746295	0.0841923	1
sgRNA0533	SPV_1413	cshA	0.144861	0.064033	1	0.181682	0.065191	1	0.0368212	0.0913788	1
sgRNA0534	SPV_1415	merA	0.0734647	0.0689045	1	0.123241	0.0698625	1	0.0497762	0.0981255	1
sgRNA0535	SPV_1416,SPV_1417	murT,gatD	-1.36114	0.0938259	0.00120915	-2.11891	0.107944	4.93355e-24	-0.757768	0.143022	1
sgRNA0536	SPV_1419,SPV_1418	unknown,pepQ	0.0813621	0.0676105	1	0.00371128	0.0686355	1	-0.0776508	0.0963432	1
sgRNA0537	SPV_1420	unknown	-0.00283138	0.0585497	1	0.0467491	0.0592064	1	0.0495805	0.0832674	1
sgRNA0538	SPV_1423,SPV_1424,SPV_1422	pdxK,truA,pdxU2	-1.67934	0.101744	2.92576e-10	-2.9909	0.131636	4.30312e-50	-1.31156	0.166372	1
sgRNA0539	SPV_1427	phnA	-0.0432369	0.112818	1	-0.08319	0.11277	1	-0.039953	0.159515	1
sgRNA0540	SPV_1430	fer	-0.639037	0.0682206	1	-0.249901	0.0668925	1	0.389136	0.095544	1
sgRNA0541	SPV_1429	unknown	-1.27265	0.113618	0.154705	-1.17754	0.114675	0.969419	0.0951103	0.161429	1
sgRNA0542	SPV_1431,SPV_1432	gtrB,galE-1	0.397442	0.100665	1	0.0207652	0.101149	1	-0.376677	0.142705	1
sgRNA0543	SPV_1435	unknown	-0.390971	0.10723	1	-0.26959	0.107773	1	0.121381	0.152031	1
sgRNA0544	SPV_1436	ctpE	0.159176	0.0955067	1	-0.289035	0.099367	1	-0.448211	0.137824	1
sgRNA0545	SPV_1437	plsC	-1.30982	0.107424	0.0377192	-0.829312	0.103081	1	0.48051	0.148882	1
sgRNA0546	SPV_1438	cadD	0.0215193	0.069856	1	-0.0469655	0.070319	1	-0.0684847	0.0991192	1
sgRNA0547	SPV_1439	rpsO	0.0460712	0.0803384	1	0.119412	0.0805115	1	0.0733413	0.113738	1
sgRNA0548	SPV_2364	unknown	0.162509	0.110019	1	-0.0739013	0.108353	1	-0.23641	0.154417	1
sgRNA0549	SPV_2365,SPV_1444	unknown,thrS	-3.21315	0.122525	1.87622e-70	-2.94766	0.121027	1.38825e-56	0.265492	0.172221	1
sgRNA0550	SPV_1446,SPV_1445	unknown,unknown	0.0283294	0.0949174	1	0.0428676	0.0957867	1	0.0145382	0.13485	1
sgRNA0551	SPV_1447	unknown	0.15755	0.0708109	1	-0.0444308	0.0706491	1	-0.20198	0.100027	1
sgRNA0552	SPV_2366	unknown	0.049657	0.0846328	1	0.0691943	0.0858318	1	0.0195372	0.12054	1
sgRNA0553	SPV_1448	unknown	-0.184565	0.0993591	1	-0.0788075	0.0993813	1	0.105758	0.140531	1
sgRNA0554	SPV_1449	unknown	0.0713433	0.065247	1	-0.00265672	0.0651896	1	-0.074	0.0922326	1
sgRNA0555	SPV_1451,SPV_1450	unknown,mntR	-0.361036	0.0651266	1	-0.0664838	0.0628883	1	0.294552	0.090534	1
sgRNA0556	SPV_2370,SPV_2369	unknown,unknown	0.0210589	0.0844506	1	0.025762	0.0833912	1	0.00470312	0.118684	1
sgRNA0557	SPV_1458	relA	-0.137738	0.086062	1	0.0457355	0.0867515	1	0.183474	0.122199	1
sgRNA0558	SPV_1459	unknown	0.0709447	0.0775144	1	0.0618897	0.0775572	1	-0.00905496	0.109652	1
sgRNA0559	SPV_1460	pepO	0.0594872	0.0749915	1	0.0233449	0.0757063	1	-0.0361423	0.106561	1
sgRNA0560	SPV_1461,SPV_1463,SPV_1462	psaB,psaA,psaC	0.062029	0.0724681	1	-0.400191	0.0750708	1	-0.46222	0.104342	1
sgRNA0561	SPV_1464	psaD	0.105296	0.0815715	1	-0.0510571	0.081533	1	-0.156354	0.115332	1
sgRNA0562	SPV_1466	unknown	0.115234	0.081665	1	0.104441	0.0828171	1	-0.0107939	0.116309	1
sgRNA0563	SPV_1467	unknown	0.0823472	0.0693783	1	0.143765	0.0695287	1	0.061418	0.0982222	1
sgRNA0564	SPV_1468	gpmA	-2.07147	0.107125	2.51518e-22	-1.34856	0.0972703	0.00299051	0.72291	0.144697	1
sgRNA0565	SPV_1480,SPV_1479	ftsA,ftsZ	-4.16301	0.268963	1.36195e-30	-5.08372	0.353921	1.33101e-29	-0.92071	0.444523	1
sgRNA0566	SPV_1481	unknown	0.0244153	0.0718506	1	0.10941	0.0727609	1	0.0849948	0.102258	1
sgRNA0567	SPV_1484	ddl	-2.909	0.131026	2.26646e-46	-3.81272	0.166174	2.15752e-62	-0.903716	0.211617	1
sgRNA0568	SPV_1486	pbp2b	0.00396465	0.0672443	1	-0.87398	0.0760604	1	-0.877945	0.101523	1
sgRNA0569	SPV_1487	nanR	0.0097649	0.0740688	1	0.0573182	0.074077	1	0.0475533	0.104755	1
sgRNA0570	SPV_1504,SPV_1505	nanA,unknown	0.126559	0.065614	1	0.0510053	0.0656619	1	-0.0755541	0.0928261	1
sgRNA0571	SPV_1506	axe1	0.00133448	0.066354	1	0.111919	0.0666554	1	0.110585	0.0940521	1
sgRNA0572	SPV_2378	srf-21	0.102064	0.0895179	1	0.0650081	0.0909266	1	-0.0370558	0.127597	1
sgRNA0573	SPV_1512	secA	-1.12568	0.0960793	1	-1.48592	0.101244	1.4716e-05	-0.360237	0.139576	1
sgRNA0574	SPV_1518	unknown	0.174189	0.106685	1	0.131252	0.107318	1	-0.0429374	0.151323	1
sgRNA0575	SPV_2382	unknown	0.075744	0.0906321	1	0.117854	0.090263	1	0.0421101	0.127912	1
sgRNA0576	SPV_1522,SPV_1523	dnaB,nrdR	-3.05284	0.137186	7.02058e-49	-3.27794	0.145629	1.61182e-53	-0.225101	0.20007	1
sgRNA0577	SPV_1526,SPV_1524,SPV_1525	unknown,gntR,unknown	-0.110608	0.108314	1	0.031201	0.108528	1	0.141809	0.15333	1
sgRNA0578	SPV_1527,SPV_1528,SPV_2383	qsrB,qsrA,srf-22	0.00520536	0.0760823	1	0.0787562	0.0778186	1	0.0735508	0.108831	1
sgRNA0579	SPV_1530	unknown	0.109058	0.0683449	1	0.144318	0.0676389	1	0.0352594	0.0961564	1
sgRNA0580	SPV_1531	scrK	-0.19293	0.0743953	1	-0.101145	0.0743782	1	0.0917848	0.105199	1
sgRNA0581	SPV_1532	scrA	-0.398121	0.0851905	1	-0.191967	0.0835278	1	0.206154	0.119308	1
sgRNA0582	SPV_1534,SPV_1535	scrB,scrR	-0.780862	0.0867111	1	-0.815801	0.0886073	1	-0.0349391	0.123976	1
sgRNA0583	SPV_1536,SPV_1537	mvaA,mvaS	-0.563032	0.0979191	1	-1.08556	0.10353	1	-0.522524	0.142502	1
sgRNA0584	SPV_1538	unknown	-0.0355785	0.0938226	1	0.114692	0.0940578	1	0.15027	0.132852	1
sgRNA0585	SPV_1541	unknown	0.0269532	0.0725091	1	0.108037	0.0733324	1	0.0810837	0.103127	1
sgRNA0586	SPV_1543,SPV_1542	phpP,stkP	-0.350229	0.0888793	1	-0.137109	0.0899926	1	0.21312	0.126484	1
sgRNA0587	SPV_1548,SPV_1547	gmk,rpoZ	-2.6796	0.134539	2.35725e-34	-2.73942	0.139339	1.66255e-34	-0.0598193	0.193691	1
sgRNA0588	SPV_1549	rny	-0.107981	0.069938	1	-0.832953	0.0748571	1	-0.724971	0.102445	1
sgRNA0589	SPV_1551,SPV_1550	yefM,yoeB	-0.0937263	0.0865839	1	-0.202972	0.0879818	1	-0.109246	0.123441	1
sgRNA0590	SPV_1557,SPV_1556,SPV_1558,SPV_1559,SPV_1561,SPV_1555,SPV_1560	nadD,yqeK,unknown,yqeH,corA2,unknown,unknown	-1.19739	0.104567	0.53659	-1.07774	0.108523	1	0.119651	0.150704	1
sgRNA0591	SPV_1562,SPV_1557,SPV_1556,SPV_1558,SPV_1559,SPV_1561,SPV_1555,SPV_1560	unknown,nadD,yqeK,unknown,yqeH,corA2,unknown,unknown	0.0944517	0.0834172	1	0.0999152	0.0857655	1	0.00546351	0.119642	1
sgRNA0592	SPV_2388	unknown	-0.217666	0.0796763	1	-0.11125	0.0801628	1	0.106416	0.113024	1
sgRNA0593	SPV_1565	unknown	-0.14669	0.0857701	1	0.0557659	0.0849541	1	0.202456	0.120722	1
sgRNA0594	SPV_1567,SPV_1566	trxA,unknown	0.162975	0.0722754	1	0.0403975	0.0721014	1	-0.122577	0.10209	1
sgRNA0595	SPV_1569	aqpZ	0.0686263	0.0648909	1	0.0903066	0.0652191	1	0.0216802	0.092002	1
sgRNA0596	SPV_1576	unknown	0.0528042	0.0729396	1	0.0829667	0.0740722	1	0.0301626	0.103956	1
sgRNA0597	SPV_2391	hicA	0.0013797	0.0670154	1	0.0408453	0.0676028	1	0.0394656	0.0951903	1
sgRNA0598	SPV_1578,SPV_1579	unknown,unknown	0.0360424	0.0764183	1	-0.0247441	0.0760899	1	-0.0607866	0.10784	1
sgRNA0599	SPV_1580,SPV_2392,SPV_1581	unknown,ssrS,tRNA-Lys-1	0.0356126	0.0659192	1	0.0529664	0.0652929	1	0.0173538	0.092782	1
sgRNA0600	SPV_2392,SPV_1581	ssrS,tRNA-Lys-1	-0.111327	0.110781	1	-0.143268	0.112509	1	-0.0319408	0.157894	1
sgRNA0601	SPV_1583,SPV_1582,SPV_1585,SPV_1584	unknown,sacA,unknown,unknown	0.0818477	0.0641354	1	0.0902232	0.0649078	1	0.00837544	0.0912489	1
sgRNA0602	SPV_1586	unknown	-0.0306916	0.068803	1	0.0953672	0.0693273	1	0.126059	0.0976736	1
sgRNA0603	SPV_1590,SPV_2393,SPV_1591,SPV_1589,SPV_1588	gls24,unknown,unknown,unknown,unknown	0.142039	0.0825809	1	0.0539274	0.0836673	1	-0.0881113	0.117558	1
sgRNA0604	SPV_1592	unknown	0.0542307	0.0626904	1	-0.0140217	0.0630816	1	-0.0682524	0.0889347	1
sgRNA0605	SPV_1593	cclA	-0.0768223	0.0821523	1	0.115971	0.0824384	1	0.192793	0.116383	1
sgRNA0606	SPV_1595,SPV_1594	unknown,unknown	-1.32334	0.0795714	0.000496239	-1.54875	0.083068	3.99854e-10	-0.225407	0.11503	1
sgRNA0607	SPV_1597,SPV_1598,SPV_1600,SPV_1596,SPV_1602,SPV_1599,SPV_1601	trpB,trpF,trpD,trpA,trpE,trpC,trpG	0.0441766	0.0789528	1	0.233738	0.080931	1	0.189561	0.113064	1
sgRNA0608	SPV_1603	unknown	0.133965	0.0722432	1	0.10793	0.0735011	1	-0.0260351	0.103061	1
sgRNA0609	SPV_1609,SPV_1610,SPV_1608,SPV_1606,SPV_1607	unknown,unknown,unknown,mgtC,sfuB	0.171858	0.069488	1	0.02009	0.0685171	1	-0.151768	0.0975868	1
sgRNA0610	SPV_1609,SPV_1617,SPV_2396,SPV_1613,SPV_1610,SPV_1608,SPV_1606,SPV_1614,SPV_1612,SPV_1607	unknown,pfbA,unknown,galT-1,unknown,unknown,mgtC,phoU3,galE-2,sfuB	-0.0271875	0.0762454	1	-0.0598713	0.0767615	1	-0.0326838	0.108193	1
sgRNA0611	SPV_1620,SPV_1619	unknown,aatB	-0.325841	0.128926	1	-1.28223	0.136074	0.315308	-0.956387	0.187451	1
sgRNA0612	SPV_2398,SPV_2397	unknown,unknown	0.041826	0.0928995	1	0.155226	0.0962419	1	0.1134	0.133764	1
sgRNA0613	SPV_1626	exoA	0.0954599	0.0721585	1	0.0643567	0.073066	1	-0.0311031	0.102691	1
sgRNA0614	SPV_1628,SPV_1629	xpt,pbuX	-0.0123688	0.0839566	1	0.214006	0.0848182	1	0.226374	0.119343	1
sgRNA0615	SPV_1630,SPV_1631	dpnD,dpnC	0.117249	0.0753723	1	0.1424	0.0758377	1	0.0251505	0.106922	1
sgRNA0616	SPV_1632	paaI	0.123103	0.0902416	1	0.0182662	0.0883992	1	-0.104837	0.126325	1
sgRNA0617	SPV_1635	galR	-0.110674	0.0782342	1	-0.0485816	0.0779473	1	0.0620922	0.110437	1
sgRNA0618	SPV_1637,SPV_1636	nmlR,adhB	0.0747743	0.0856862	1	-0.0312749	0.0850356	1	-0.106049	0.120719	1
sgRNA0619	SPV_1637,SPV_1636,SPV_1638	nmlR,adhB,czcD	0.0657719	0.0719089	1	0.103877	0.0735419	1	0.038105	0.102856	1
sgRNA0620	SPV_1643,SPV_1644,SPV_1645,SPV_1642	proV,unknown,unknown,proWX	0.0648686	0.0987076	1	0.0202627	0.0984406	1	-0.0446059	0.139405	1
sgRNA0621	SPV_1647,SPV_1646	pepA,unknown	0.275107	0.082346	1	0.146339	0.0846121	1	-0.128768	0.118068	1
sgRNA0622	SPV_1649,SPV_1652,SPV_1650,SPV_1651	piuB,piuA,piuC,piuD	0.0201892	0.0821174	1	0.0480436	0.0809835	1	0.0278544	0.115333	1
sgRNA0623	SPV_1658,SPV_1659,SPV_1661,SPV_1660	unknown,unknown,murI,rdgB	-0.62542	0.089932	1	-0.69456	0.0895871	1	-0.0691398	0.126939	1
sgRNA0624	SPV_1662	unknown	-0.385171	0.0831872	1	-0.377628	0.0825414	1	0.007543	0.117189	1
sgRNA0625	SPV_1663	treC	0.0689188	0.0826161	1	0.189986	0.0839008	1	0.121067	0.117749	1
sgRNA0626	SPV_1665	treR	0.0929037	0.0890229	1	0.0624785	0.0892321	1	-0.0304251	0.126045	1
sgRNA0627	SPV_1671	amiA	-2.59198	0.131845	3.5335e-32	-1.73745	0.114986	1.43175e-09	0.854528	0.174942	1
sgRNA0628	SPV_1672	tacL	0.552514	0.0603028	1	0.462109	0.060363	1	-0.0904047	0.0853236	1
sgRNA0629	SPV_1679,SPV_1680	msmR,birA	0.0273801	0.0867854	1	0.136624	0.0882008	1	0.109244	0.123738	1
sgRNA0630	SPV_1704	rumA-2	0.107536	0.0763343	1	0.110819	0.0769995	1	0.00328271	0.108424	1
sgRNA0631	SPV_1705	recX	0.0688625	0.0673889	1	-0.00387953	0.067267	1	-0.072742	0.0952161	1
sgRNA0632	SPV_1706	unknown	0.222702	0.0602256	1	-0.158655	0.0631104	1	-0.381356	0.0872356	1
sgRNA0633	SPV_1710,SPV_1709	groES,groEL	-0.482894	0.0628451	1	-0.354351	0.0628416	1	0.128543	0.088874	1
sgRNA0634	SPV_1711	ssbB	0.0289767	0.0740409	1	0.107502	0.0741938	1	0.078525	0.104818	1
sgRNA0635	SPV_1715	unknown	-0.0434969	0.0928769	1	0.0441039	0.0929302	1	0.0876008	0.131386	1
sgRNA0636	SPV_1717,SPV_1718,SPV_1716	unknown,unknown,unknown	-0.112521	0.0833567	1	-0.048188	0.084434	1	0.0643328	0.118648	1
sgRNA0637	SPV_1719,SPV_1720	unknown,unknown	0.0123255	0.0645901	1	0.155685	0.064903	1	0.143359	0.0915657	1
sgRNA0638	SPV_1725	yeeN	0.0921138	0.0781326	1	0.0371353	0.0776072	1	-0.0549785	0.110125	1
sgRNA0639	SPV_1727,SPV_1729,SPV_1726,SPV_1728	unknown,unknown,ply,unknown	0.0980319	0.0730085	1	0.229295	0.0733234	1	0.131263	0.103473	1
sgRNA0640	SPV_1737	lytA	-0.229933	0.100748	1	-0.184816	0.100993	1	0.0451164	0.142652	1
sgRNA0641	SPV_1738,SPV_1737	dinF,lytA	0.00134482	0.0749256	1	-0.107105	0.0756812	1	-0.10845	0.106496	1
sgRNA0642	SPV_1738,SPV_1739,SPV_1737	dinF,recA,lytA	0.0649602	0.0709349	1	0.0295684	0.0702328	1	-0.0353918	0.0998219	1
sgRNA0643	SPV_1738,SPV_1739,SPV_1740,SPV_1737	dinF,recA,cinA,lytA	0.0339687	0.0730445	1	0.00294518	0.0722472	1	-0.0310235	0.102738	1
sgRNA0644	SPV_1743,SPV_1741,SPV_1742	tsaE,lytR,unknown	-0.243621	0.100485	1	-3.44377	0.179417	6.96354e-41	-3.20015	0.205639	5.13776e-24
sgRNA0645	SPV_1743,SPV_1744,SPV_1741,SPV_1742	tsaE,comM,lytR,unknown	0.0792643	0.0960308	1	-2.21034	0.123352	1.27917e-21	-2.28961	0.156325	3.97339e-14
sgRNA0646	SPV_1745	plcR	-0.0938506	0.0793135	1	-0.091226	0.0790885	1	0.00262463	0.112007	1
sgRNA0647	SPV_1751,SPV_1755,SPV_1752,SPV_1754,SPV_1750,SPV_1746,SPV_1747,SPV_1748,SPV_2420,SPV_1749,SPV_1753	unknown,unknown,clyB,unknown,wrbA,unknown,pneA1,pneA2,unknown,lanM,unknown	-0.0533966	0.0978293	1	-0.0324454	0.0964483	1	0.0209511	0.137378	1
sgRNA0648	SPV_1757	ndk	0.273012	0.108776	1	0.207545	0.110194	1	-0.0654668	0.154839	1
sgRNA0649	SPV_2421	NA	-3.13817	0.139469	3.10294e-51	-3.32919	0.148758	1.29994e-53	-0.19102	0.203913	1
sgRNA0650	SPV_1760	tRNA-Cys-1	-2.0748	0.0940641	6.35084e-29	-3.11516	0.11702	6.81273e-71	-1.04037	0.150139	1
sgRNA0651	SPV_1761	hlyX	0.178976	0.0916597	1	0.123946	0.0906204	1	-0.0550296	0.128894	1
sgRNA0652	SPV_2422	unknown	-0.319638	0.0758259	1	0.0536511	0.0756235	1	0.373289	0.107091	1
sgRNA0653	SPV_1765,SPV_1767,SPV_1766	unknown,unknown,coaD	0.0586745	0.0785022	1	0.133344	0.0781213	1	0.0746696	0.11075	1
sgRNA0654	SPV_1768	asnA	0.00123715	0.0782994	1	0.0293633	0.0793483	1	0.0281262	0.111476	1
sgRNA0655	SPV_1769	unknown	0.140321	0.0681085	1	0.0511149	0.0670842	1	-0.0892063	0.0955984	1
sgRNA0656	SPV_1771	yjfA	0.122316	0.0680667	1	0.0909418	0.0692605	1	-0.031374	0.0971087	1
sgRNA0657	SPV_1772	acyP	-0.0574473	0.0719499	1	0.118307	0.0736718	1	0.175754	0.102977	1
sgRNA0658	SPV_1773	yidC1	-0.419972	0.0601904	1	-1.4062	0.068147	2.47867e-08	-0.986224	0.0909225	1
sgRNA0659	SPV_1774	pflA	-0.0133352	0.095605	1	-0.126556	0.0963102	1	-0.113221	0.135705	1
sgRNA0660	SPV_1776	purR	-0.391786	0.100073	1	-0.236082	0.0972421	1	0.155704	0.139537	1
sgRNA0661	SPV_1778,SPV_1777	rmuC,yhaM	0.0743787	0.0713063	1	-0.0404988	0.0711969	1	-0.114878	0.100765	1
sgRNA0662	SPV_1780,SPV_1782,SPV_1779,SPV_1781	rpe,ksgA,unknown,rsgA	-0.414368	0.0877067	1	-1.05982	0.0929981	1	-0.645456	0.127832	1
sgRNA0663	SPV_1785,SPV_1784,SPV_1783	unknown,unknown,unknown	0.0824925	0.0984434	1	0.115207	0.0978183	1	0.032714	0.138779	1
sgRNA0664	SPV_1787,SPV_1788	rnmV,tatD	-0.0167367	0.0693718	1	0.0927443	0.0715195	1	0.109481	0.0996368	1
sgRNA0665	SPV_1790	rpmH	-1.99111	0.126377	5.86077e-14	-2.21033	0.131308	3.70531e-19	-0.219222	0.182244	1
sgRNA0666	SPV_1791	unknown	-2.81303	0.129556	6.67352e-43	-3.32236	0.152163	5.67902e-51	-0.509325	0.199846	1
sgRNA0667	SPV_1792	unknown	0.186478	0.0961131	1	0.102569	0.09433	1	-0.0839089	0.13467	1
sgRNA0668	SPV_1793	unknown	0.0822677	0.0702646	1	0.0437167	0.0692814	1	-0.0385509	0.0986764	1
sgRNA0669	SPV_1794	unknown	0.0835013	0.0623697	1	0.110182	0.0626889	1	0.0266807	0.0884301	1
sgRNA0670	SPV_1796	unknown	0.0753255	0.08459	1	-0.104001	0.086509	1	-0.179327	0.120993	1
sgRNA0671	SPV_1797	ccpA	-0.274919	0.0823464	1	-0.451543	0.0823306	1	-0.176624	0.116444	1
sgRNA0672	SPV_1803,SPV_1800,SPV_1801,SPV_1799,SPV_1798,SPV_1802	unknown,unknown,unknown,unknown,unknown,unknown	-0.0418638	0.0686841	1	0.0928872	0.0690459	1	0.134751	0.0973901	1
sgRNA0673	SPV_2423	rpmG2	-0.958316	0.0931919	1	-1.72902	0.104506	3.18487e-11	-0.770708	0.140022	1
sgRNA0674	SPV_1821	pbp2a	0.0828998	0.0676637	1	0.143339	0.0692916	1	0.0604389	0.0968488	1
sgRNA0675	SPV_1822	rluD2	0.0146833	0.0732744	1	0.10289	0.0740789	1	0.0882066	0.104196	1
sgRNA0676	SPV_1823	gap	-2.81331	0.107232	4.72146e-62	-2.72987	0.10465	1.28437e-59	0.0834466	0.149834	1
sgRNA0677	SPV_1824	unknown	0.0674916	0.071499	1	0.122123	0.0717922	1	0.0546311	0.101322	1
sgRNA0678	SPV_1827,SPV_2426	unknown,unknown	-0.0383653	0.0686711	1	0.0936637	0.0678089	1	0.132029	0.0965078	1
sgRNA0679	SPV_1829	bguR	0.0777381	0.0901196	1	-0.160725	0.0898328	1	-0.238463	0.127246	1
sgRNA0680	SPV_1833,SPV_1831,SPV_1830,SPV_1832	bguC,bguD,bguA,bguB	-0.00814761	0.0696622	1	0.0213392	0.0706838	1	0.0294868	0.0992422	1
sgRNA0681	SPV_1834	adhE	-0.129415	0.0723256	1	0.0216419	0.0721225	1	0.151057	0.10214	1
sgRNA0682	SPV_1838	yajC	0.0181773	0.0756741	1	-0.0118233	0.0737273	1	-0.0300006	0.105652	1
sgRNA0683	SPV_1839,SPV_1838	ulaH,yajC	-0.236943	0.070498	1	-0.537775	0.0746161	1	-0.300831	0.102653	1
sgRNA0684	SPV_1840,SPV_1841	ulaG,ulaR	0.120803	0.072682	1	0.0736321	0.0734468	1	-0.0471712	0.10333	1
sgRNA0685	SPV_1851	rnpA	-1.43244	0.121038	0.0034837	-1.52079	0.12402	0.000241791	-0.0883548	0.173295	1
sgRNA0686	SPV_1853	ackA	0.119198	0.0661775	1	0.229742	0.0670719	1	0.110544	0.0942237	1
sgRNA0687	SPV_1854	unknown	0.0244969	0.072464	1	-0.0340771	0.0721444	1	-0.058574	0.102254	1
sgRNA0688	SPV_1863,SPV_1861,SPV_1858,SPV_1859,SPV_1862,SPV_2427,SPV_1857,SPV_1860	comGA,comGC,comGF,comGE,comGB,unknown,comGG,comGD	0.0072551	0.0603684	1	0.0692669	0.0607873	1	0.0620118	0.0856705	1
sgRNA0689	SPV_1864	unknown	-0.0141681	0.0586453	1	0.0752252	0.0592312	1	0.0893933	0.0833523	1
sgRNA0690	SPV_1865	adh	0.114062	0.0725621	1	0.03979	0.0730615	1	-0.0742717	0.102972	1
sgRNA0691	SPV_1866	nagA	0.115976	0.0849466	1	0.0637223	0.0859476	1	-0.0522532	0.120842	1
sgRNA0692	SPV_1867	adr	-0.100973	0.0901796	1	0.0954515	0.087693	1	0.196425	0.125787	1
sgRNA0693	SPV_1869	unknown	0.226402	0.0814837	1	0.0223333	0.0829626	1	-0.204069	0.116286	1
sgRNA0694	SPV_1870	pcp2	0.0481795	0.0655661	1	0.175875	0.0659168	1	0.127695	0.0929728	1
sgRNA0695	SPV_1871,SPV_1872,SPV_1870	unknown,unknown,pcp2	0.0540911	0.0648819	1	0.0549218	0.064823	1	0.000830691	0.0917152	1
sgRNA0696	SPV_1874	unknown	0.148845	0.0738268	1	0.0804702	0.0742597	1	-0.0683748	0.104713	1
sgRNA0697	SPV_1877	thrC	-0.0337711	0.0828876	1	-0.0488225	0.0834587	1	-0.0150514	0.117625	1
sgRNA0698	SPV_1878	unknown	-0.0771835	0.0584001	1	0.0516451	0.0587997	1	0.128829	0.0828733	1
sgRNA0699	SPV_1879	tRNA-Leu-6	-1.10725	0.0790406	1	-1.05662	0.0814601	1	0.0506306	0.113504	1
sgRNA0700	SPV_1880,SPV_1879,SPV_1881	tRNA-Gln-2,tRNA-Leu-6,tRNA-His-1	-1.99315	0.0849876	3.22331e-30	-2.56302	0.0944513	9.85279e-60	-0.569868	0.127059	1
sgRNA0701	SPV_1896	gltX	-3.12338	0.121491	3.97207e-66	-3.20288	0.126636	1.03147e-65	-0.0794987	0.17549	1
sgRNA0702	SPV_1897	pgi	-2.41457	0.134971	1.91744e-24	-3.39749	0.168533	1.70033e-44	-0.982927	0.215918	1
sgRNA0703	SPV_1899,SPV_1898	unknown,unknown	0.0489231	0.0634695	1	0.0639311	0.0633472	1	0.0150081	0.089673	1
sgRNA0704	SPV_2433,SPV_1902	srf-24,patA	0.0297399	0.083907	1	0.100097	0.0849617	1	0.070357	0.119411	1
sgRNA0705	SPV_1904	argR1	-2.04979	0.10009	1.78542e-24	-2.07746	0.102756	1.46325e-24	-0.0276768	0.143446	1
sgRNA0706	SPV_1905	argS	-0.190989	0.0754895	1	-0.143776	0.0748855	1	0.0472129	0.106332	1
sgRNA0707	SPV_1909,SPV_1908	pnpS,pnpR	0.165179	0.0686345	1	0.205023	0.0687339	1	0.0398434	0.0971342	1
sgRNA0708	SPV_1918,SPV_1919	gpsA,galU	-0.876908	0.0639568	1	-0.528435	0.0626293	1	0.348474	0.0895148	1
sgRNA0709	SPV_1923	dapD	0.178039	0.0950378	1	0.0980461	0.0948569	1	-0.0799933	0.134276	1
sgRNA0710	SPV_2436	srf-25	-0.0177258	0.0903723	1	0.123763	0.0910917	1	0.141488	0.128315	1
sgRNA0711	SPV_1924	unknown	0.00904788	0.0573765	1	-0.0124717	0.0575973	1	-0.0215196	0.0812989	1
sgRNA0712	SPV_1925	pbp1b	-0.31433	0.0680662	1	-0.0623514	0.0665559	1	0.251978	0.0951982	1
sgRNA0713	SPV_1926	tyrS	0.15881	0.0902168	1	0.0127214	0.0900215	1	-0.146088	0.127448	1
sgRNA0714	SPV_1927,SPV_1928	ctpC,unknown	0.00860885	0.0880354	1	0.167013	0.0893005	1	0.158404	0.125399	1
sgRNA0715	SPV_1929	rrmA	0.0191951	0.0607864	1	0.145967	0.0610002	1	0.126772	0.0861163	1
sgRNA0716	SPV_1933,SPV_1932	malQ,malP	0.0244342	0.0643924	1	0.198906	0.0653249	1	0.174472	0.0917264	1
sgRNA0717	SPV_1934	malX	0.105808	0.0658179	1	0.0668681	0.0656319	1	-0.0389398	0.0929491	1
sgRNA0718	SPV_1938,SPV_1937	malR,malA	-0.113863	0.0812699	1	-0.140981	0.0806375	1	-0.0271188	0.114487	1
sgRNA0719	SPV_1940,SPV_1941	unknown,aspS	-3.20852	0.141434	4.29535e-53	-2.87098	0.138882	5.05771e-40	0.33754	0.198222	1
sgRNA0720	SPV_1943	unknown	0.0339052	0.071455	1	0.00729179	0.0706583	1	-0.0266134	0.100491	1
sgRNA0721	SPV_1948	unknown	0.0539036	0.0639184	1	-0.000638541	0.0636695	1	-0.0545422	0.0902185	1
sgRNA0722	SPV_1950	hisS	-2.02579	0.135547	4.90574e-13	-2.10078	0.138122	1.76671e-14	-0.0749938	0.193521	1
sgRNA0723	SPV_1951	unknown	0.0922519	0.066998	1	0.0271934	0.0665272	1	-0.0650585	0.0944171	1
sgRNA0724	SPV_1952	rgg	0.121316	0.075655	1	0.0986149	0.0751484	1	-0.0227011	0.106635	1
sgRNA0725	SPV_1954	unknown	0.192829	0.0850977	1	0.0938552	0.0848939	1	-0.0989736	0.120202	1
sgRNA0726	SPV_1956	ilvD	0.067453	0.0652503	1	0.211855	0.0660508	1	0.144402	0.0928457	1
sgRNA0727	SPV_1962,SPV_2438	unknown,unknown	0.0284999	0.0825829	1	0.0844906	0.0832921	1	0.0559907	0.117292	1
sgRNA0728	SPV_1963,SPV_1964	rpmF,rpmG3	-1.73321	0.0803541	1.05658e-18	-2.32017	0.0902266	5.38888e-47	-0.586962	0.120821	1
sgRNA0729	SPV_1965	cbpN	0.0194182	0.0778447	1	0.0775129	0.0779982	1	0.0580947	0.110198	1
sgRNA0730	SPV_1972,SPV_1970,SPV_1969,SPV_2439,SPV_1971	unknown,unknown,unknown,unknown,unknown	0.0852654	0.072187	1	0.162307	0.0731369	1	0.0770415	0.102762	1
sgRNA0731	SPV_2441,SPV_1974	unknown,unknown	-0.00107537	0.0715607	1	0.134164	0.07244	1	0.135239	0.101826	1
sgRNA0732	SPV_1975,SPV_2442	arcA,srf-26	0.0737216	0.0623669	1	0.116702	0.0625767	1	0.0429801	0.0883486	1
sgRNA0733	SPV_1984	ybbK	-0.0727623	0.0754051	1	0.159316	0.0765077	1	0.232078	0.107421	1
sgRNA0734	SPV_1988,SPV_1992,SPV_1987,SPV_1989,SPV_1986,SPV_1990,SPV_1995,SPV_1994,SPV_1993,SPV_1985,SPV_1991	fucY,unknown,fucL,unknown,fucI,unknown,fucK,fucA,fucU,adh2,unknown	0.0192913	0.0792181	1	-0.073465	0.0794504	1	-0.0927562	0.112196	1
sgRNA0735	SPV_1996	fucR	0.0172155	0.0807142	1	0.073504	0.0808361	1	0.0562885	0.114233	1
sgRNA0736	SPV_2448	unknown	0.14194	0.0701477	1	0.0040557	0.0702695	1	-0.137884	0.09929	1
sgRNA0737	SPV_2447	srf-27	-2.45633	0.114876	2.18886e-35	-2.5593	0.121045	1.12009e-36	-0.102972	0.166878	1
sgRNA0738	SPV_2450	unknown	-0.0359595	0.0710255	1	0.194522	0.0714742	1	0.230482	0.100763	1
sgRNA0739	SPV_2449	srf-28	-1.22246	0.104103	0.303547	-1.50263	0.110619	5.04931e-05	-0.280171	0.151902	1
sgRNA0740	SPV_1997,SPV_1999,SPV_2000,SPV_1998	adcA,adcC,adcR,adcB	-0.727085	0.0849577	1	-0.456024	0.0837552	1	0.271062	0.119301	1
sgRNA0741	SPV_2006	dltX	-0.0922018	0.0580966	1	0.110428	0.0577897	1	0.20263	0.0819443	1
sgRNA0742	SPV_2007	unknown	0.0385674	0.0812812	1	0.000160794	0.0814898	1	-0.0384067	0.115097	1
sgRNA0743	SPV_2010,SPV_2011,SPV_2012,SPV_2013	unknown,glpF,glpO,glpK	0.0139697	0.0673178	1	0.16973	0.0679988	1	0.155761	0.0956845	1
sgRNA0744	SPV_2014,SPV_2010,SPV_2011,SPV_2012,SPV_2013	unknown,unknown,glpF,glpO,glpK	0.0488899	0.0861763	1	0.0501949	0.0855344	1	0.00130499	0.121419	1
sgRNA0745	SPV_2015,SPV_2016	hslO,unknown	0.0231629	0.0612866	1	-0.132582	0.0619299	1	-0.155745	0.0871284	1
sgRNA0746	SPV_2018,SPV_2017	unknown,cbpA	0.0773035	0.0855055	1	0.147554	0.0848769	1	0.0702506	0.120479	1
sgRNA0747	SPV_2023,SPV_2022	ctsR,clpC	-0.0931054	0.0714644	1	-0.157058	0.0719367	1	-0.0639527	0.1014	1
sgRNA0748	SPV_2024,SPV_2026,SPV_2027,SPV_2025	thiZ,thiX,unknown,thiY	0.040865	0.0895881	1	0.0711409	0.0898676	1	0.0302759	0.126894	1
sgRNA0749	SPV_2454,SPV_2028	srf-29,cbpD	0.161798	0.106631	1	0.00262264	0.106237	1	-0.159176	0.150521	1
sgRNA0750	SPV_2029	unknown	-0.640002	0.0899366	1	-0.693898	0.0916709	1	-0.0538954	0.128422	1
sgRNA0751	SPV_2031,SPV_2032	rplI,pde1	-2.51815	0.163911	3.06732e-19	-2.40443	0.164492	1.57488e-16	0.113721	0.232216	1
sgRNA0752	SPV_2033	hpf	-0.0566269	0.0681699	1	0.0126778	0.0678404	1	0.0693047	0.0961741	1
sgRNA0753	SPV_2034,SPV_2035	comFC,comFA	0.0794711	0.0746592	1	0.131285	0.0757853	1	0.0518142	0.106383	1
sgRNA0754	SPV_2036	unknown	0.106348	0.0685986	1	0.0589665	0.0679642	1	-0.0473816	0.0965655	1
sgRNA0755	SPV_2037	cysK	0.0839931	0.0915545	1	-0.00847904	0.0901044	1	-0.0924721	0.128456	1
sgRNA0756	SPV_2042,SPV_2458	rpsB,srf-30	-3.01237	0.117972	4.15332e-63	-3.34554	0.127181	1.28093e-73	-0.333171	0.173471	1
sgRNA0757	SPV_2043	pcsB	-3.69096	0.203227	1.61799e-38	-4.11591	0.233484	2.74051e-39	-0.424947	0.309541	1
sgRNA0758	SPV_2050,SPV_2051,SPV_2052,SPV_2049	rodZ,unknown,unknown,pgsA	-0.380456	0.106656	1	-0.720943	0.108444	1	-0.340486	0.152104	1
sgRNA0759	SPV_2054,SPV_2053	recF,unknown	0.113024	0.0875254	1	0.073028	0.0866365	1	-0.0399956	0.123153	1
sgRNA0760	SPV_2055	guaB	-0.316875	0.0874156	1	-0.293697	0.0874537	1	0.0231772	0.123651	1
sgRNA0761	SPV_2056	trpS	-1.73901	0.101507	4.19395e-12	-2.07032	0.109709	2.20859e-21	-0.331311	0.149465	1
sgRNA0762	SPV_2057	unknown	0.152796	0.0601441	1	-0.0648508	0.0597387	1	-0.217647	0.0847704	1
sgRNA0763	SPV_2060	pipR	0.0962255	0.0814244	1	0.0699778	0.0816137	1	-0.0262478	0.115285	1
sgRNA0764	SPV_2062,SPV_2064,SPV_2063,SPV_2065	tRNA-Glu-5,comD,comE,comC1	0.100385	0.0827479	1	-4.06216	0.175214	2.69142e-66	-4.16255	0.19377	1.04734e-56
sgRNA0765	SPV_2066	tRNA-Arg-5	-1.71567	0.0778841	5.94822e-19	-6.02119	0.235738	8.53712e-98	-4.30552	0.248271	1.43545e-37
sgRNA0766	SPV_2067,SPV_2066	rlmH,tRNA-Arg-5	0.0562456	0.0764227	1	0.0652946	0.0767656	1	0.00904905	0.108321	1
sgRNA0767	SPV_2068,SPV_2069	htrA,parB	-0.0895608	0.0832664	1	0.0248874	0.0823915	1	0.114448	0.117139	1
sgRNA0768	SPV_2069	parB	0.0403628	0.0740542	1	0.147309	0.075761	1	0.106946	0.105942	1
sgRNA0769	SPV_0005	pth	0.0484565	0.0831463	1	0.0931351	0.0843298	1	0.0446785	0.118426	1
sgRNA0770	SPV_0011	tilS	0.0734366	0.118248	1	-0.254451	0.122453	1	-0.327888	0.170227	1
sgRNA0771	SPV_0013	ftsH	0.121831	0.0844435	1	-0.464412	0.0894928	1	-0.586243	0.123043	1
sgRNA0772	SPV_0038	polA	-0.202879	0.0819432	1	-0.109114	0.0831825	1	0.0937647	0.116765	1
sgRNA0773	SPV_0111	argH	0.0842566	0.0670996	1	0.192787	0.067428	1	0.108531	0.0951257	1
sgRNA0774	SPV_0130	rnjA	-0.521213	0.0971075	1	-1.91718	0.116394	3.60809e-14	-1.39597	0.151583	0.793168
sgRNA0775	SPV_0136	tsaD	-0.700038	0.0980332	1	-0.752254	0.0989681	1	-0.0522162	0.139302	1
sgRNA0776	SPV_0214	adk	-2.98083	0.177312	1.09486e-27	-2.79613	0.170919	1.15827e-24	0.184707	0.246278	1
sgRNA0777	SPV_0270	sulB	-0.267939	0.0786432	1	0.0325087	0.0789743	1	0.300447	0.111453	1
sgRNA0778	SPV_0271	sulC	0.00995588	0.0748031	1	-0.580417	0.079952	1	-0.590372	0.109489	1
sgRNA0779	SPV_0272	sulD	-0.0736145	0.111185	1	0.0518432	0.111901	1	0.125458	0.157747	1
sgRNA0780	SPV_0305	ftsL	-3.83826	0.16132	5.86168e-67	-4.84837	0.212099	2.37767e-71	-1.01011	0.266477	1
sgRNA0781	SPV_0331	cps2O	-0.699886	0.0909551	1	-0.715564	0.0891366	1	-0.0156774	0.127351	1
sgRNA0782	SPV_0403	unknown	-0.447747	0.103554	1	-0.300725	0.101094	1	0.147022	0.144718	1
sgRNA0783	SPV_0494	valS	-2.19116	0.101107	1.09147e-30	-2.19341	0.105399	1.56396e-28	-0.00224828	0.146053	1
sgRNA0784	SPV_0506	pheT	-2.31029	0.116306	3.86464e-28	-2.6443	0.119457	9.87075e-42	-0.334013	0.166724	1
sgRNA0785	SPV_0600	divIB	0.589383	0.0725143	1	0.406999	0.0730129	1	-0.182384	0.102904	1
sgRNA0786	SPV_0678	rimM	0.00792982	0.07815	1	-0.0729899	0.0780976	1	-0.0809197	0.110484	1
sgRNA0787	SPV_0679	trmD	0.0185407	0.0909348	1	0.184108	0.0914508	1	0.165567	0.128967	1
sgRNA0788	SPV_0706	rodA	-0.0423244	0.0992425	1	-1.18561	0.11287	0.810917	-1.14329	0.150295	1
sgRNA0789	SPV_0709	gyrB	0.148626	0.0835627	1	-0.329465	0.0871225	1	-0.478091	0.120719	1
sgRNA0790	SPV_0748	parC	-0.810618	0.0946692	1	-0.538661	0.0935883	1	0.271956	0.13312	1
sgRNA0791	SPV_0760	dnaX	-2.17654	0.113581	6.82898e-24	-2.16043	0.117856	9.20666e-22	0.0161139	0.163679	1
sgRNA0792	SPV_0768	cozE	-0.0274395	0.0770081	1	-0.789282	0.0838582	1	-0.761843	0.113853	1
sgRNA0793	SPV_0820	rluD1	0.0637647	0.0669512	1	0.000527582	0.0692406	1	-0.0632371	0.0963157	1
sgRNA0794	SPV_0827	yabA	0.12584	0.0985991	1	-0.00511125	0.0995596	1	-0.130951	0.140121	1
sgRNA0795	SPV_0835	frr	-0.489512	0.0859134	1	-0.337367	0.085662	1	0.152145	0.121322	1
sgRNA0796	SPV_0847	infC	-2.39707	0.134889	6.84799e-24	-3.0561	0.1518	1.90411e-40	-0.659031	0.203072	1
sgRNA0797	SPV_0848	rpmI	-2.69244	0.12977	2.12197e-37	-3.33959	0.157297	1.62509e-48	-0.647156	0.203918	1
sgRNA0798	SPV_0859	coaE	-0.312234	0.0724632	1	-0.307057	0.0723938	1	0.00517661	0.102429	1
sgRNA0799	SPV_0877	mtnN	0.0209826	0.0606715	1	-0.00354348	0.0615251	1	-0.0245261	0.0864082	1
sgRNA0800	SPV_0879	dnaQ	0.0223554	0.0757539	1	-0.228666	0.0760246	1	-0.251021	0.107324	1
sgRNA0801	SPV_0880	unknown	-0.262099	0.0760203	1	-0.485719	0.0773791	1	-0.22362	0.108474	1
sgRNA0802	SPV_0906	prfA	-0.504029	0.0874652	1	-0.64038	0.0887917	1	-0.136351	0.124636	1
sgRNA0803	SPV_0908	tsaC	-0.784258	0.0753978	1	-0.733066	0.0763792	1	0.0511917	0.107325	1
sgRNA0804	SPV_0964	obgE	-0.563932	0.090044	1	-0.607262	0.0915498	1	-0.0433303	0.128411	1
sgRNA0805	SPV_0965	unknown	-0.522506	0.104607	1	-0.58584	0.105719	1	-0.0633344	0.148725	1
sgRNA0806	SPV_0970	map	0.00150698	0.103178	1	-0.117545	0.1067	1	-0.119052	0.148427	1
sgRNA0807	SPV_0979	nifS	-0.27771	0.0811543	1	-0.32385	0.0822116	1	-0.0461409	0.11552	1
sgRNA0808	SPV_0989	rplU	-2.48993	0.125512	3.99513e-31	-2.77916	0.136593	1.80366e-37	-0.289236	0.185502	1
sgRNA0809	SPV_0990	unknown	-2.51635	0.102601	1.07035e-47	-2.98078	0.114122	1.75278e-65	-0.464433	0.153463	1
sgRNA0810	SPV_0991	rpmA	-1.84023	0.0958262	2.59106e-17	-2.5861	0.110113	1.37515e-45	-0.745875	0.145971	1
sgRNA0811	SPV_1101	ftsY	0.0801864	0.0710092	1	0.0273193	0.0714666	1	-0.0528671	0.100746	1
sgRNA0812	SPV_1104	smc	-0.385876	0.351098	1	0.197089	0.364782	1	0.582965	0.506296	1
sgRNA0813	SPV_1129	licD1	-0.400818	0.0826304	1	-1.32253	0.0915862	0.00375947	-0.921717	0.123352	1
sgRNA0814	SPV_1142	ffh	-0.309251	0.0918374	1	-0.47725	0.0949226	1	-0.167999	0.132077	1
sgRNA0815	SPV_1187	rplL	-0.121358	0.0660797	1	-0.203222	0.0663226	1	-0.0818633	0.0936227	1
sgRNA0816	SPV_1188	rplJ	-2.07832	0.113834	4.25874e-20	-2.30311	0.120973	6.99992e-26	-0.224795	0.16611	1
sgRNA0817	SPV_1349	murC	-3.6474	0.174605	3.77324e-50	-4.45953	0.213254	1.74445e-57	-0.812133	0.275616	1
sgRNA0818	SPV_1373	aspC	-2.34702	0.117066	2.58153e-29	-2.45949	0.124349	1.35659e-30	-0.112463	0.170784	1
sgRNA0819	SPV_1398	engB	-0.286125	0.0655418	1	-0.383369	0.0673133	1	-0.0972445	0.0939511	1
sgRNA0820	SPV_1399	clpX	-1.03717	0.110835	1	-1.23713	0.113699	0.308259	-0.199954	0.158782	1
sgRNA0821	SPV_1428	cmk	-1.39511	0.0832346	2.16513e-05	-1.492	0.0842718	5.16907e-08	-0.0968909	0.118447	1
sgRNA0822	SPV_1472	ileS	-2.85107	0.13905	6.84337e-39	-3.04333	0.146699	1.07657e-42	-0.192261	0.202127	1
sgRNA0823	SPV_1474	divIVA	-1.54485	0.0992711	4.46901e-07	-2.13812	0.109494	3.68497e-24	-0.593277	0.147796	1
sgRNA0824	SPV_1483	murF	-2.02988	0.0971161	5.25057e-25	-2.34911	0.105491	3.63824e-36	-0.319229	0.143387	1
sgRNA0825	SPV_1485	recR	0.132617	0.104128	1	0.217353	0.105314	1	0.0847364	0.1481	1
sgRNA0826	SPV_1508	alr	-1.71613	0.102528	3.47957e-11	-2.03112	0.108981	3.72973e-20	-0.314996	0.149629	1
sgRNA0827	SPV_1509	acpS	-1.7856	0.0988619	2.59211e-14	-2.08761	0.104085	2.12874e-24	-0.302009	0.143553	1
sgRNA0828	SPV_1519	engA	-0.583176	0.0902402	1	-0.969455	0.0945643	1	-0.38628	0.130712	1
sgRNA0829	SPV_1521	dnaI	-2.5732	0.108975	1.38724e-45	-2.68162	0.112647	7.35628e-49	-0.108415	0.156732	1
sgRNA0830	SPV_1545	fmt	-0.67461	0.0888149	1	-0.738282	0.0913103	1	-0.0636723	0.12738	1
sgRNA0831	SPV_1546	priA	-0.679686	0.0996225	1	-0.688396	0.102742	1	-0.00870988	0.14311	1
sgRNA0832	SPV_1655	scpB	0.159216	0.100777	1	0.0474519	0.10143	1	-0.111764	0.142983	1
sgRNA0833	SPV_1656	scpA	0.0503396	0.0741605	1	0.00604279	0.0754659	1	-0.0442968	0.105806	1
sgRNA0834	SPV_1758	rpoC	-2.74401	0.121646	5.68401e-45	-3.09779	0.132844	1.62148e-54	-0.353781	0.180126	1
sgRNA0835	SPV_1759	rpoB	-3.02168	0.117816	8.87514e-64	-3.40247	0.130136	1.05718e-73	-0.380792	0.175545	1
sgRNA0836	SPV_1764	murA-2	-0.143173	0.0686231	1	-0.0613702	0.0668438	1	0.0818025	0.0957978	1
sgRNA0837	SPV_1819	nusG	-0.683272	0.0752439	1	-0.573487	0.0752818	1	0.109785	0.106438	1
sgRNA0838	SPV_1820	secE	-1.0433	0.111194	1	-1.69242	0.126164	3.95076e-07	-0.649118	0.168171	1
sgRNA0839	SPV_1849	eloR	-0.169312	0.0947082	1	-0.388452	0.0995135	1	-0.21914	0.137378	1
sgRNA0840	SPV_2030	dnaC	-1.92087	0.109613	6.08048e-16	-2.15928	0.113743	2.85472e-23	-0.238406	0.157963	1
sgRNA0841	SPV_2041	tsf	-2.0217	0.113041	2.31562e-18	-1.95043	0.115127	1.70561e-15	0.0712751	0.161347	1
sgRNA0842	SPV_2044	mreD	0.211049	0.067614	1	0.141122	0.0687597	1	-0.069927	0.0964342	1
sgRNA0843	SPV_2045	mreC	0.164428	0.0794285	1	0.0812878	0.0797778	1	-0.0831399	0.112576	1
sgRNA0844	SPV_0619	unknown	0.0637676	0.0775767	1	0.0394462	0.0775103	1	-0.0243214	0.109663	1
sgRNA0845	SPV_0621	lctO	0.00333075	0.0778362	1	0.0242108	0.0787022	1	0.02088	0.110691	1
sgRNA0846	SPV_2297	phtB	0.109504	0.0661003	1	0.207483	0.0670329	1	0.0979782	0.0941417	1
sgRNA0847	SPV_1038	phtA	0.0932793	0.0619271	1	0.0413506	0.0605178	1	-0.0519287	0.0865874	1
sgRNA0848	SPV_2318	unknown	0.0398922	0.082518	1	0.160145	0.0826752	1	0.120253	0.116809	1
sgRNA0849	SPV_2163	unknown	0.00908713	0.0658993	1	-0.0417907	0.0667287	1	-0.0508778	0.093784	1
sgRNA0850	SPV_0561,SPV_0560,SPV_0562,SPV_0559	unknown,unknown,bgaA,unknown	-0.0612876	0.0897767	1	0.0139086	0.0896858	1	0.0751963	0.126899	1
sgRNA0851	SPV_1317	unknown	-0.030412	0.0881851	1	-0.0515016	0.0882716	1	-0.0210897	0.124774	1
sgRNA0852	SPV_1683,SPV_1682	tRNA-Ile-1,tRNA-Ser-2	-3.32264	0.182632	1.33464e-35	-3.23364	0.182765	4.1671e-33	0.0890039	0.258375	1
sgRNA0853	SPV_0755	tRNA-Tyr-1	-2.23665	0.115419	1.63066e-25	-2.15262	0.112943	2.51225e-23	0.0840318	0.161486	1
sgRNA0854	SPV_2274	unknown	0.0447692	0.0685153	1	-0.00746561	0.0685156	1	-0.0522348	0.0968955	1
sgRNA0855	SPV_1173,SPV_1170,SPV_1171,SPV_1172	unknown,appA,unknown,nanE-2	0.0731297	0.0648586	1	0.0989815	0.0649743	1	0.0258518	0.0918057	1
sgRNA0856	SPV_0041,SPV_0045,SPV_0043,SPV_0042,SPV_0044	araT,unknown,plsX,recO,unknown	0.0440293	0.0745225	1	0.0612762	0.0730002	1	0.0172469	0.10432	1
sgRNA0857	SPV_2432	unknown	0.0728944	0.0719997	1	0.0246269	0.0710475	1	-0.0482674	0.101152	1
sgRNA0858	SPV_2326	unknown	0.0256839	0.0917067	1	0.0390198	0.0929603	1	0.013336	0.130582	1
sgRNA0859	SPV_1682	tRNA-Ser-2	-1.83389	0.128447	1.00683e-09	-2.24679	0.141999	1.9087e-17	-0.412902	0.191474	1
sgRNA0860	SPV_0018	rrlA	-1.92843	0.0789401	1.36195e-30	-2.91505	0.0963469	3.24141e-85	-0.986617	0.124556	1
sgRNA0861	SPV_1703	tRNA-Glu-2	-3.34767	0.169952	8.09583e-42	-5.20878	0.300396	3.4602e-43	-1.86112	0.345139	0.993777
sgRNA0862	SPV_0019	rrfA	-2.18233	0.124151	2.64748e-20	-2.89188	0.144596	8.70888e-38	-0.709555	0.190582	1
sgRNA0863	SPV_0014	comX1	0.114379	0.0727724	1	-0.150954	0.0736946	1	-0.265334	0.10357	1
sgRNA0864	SPV_1694,SPV_1683,SPV_1686,SPV_1691,SPV_1689,SPV_1682,SPV_1684,SPV_1692,SPV_1688,SPV_1695,SPV_1685,SPV_1690,SPV_1693,SPV_1687	tRNA-Thr-2,tRNA-Ile-1,tRNA-fMet-1,tRNA-Arg-3,tRNA-Met-1,tRNA-Ser-2,tRNA-Gly-1,tRNA-Leu-2,tRNA-Ile2-1,tRNA-Leu-3,tRNA-Phe-1,tRNA-Pro-1,tRNA-Gly-2,tRNA-Ser-3	-2.52769	0.111132	1.99924e-41	-2.38626	0.111039	1.65828e-34	0.141431	0.157099	1
sgRNA0865	SPV_0358	unknown	0.0219373	0.0876142	1	0.00987293	0.0876554	1	-0.0120644	0.123934	1
sgRNA0866	SPV_0016	rrsA	-0.087702	0.125546	1	-0.4434	0.12815	1	-0.355698	0.1794	1
sgRNA0867	-	-	0.118735	0.0672682	1	0.177116	0.0676727	1	0.058381	0.0954181	1
sgRNA0868	SPV_2086,SPV_0049,SPV_0050	srf-03,comA,comB	0.132213	0.101561	1	-0.39519	0.105298	1	-0.527403	0.146295	1
sgRNA0869	SPV_2070	unknown	0.00720136	0.12782	1	0.231779	0.125943	1	0.224578	0.179442	1
sgRNA0870	SPV_0003	unknown	-0.0233587	0.0787518	1	-0.0199507	0.0783073	1	0.00340804	0.111058	1
sgRNA0871	SPV_0006	mfd	0.0387361	0.0877681	1	-0.0275441	0.0863298	1	-0.0662802	0.12311	1
sgRNA0872	SPV_0010	unknown	-0.206234	0.0939415	1	-0.581864	0.0991382	1	-0.37563	0.136577	1
sgRNA0873	SPV_0017	tRNA-Ala-1	0.272009	0.0825027	1	0.0648764	0.0852253	1	-0.207133	0.118617	1
sgRNA0874	SPV_0034	unknown	0.0347763	0.0929426	1	-0.0373265	0.0946797	1	-0.0721028	0.132675	1
sgRNA0875	SPV_0047	unknown	0.125931	0.0885982	1	-0.0289051	0.0897273	1	-0.154836	0.126098	1
sgRNA0876	SPV_0063	strH	0.0660346	0.074445	1	0.0461355	0.076133	1	-0.0198991	0.106481	1
sgRNA0877	SPV_0077	cabP	0.00862643	0.0664996	1	0.00963256	0.0663192	1	0.00100613	0.0939172	1
sgRNA0878	SPV_0086	unknown	0.0565199	0.0805683	1	0.0517723	0.0798842	1	-0.00474763	0.113458	1
sgRNA0879	SPV_0087	unknown	0.168688	0.0853802	1	0.0507894	0.0850568	1	-0.117899	0.120517	1
sgRNA0880	SPV_0088	unknown	0.157219	0.0898905	1	0.160293	0.0898367	1	0.00307369	0.127086	1
sgRNA0881	SPV_0089	unknown	-0.0792926	0.0890655	1	0.149775	0.0905657	1	0.229068	0.127023	1
sgRNA0882	SPV_0090	unknown	0.0433252	0.0697109	1	0.138175	0.0706404	1	0.0948494	0.0992455	1
sgRNA0883	SPV_0106	unknown	0.0493695	0.098782	1	-0.0402412	0.0999629	1	-0.0896107	0.140536	1
sgRNA0884	SPV_0109	unknown	0.189197	0.120584	1	-0.0770238	0.119963	1	-0.266221	0.170093	1
sgRNA0885	SPV_0110	argG	0.0106327	0.0801877	1	0.158731	0.0817058	1	0.148099	0.114481	1
sgRNA0886	SPV_0113	unknown	-0.0449913	0.0800353	1	0.231649	0.0812671	1	0.27664	0.114061	1
sgRNA0887	SPV_0114	unknown	0.0540461	0.0702461	1	0.0461685	0.0702802	1	-0.00787758	0.0993671	1
sgRNA0888	SPV_0115	unknown	-0.0187341	0.065516	1	0.107359	0.0646092	1	0.126093	0.0920147	1
sgRNA0889	SPV_0116	unknown	0.0347367	0.0745445	1	0.0595672	0.0745949	1	0.0248305	0.105458	1
sgRNA0890	SPV_0117	unknown	0.0866576	0.0839426	1	0.263592	0.0846344	1	0.176934	0.119203	1
sgRNA0891	SPV_0118	unknown	0.0434464	0.10003	1	0.0785875	0.0983376	1	0.035141	0.140272	1
sgRNA0892	SPV_0135	rimI	-0.567976	0.108089	1	-0.610172	0.109308	1	-0.042196	0.153726	1
sgRNA0893	SPV_0138	epsF	0.144278	0.10667	1	0.0232418	0.103511	1	-0.121036	0.148637	1
sgRNA0894	SPV_0139	unknown	0.0506172	0.0910439	1	0.104463	0.0914769	1	0.053846	0.129062	1
sgRNA0895	SPV_0140	unknown	0.0612195	0.0965516	1	-0.0964367	0.0965964	1	-0.157656	0.136576	1
sgRNA0896	SPV_0141	unknown	0.00330915	0.0635444	1	-0.119239	0.0641197	1	-0.122548	0.0902731	1
sgRNA0897	SPV_0142	unknown	0.0622717	0.0872205	1	0.0767074	0.0883552	1	0.0144357	0.124153	1
sgRNA0898	SPV_0143	ugd	-0.0477997	0.0812952	1	0.13087	0.0823269	1	0.178669	0.115701	1
sgRNA0899	SPV_0149	azlC	-0.226373	0.0820437	1	-1.35545	0.0943378	0.00146074	-1.12907	0.125023	1
sgRNA0900	SPV_0152	dapE	-0.135162	0.11682	1	-0.0340553	0.117124	1	0.101107	0.165424	1
sgRNA0901	SPV_0172	unknown	0.0662668	0.0986667	1	0.0625149	0.0994818	1	-0.00375193	0.140113	1
sgRNA0902	SPV_0179	unknown	0.0450256	0.0880887	1	0.192691	0.0918098	1	0.147666	0.127235	1
sgRNA0903	SPV_0183	folC	0.0137829	0.070201	1	0.0681383	0.0699956	1	0.0543554	0.099134	1
sgRNA0904	SPV_0225	unknown	0.167066	0.113357	1	0.172461	0.114911	1	0.005395	0.161413	1
sgRNA0905	SPV_0230	deoR	0.226396	0.084781	1	0.064419	0.0856488	1	-0.161977	0.120514	1
sgRNA0906	SPV_0231	unknown	0.144006	0.0930004	1	0.00804408	0.093115	1	-0.135962	0.131604	1
sgRNA0907	SPV_0232	unknown	0.125446	0.0898381	1	-0.03458	0.0892581	1	-0.160026	0.126641	1
sgRNA0908	SPV_0233	unknown	0.00699617	0.0901691	1	-0.0508378	0.0902307	1	-0.057834	0.127562	1
sgRNA0909	SPV_0234	unknown	0.0526463	0.0965823	1	0.0201428	0.0965228	1	-0.0325035	0.136546	1
sgRNA0910	SPV_0235	unknown	0.235505	0.0931862	1	-0.00501716	0.0914472	1	-0.240523	0.130561	1
sgRNA0911	SPV_0236	talC	0.0898489	0.0939832	1	0.00150223	0.0942708	1	-0.0883466	0.133116	1
sgRNA0912	SPV_0237	gldA	0.0314162	0.0889104	1	0.014999	0.089661	1	-0.0164172	0.12627	1
sgRNA0913	SPV_0240	unknown	0.119462	0.0863685	1	0.0129192	0.0861366	1	-0.106543	0.12198	1
sgRNA0914	SPV_0242	unknown	-1.65402	0.131856	7.54275e-06	-2.1808	0.146716	9.39754e-15	-0.52678	0.197261	1
sgRNA0915	SPV_0256	relE1	0.152977	0.0865718	1	0.0790623	0.0855842	1	-0.0739147	0.121735	1
sgRNA0916	SPV_0257	unknown	0.0110929	0.0908559	1	0.0451648	0.0908954	1	0.0340719	0.128518	1
sgRNA0917	SPV_0258	pepS	0.12922	0.0909897	1	0.0143263	0.0899415	1	-0.114893	0.12794	1
sgRNA0918	SPV_0259	unknown	0.11449	0.0902848	1	0.189405	0.0924364	1	0.0749144	0.129212	1
sgRNA0919	SPV_0268	unknown	-0.0952259	0.136094	1	0.0969105	0.134578	1	0.192136	0.191398	1
sgRNA0920	SPV_0276	unknown	0.162652	0.102761	1	0.0105912	0.102559	1	-0.152061	0.145183	1
sgRNA0921	SPV_0285	unknown	0.161554	0.0892563	1	0.0450877	0.0886706	1	-0.116466	0.125814	1
sgRNA0922	SPV_0287	spnHL	0.0497118	0.0709895	1	0.0472308	0.0696922	1	-0.00248093	0.0994812	1
sgRNA0923	SPV_0293	unknown	0.0845464	0.12393	1	-0.0117711	0.121705	1	-0.0963175	0.173697	1
sgRNA0924	SPV_0294	ugl	-0.0111337	0.0757873	1	0.113491	0.0761619	1	0.124624	0.107445	1
sgRNA0925	SPV_0295	unknown	0.133132	0.0938836	1	0.0130531	0.0944327	1	-0.120079	0.13316	1
sgRNA0926	SPV_0296	unknown	-0.0302609	0.087439	1	0.190359	0.0899626	1	0.22062	0.125455	1
sgRNA0927	SPV_0297	unknown	0.0244281	0.0824385	1	0.0470522	0.082976	1	0.0226241	0.116966	1
sgRNA0928	SPV_0298	yajC-1	0.198781	0.0799308	1	0.093686	0.0787428	1	-0.105095	0.112202	1
sgRNA0929	SPV_0302	unknown	0.00882176	0.0781922	1	0.206309	0.0798273	1	0.197487	0.111743	1
sgRNA0930	SPV_0335	eng	0.0761667	0.0696852	1	0.104606	0.0701943	1	0.0284396	0.0989104	1
sgRNA0931	SPV_0341	rlmL	0.0336371	0.0790974	1	-0.232628	0.081543	1	-0.266265	0.113603	1
sgRNA0932	SPV_0342	mapZ	-0.037913	0.093041	1	-0.0923134	0.0946245	1	-0.0544004	0.132704	1
sgRNA0933	SPV_0345	cbpF	0.00649682	0.0683502	1	0.12747	0.0687613	1	0.120973	0.0969529	1
sgRNA0934	SPV_0360	mtlA	0.130686	0.0857239	1	0.00702293	0.0850889	1	-0.123663	0.120784	1
sgRNA0935	SPV_0361	mtlR	0.206202	0.0767979	1	0.0530582	0.0766586	1	-0.153144	0.10851	1
sgRNA0936	SPV_0362	mtlA2	0.0251683	0.075924	1	0.0614935	0.0764997	1	0.0363251	0.107781	1
sgRNA0937	SPV_0363	mtlD	0.0618392	0.0852244	1	0.168041	0.0871951	1	0.106202	0.121927	1
sgRNA0938	SPV_0364	unknown	0.100674	0.106226	1	0.115942	0.10665	1	0.0152677	0.150527	1
sgRNA0939	SPV_0366	yrrC	0.0493448	0.106632	1	0.152983	0.10952	1	0.103639	0.152856	1
sgRNA0940	SPV_0371	mutS2	-0.0202582	0.0965356	1	0.160961	0.0975892	1	0.18122	0.137269	1
sgRNA0941	SPV_0400	unknown	0.0691635	0.0906978	1	0.0911932	0.091942	1	0.0220297	0.129149	1
sgRNA0942	SPV_0413	unknown	0.14823	0.0828166	1	0.0450203	0.085548	1	-0.10321	0.119067	1
sgRNA0943	SPV_0418	unknown	0.378637	0.090771	1	-0.276168	0.0952473	1	-0.654804	0.131573	1
sgRNA0944	SPV_0419	dinP	0.0685795	0.0890558	1	0.150694	0.0899228	1	0.0821149	0.126558	1
sgRNA0945	SPV_0422	unknown	0.0473333	0.0933413	1	0.018833	0.0940628	1	-0.0285003	0.132516	1
sgRNA0946	SPV_0424	unknown	0.106857	0.0985536	1	0.095791	0.0972008	1	-0.0110659	0.138423	1
sgRNA0947	SPV_0425	unknown	0.16243	0.11432	1	-0.00866337	0.113892	1	-0.171093	0.16137	1
sgRNA0948	SPV_0426	lacF-1	0.0774652	0.114501	1	0.0313157	0.113032	1	-0.0461495	0.160893	1
sgRNA0949	SPV_0427	lacG-1	0.180428	0.120957	1	-0.163041	0.120032	1	-0.343469	0.170407	1
sgRNA0950	SPV_0428	lacE-1	0.0593293	0.0693831	1	0.0818904	0.0692199	1	0.0225611	0.0980072	1
sgRNA0951	SPV_0432	mtsA	0.0403658	0.0854827	1	0.0729751	0.0847337	1	0.0326093	0.120362	1
sgRNA0952	SPV_0433	unknown	0.116208	0.0955932	1	0.0448123	0.0955138	1	-0.0713953	0.135133	1
sgRNA0953	SPV_0435	mtsC	0.0105675	0.0875205	1	0.21355	0.0877297	1	0.202982	0.123921	1
sgRNA0954	SPV_0436	cspR	-0.0257163	0.0821152	1	0.188867	0.0829845	1	0.214583	0.116745	1
sgRNA0955	SPV_0438	unknown	0.0138368	0.0889466	1	0.0715251	0.0905976	1	0.0576883	0.126962	1
sgRNA0956	SPV_0439	unknown	-0.0065822	0.088412	1	-0.0330995	0.0885882	1	-0.0265173	0.125158	1
sgRNA0957	SPV_0440	unknown	0.0960643	0.112974	1	0.029416	0.113143	1	-0.0666483	0.159889	1
sgRNA0958	SPV_0449	unknown	0.0581629	0.0895291	1	0.107365	0.0883524	1	0.0492022	0.125784	1
sgRNA0959	SPV_0453	unknown	0.174319	0.0986087	1	0.0973206	0.0976912	1	-0.0769987	0.138806	1
sgRNA0960	SPV_0456	unknown	0.127827	0.0884742	1	0.11968	0.0895798	1	-0.00814696	0.125906	1
sgRNA0961	SPV_0457	unknown	0.0809785	0.0759938	1	0.0286015	0.0756651	1	-0.052377	0.107239	1
sgRNA0962	SPV_0484	unknown	0.0301977	0.0964825	1	0.238742	0.0961531	1	0.208544	0.136214	1
sgRNA0963	SPV_0485	unknown	0.0679759	0.111514	1	0.156708	0.112955	1	0.088732	0.158727	1
sgRNA0964	SPV_0486	unknown	0.0334447	0.0830273	1	0.0280972	0.0822518	1	-0.00534752	0.116871	1
sgRNA0965	SPV_0489	unknown	-0.0761678	0.107712	1	0.00610471	0.108758	1	0.0822725	0.153069	1
sgRNA0966	SPV_0493	unknown	-1.91362	0.159146	1.06221e-07	-2.26848	0.165002	1.62763e-13	-0.354858	0.229244	1
sgRNA0967	SPV_0501	bglG	-0.0450708	0.0680935	1	0.0217363	0.0686422	1	0.066807	0.0966875	1
sgRNA0968	SPV_0502	bglF	-0.0164943	0.0663367	1	0.0545112	0.0671071	1	0.0710054	0.0943606	1
sgRNA0969	SPV_0503	bglA-2	-0.0610754	0.0782768	1	0.0443543	0.0783432	1	0.10543	0.110747	1
sgRNA0970	SPV_0508	unknown	0.0610679	0.0995871	1	0.13588	0.0997995	1	0.0748118	0.140988	1
sgRNA0971	SPV_0509	higA	0.137662	0.0766575	1	0.0105268	0.0754545	1	-0.127135	0.107563	1
sgRNA0972	SPV_0534	estA	0.0938533	0.0706533	1	0.0900459	0.0710935	1	-0.00380746	0.100231	1
sgRNA0973	SPV_0543	unknown	0.0813197	0.0608185	1	0.114668	0.0615191	1	0.0333484	0.0865072	1
sgRNA0974	SPV_0552	unknown	0.0357269	0.0753572	1	0.0485376	0.07504	1	0.0128107	0.106347	1
sgRNA0975	SPV_0553	unknown	-0.0235399	0.0918546	1	0.146841	0.0923405	1	0.170381	0.130246	1
sgRNA0976	SPV_0555	unknown	0.126468	0.0921141	1	0.0815319	0.0915504	1	-0.0449364	0.129871	1
sgRNA0977	SPV_0556	unknown	0.0316923	0.088747	1	0.101114	0.0878852	1	0.0694214	0.124899	1
sgRNA0978	SPV_0557	unknown	0.0569474	0.0714072	1	0.120618	0.0721505	1	0.0636704	0.101512	1
sgRNA0979	SPV_0563	unknown	0.0225706	0.0872864	1	0.0975351	0.0868488	1	0.0749645	0.123133	1
sgRNA0980	SPV_0567	ytqB	0.10192	0.0671308	1	0.0368228	0.0668165	1	-0.065097	0.0947153	1
sgRNA0981	SPV_0568	unknown	0.0729709	0.0958395	1	0.027177	0.0952557	1	-0.0457938	0.135125	1
sgRNA0982	SPV_0569	nha2	-0.091213	0.0970197	1	0.0154601	0.0980095	1	0.106673	0.137908	1
sgRNA0983	SPV_0570	yihY	0.103309	0.0759485	1	0.0534246	0.0769017	1	-0.049884	0.108084	1
sgRNA0984	SPV_0577	zmpB	-0.0276852	0.0819142	1	0.0232331	0.0823353	1	0.0509182	0.116142	1
sgRNA0985	SPV_0591	unknown	0.0733731	0.0824163	1	0.137168	0.083838	1	0.0637954	0.117564	1
sgRNA0986	SPV_0601	unknown	0.0272145	0.0806518	1	0.0046073	0.0796404	1	-0.0226072	0.113346	1
sgRNA0987	SPV_0602	unknown	0.0180847	0.0891738	1	0.0322314	0.0881252	1	0.0141467	0.125371	1
sgRNA0988	SPV_0605	unknown	0.0687824	0.0977427	1	0.0875032	0.0979027	1	0.0187208	0.138342	1
sgRNA0989	SPV_0606	unknown	0.0383003	0.106596	1	-0.0140865	0.104312	1	-0.0523868	0.149143	1
sgRNA0990	SPV_0607	unknown	0.00189518	0.0890257	1	0.208903	0.089332	1	0.207008	0.126118	1
sgRNA0991	SPV_0611	unknown	0.0886935	0.123178	1	0.0253875	0.123856	1	-0.063306	0.17468	1
sgRNA0992	SPV_0612	unknown	0.101647	0.104345	1	-0.154697	0.104491	1	-0.256345	0.147669	1
sgRNA0993	SPV_0613	unknown	0.0198596	0.111097	1	0.0665594	0.111237	1	0.0466998	0.157214	1
sgRNA0994	SPV_0614	unknown	0.0840041	0.0728516	1	-0.04751	0.0720532	1	-0.131514	0.102465	1
sgRNA0995	SPV_0623	thiM-1	0.0328955	0.0915297	1	0.10776	0.0924819	1	0.0748647	0.130118	1
sgRNA0996	SPV_0624	thiE-1	-0.0281923	0.0952929	1	0.0663251	0.0959651	1	0.0945174	0.135241	1
sgRNA0997	SPV_0632	thiD	0.0244428	0.0794895	1	0.0759572	0.0796135	1	0.0515144	0.112503	1
sgRNA0998	SPV_0637	unknown	0.13631	0.0849917	1	0.116918	0.0853574	1	-0.0193922	0.120455	1
sgRNA0999	SPV_0640	unknown	0.00852587	0.0628698	1	0.00289719	0.0625923	1	-0.00562868	0.0887153	1
sgRNA1000	SPV_0642	unknown	0.105332	0.0936529	1	0.0523772	0.0924548	1	-0.0529549	0.131601	1
sgRNA1001	SPV_0643	unknown	-0.0606312	0.0931409	1	0.118974	0.094086	1	0.179605	0.132391	1
sgRNA1002	SPV_0653	livH	0.0931986	0.074501	1	0.121889	0.0757762	1	0.0286899	0.106266	1
sgRNA1003	SPV_0654	livM	-0.0432603	0.0841789	1	0.149616	0.08467	1	0.192876	0.119395	1
sgRNA1004	SPV_0655	livG	0.0514784	0.0760079	1	0.0745026	0.0757144	1	0.0230243	0.107284	1
sgRNA1005	SPV_0656	livF	-0.0496088	0.0698885	1	0.0881415	0.0712604	1	0.13775	0.0998121	1
sgRNA1006	SPV_0662	unknown	0.0883319	0.0720583	1	0.0309872	0.0728275	1	-0.0573448	0.102451	1
sgRNA1007	SPV_0669	rlmN	-0.0116286	0.0839673	1	0.141964	0.0856137	1	0.153593	0.119918	1
sgRNA1008	SPV_0670	unknown	0.163825	0.0776005	1	0.186529	0.0782048	1	0.0227049	0.110172	1
sgRNA1009	SPV_0671	unknown	0.073168	0.0680515	1	0.0926351	0.0679063	1	0.0194671	0.0961367	1
sgRNA1010	SPV_0680	unknown	0.184695	0.0774853	1	0.229643	0.0771486	1	0.0449482	0.109343	1
sgRNA1011	SPV_0682	unknown	0.114273	0.0833316	1	0.101901	0.0836065	1	-0.0123722	0.118043	1
sgRNA1012	SPV_0683	unknown	0.128047	0.101728	1	0.208661	0.101148	1	0.0806148	0.143456	1
sgRNA1013	SPV_0690	unknown	0.0762721	0.072062	1	0.200082	0.0719484	1	0.12381	0.101831	1
sgRNA1014	SPV_0692	unknown	0.030536	0.0701313	1	0.0377933	0.0700499	1	0.00725732	0.0991231	1
sgRNA1015	SPV_0696	unknown	-0.00511653	0.0677957	1	0.0900086	0.0680356	1	0.0951252	0.0960474	1
sgRNA1016	SPV_0697	unknown	-0.0125878	0.076772	1	-0.0322641	0.0770037	1	-0.0196763	0.108736	1
sgRNA1017	SPV_0699	unknown	0.0492914	0.113993	1	-0.0591389	0.112645	1	-0.10843	0.16026	1
sgRNA1018	SPV_0707	thiJ	0.0574289	0.085594	1	0.127865	0.085091	1	0.0704361	0.120693	1
sgRNA1019	SPV_0713	unknown	-0.242548	0.0912279	1	-2.45153	0.124054	2.05712e-30	-2.20899	0.153987	7.71997e-13
sgRNA1020	SPV_0715	unknown	0.164024	0.0752243	1	0.133795	0.0753325	1	-0.0302292	0.10646	1
sgRNA1021	SPV_0729	unknown	0.015553	0.0639744	1	0.106872	0.0640983	1	0.0913195	0.0905612	1
sgRNA1022	SPV_0730	deoD	0.0312441	0.0696876	1	0.0687119	0.0703558	1	0.0374678	0.0990268	1
sgRNA1023	SPV_0731	flaR	0.0314037	0.0830599	1	0.140671	0.0836397	1	0.109267	0.117875	1
sgRNA1024	SPV_0734	unknown	-0.0421339	0.0745978	1	0.125874	0.0749518	1	0.168008	0.105748	1
sgRNA1025	SPV_0736	pdp	-0.0631418	0.0751776	1	0.0776735	0.0757279	1	0.140815	0.106707	1
sgRNA1026	SPV_0740	unknown	0.0243601	0.0938188	1	-0.120247	0.0929459	1	-0.144607	0.132064	1
sgRNA1027	SPV_0741	unknown	-0.0549405	0.0908322	1	0.0777327	0.0926012	1	0.132673	0.129713	1
sgRNA1028	SPV_0742	unknown	0.0984048	0.0917593	1	-0.0578807	0.0905408	1	-0.156286	0.128909	1
sgRNA1029	SPV_0747	unknown	-0.362774	0.0982346	1	-0.473776	0.0974295	1	-0.111002	0.138357	1
sgRNA1030	SPV_0756	tRNA-Gln-1	-2.9959	0.168562	5.54243e-31	-3.00038	0.172164	5.25851e-30	-0.00447804	0.240943	1
sgRNA1031	SPV_0758	unknown	-0.0016474	0.0718343	1	-0.0760895	0.0714737	1	-0.0744421	0.101334	1
sgRNA1032	SPV_0773	fruA	0.0701343	0.0839524	1	-0.0131508	0.0836995	1	-0.0832851	0.118548	1
sgRNA1033	SPV_0795	unknown	0.0273556	0.0726303	1	0.0271283	0.0733186	1	-0.000227294	0.103203	1
sgRNA1034	SPV_0796	unknown	0.112617	0.0913393	1	0.0118146	0.0915693	1	-0.100802	0.129336	1
sgRNA1035	SPV_0797	unknown	0.1403	0.106547	1	0.0783504	0.10429	1	-0.0619492	0.149093	1
sgRNA1036	SPV_0798	unknown	0.134668	0.0713542	1	0.0983646	0.0725436	1	-0.0363032	0.101755	1
sgRNA1037	SPV_0804	unknown	0.0105369	0.0776223	1	0.16855	0.0778612	1	0.158013	0.109944	1
sgRNA1038	SPV_0805	unknown	0.0774639	0.0749983	1	0.127529	0.0743901	1	0.0500656	0.105634	1
sgRNA1039	SPV_0806	unknown	0.0884263	0.0893301	1	0.0641793	0.0878596	1	-0.024247	0.125296	1
sgRNA1040	SPV_0807	unknown	0.0745762	0.0700465	1	0.11567	0.0706429	1	0.0410935	0.0994834	1
sgRNA1041	SPV_0809	cad	0.0459183	0.0873653	1	0.0975551	0.0879407	1	0.0516368	0.123961	1
sgRNA1042	SPV_0810	unknown	0.0534894	0.0810091	1	0.0235162	0.0811759	1	-0.0299732	0.114682	1
sgRNA1043	SPV_0811	speE	0.030834	0.0811852	1	0.0467057	0.081553	1	0.0158716	0.115074	1
sgRNA1044	SPV_0812	lys1	0.0693571	0.0680846	1	0.029328	0.0677454	1	-0.0400291	0.0960466	1
sgRNA1045	SPV_0813	nspC	0.0595284	0.0666689	1	0.0132757	0.0667857	1	-0.0462526	0.0943667	1
sgRNA1046	SPV_0814	aguA	0.0651326	0.0664874	1	0.165179	0.0674727	1	0.100046	0.0947267	1
sgRNA1047	SPV_0815	unknown	0.0934672	0.08071	1	0.0739851	0.0820326	1	-0.0194821	0.11508	1
sgRNA1048	SPV_0821	cbpE	0.168724	0.0832443	1	-0.00411138	0.0844897	1	-0.172835	0.118609	1
sgRNA1049	SPV_0823	proA	-0.165721	0.0916197	1	0.0528953	0.0912952	1	0.218616	0.129341	1
sgRNA1050	SPV_0824	proC	0.124656	0.0725552	1	0.160426	0.0732849	1	0.0357699	0.103126	1
sgRNA1051	SPV_0826	holB	-1.28864	0.109069	0.0776837	-1.33842	0.109765	0.0177465	-0.049789	0.15474	1
sgRNA1052	SPV_0828	unknown	0.213297	0.0667388	1	0.196949	0.0679992	1	-0.0163483	0.0952783	1
sgRNA1053	SPV_0829	unknown	0.133465	0.0586191	1	0.0824319	0.0581089	1	-0.0510328	0.08254	1
sgRNA1054	SPV_0831	unknown	0.131882	0.079925	1	-0.0268611	0.0803131	1	-0.158743	0.113306	1
sgRNA1055	SPV_0836	unknown	-0.687173	0.0975303	1	-0.400685	0.0967396	1	0.286488	0.137371	1
sgRNA1056	SPV_0837	unknown	0.0113104	0.0759527	1	0.105488	0.0779118	1	0.094178	0.108807	1
sgRNA1057	SPV_0841	ald	-0.0348429	0.0772253	1	0.0939227	0.0776506	1	0.128766	0.109514	1
sgRNA1058	SPV_0849	rplT	-1.62403	0.108658	1.05577e-07	-2.53464	0.125235	2.81628e-33	-0.910606	0.165802	1
sgRNA1059	SPV_0850	gloA	0.15167	0.0970697	1	0.0425495	0.0972768	1	-0.10912	0.137424	1
sgRNA1060	SPV_0857	era	-0.335288	0.0958123	1	-0.576736	0.0985859	1	-0.241448	0.137474	1
sgRNA1061	SPV_0858	mutM	-0.199069	0.0979064	1	-0.229869	0.0977385	1	-0.0308	0.138342	1
sgRNA1062	SPV_0860	pmrA	-0.0142322	0.0792283	1	-0.0285604	0.0794175	1	-0.0143282	0.11218	1
sgRNA1063	SPV_0862	rnr	-0.0490681	0.0838801	1	-0.0652462	0.0854305	1	-0.0161781	0.119726	1
sgRNA1064	SPV_0863	smpB	0.220582	0.0854994	1	-0.297697	0.0853561	1	-0.518279	0.120813	1
sgRNA1065	SPV_0864	tehB	0.142554	0.0892762	1	0.0761141	0.0892235	1	-0.0664397	0.126218	1
sgRNA1066	SPV_0870	gpmB2	0.181768	0.0805617	1	-0.00312897	0.0800995	1	-0.184897	0.113605	1
sgRNA1067	SPV_0876	macP	-0.150244	0.0941664	1	-0.0880673	0.0945099	1	0.0621771	0.133415	1
sgRNA1068	SPV_0883	unknown	0.0245812	0.0787964	1	0.152738	0.0798904	1	0.128157	0.112211	1
sgRNA1069	SPV_0884	unknown	0.126177	0.087952	1	0.0237895	0.0872981	1	-0.102388	0.123921	1
sgRNA1070	SPV_0905	bltD	-1.03009	0.0905264	1	-1.16569	0.0935882	0.624577	-0.135592	0.130207	1
sgRNA1071	SPV_0907	hemK	-0.627239	0.124391	1	-0.685741	0.125517	1	-0.0585017	0.176713	1
sgRNA1072	SPV_0909	unknown	-0.261728	0.134926	1	-0.55684	0.136122	1	-0.295112	0.191662	1
sgRNA1073	SPV_0910	glyA	-0.0915878	0.0791378	1	-0.212849	0.0798534	1	-0.121261	0.112425	1
sgRNA1074	SPV_0911	unknown	0.00334961	0.0625591	1	-8.22983e-05	0.0638907	1	-0.00343191	0.0894185	1
sgRNA1075	SPV_0912	pvaA	0.100976	0.119964	1	-0.129561	0.12166	1	-0.230536	0.170858	1
sgRNA1076	SPV_0920	unknown	0.0936738	0.0782636	1	0.0576451	0.0794296	1	-0.0360287	0.111509	1
sgRNA1077	SPV_0924	unknown	0.0247654	0.0741647	1	-0.00128842	0.0726846	1	-0.0260538	0.103843	1
sgRNA1078	SPV_0925	unknown	0.00790597	0.0828045	1	0.0711735	0.0844271	1	0.0632675	0.118256	1
sgRNA1079	SPV_0934	unknown	0.105184	0.0991813	1	0.074849	0.0997224	1	-0.0303354	0.140647	1
sgRNA1080	SPV_0935	unknown	0.153404	0.0853431	1	-0.0467611	0.0865322	1	-0.200165	0.121537	1
sgRNA1081	SPV_0940	rffD	0.0544111	0.0908025	1	0.0466833	0.0911755	1	-0.00772788	0.128678	1
sgRNA1082	SPV_0941	unknown	0.0287871	0.0848211	1	0.0184467	0.0833232	1	-0.0103403	0.118901	1
sgRNA1083	SPV_0943	unknown	0.0899543	0.087722	1	0.0444884	0.0889559	1	-0.0454659	0.124933	1
sgRNA1084	SPV_0944	unknown	0.167367	0.0900493	1	0.0430975	0.088291	1	-0.12427	0.126112	1
sgRNA1085	SPV_0945	unknown	0.0306101	0.0876882	1	0.0728196	0.0870274	1	0.0422096	0.123544	1
sgRNA1086	SPV_0946	unknown	-0.264167	0.131808	1	0.00635053	0.132932	1	0.270518	0.187201	1
sgRNA1087	SPV_0947	unknown	0.137907	0.100285	1	0.127126	0.100687	1	-0.0107807	0.142109	1
sgRNA1088	SPV_0948	nikS	0.140771	0.0925744	1	0.128456	0.0930075	1	-0.0123151	0.131227	1
sgRNA1089	SPV_0949	unknown	-0.0151006	0.0660051	1	0.0837323	0.0658318	1	0.0988329	0.0932228	1
sgRNA1090	SPV_0950	mefE	-0.00724407	0.0649975	1	0.0473057	0.0658056	1	0.0545498	0.0924936	1
sgRNA1091	SPV_0951	unknown	0.0429357	0.0728864	1	0.0675856	0.0733184	1	0.0246498	0.103383	1
sgRNA1092	SPV_0955	trpY	0.082133	0.0856119	1	-0.051371	0.08537	1	-0.133504	0.120903	1
sgRNA1093	SPV_0956	unknown	0.133178	0.0989271	1	0.00494289	0.0997797	1	-0.128235	0.140508	1
sgRNA1094	SPV_0961	lafA	-0.423454	0.081953	1	-2.17091	0.1068	8.66087e-27	-1.74746	0.13462	4.22495e-06
sgRNA1095	SPV_0962	unknown	0.220736	0.0979165	1	-0.619265	0.103143	1	-0.840001	0.142218	1
sgRNA1096	SPV_0968	unknown	-0.213342	0.07241	1	-0.230167	0.0724965	1	-0.0168255	0.102464	1
sgRNA1097	SPV_0969	unknown	-0.0388647	0.0825249	1	-0.0806982	0.0857928	1	-0.0418335	0.119041	1
sgRNA1098	SPV_0977	unknown	0.149283	0.0867088	1	-0.0237406	0.086376	1	-0.173023	0.12239	1
sgRNA1099	SPV_0978	unknown	0.200185	0.0727185	1	0.0819864	0.0733083	1	-0.118199	0.103257	1
sgRNA1100	SPV_0986	unknown	0.0671852	0.0891686	1	0.0726591	0.0879276	1	0.00547387	0.125229	1
sgRNA1101	SPV_0992	unknown	0.0550832	0.077885	1	0.00821753	0.0778293	1	-0.0468657	0.110107	1
sgRNA1102	SPV_0993	unknown	0.0751283	0.0792922	1	0.0513847	0.0797569	1	-0.0237436	0.112465	1
sgRNA1103	SPV_1003	unknown	0.00293853	0.0739055	1	0.129354	0.0738677	1	0.126415	0.104491	1
sgRNA1104	SPV_1009	serB	-0.0826534	0.112034	1	0.145198	0.112655	1	0.227851	0.15888	1
sgRNA1105	SPV_1011	glxK	0.0818972	0.0819478	1	0.0587308	0.0819306	1	-0.0231664	0.115879	1
sgRNA1106	SPV_1013	unknown	0.112301	0.0685842	1	0.00078058	0.0684747	1	-0.11152	0.0969153	1
sgRNA1107	SPV_1021	unknown	0.124723	0.074865	1	0.0272213	0.075347	1	-0.0975016	0.106216	1
sgRNA1108	SPV_1024	lplA	0.0576189	0.082206	1	-0.00158279	0.0828255	1	-0.0592017	0.116696	1
sgRNA1109	SPV_1025	acoL	0.108598	0.10335	1	0.0891923	0.105472	1	-0.0194056	0.147667	1
sgRNA1110	SPV_1026	acoC	-0.00760778	0.0815139	1	-0.0704054	0.0815881	1	-0.0627976	0.115331	1
sgRNA1111	SPV_1027	acoB	0.112434	0.0853669	1	0.0850069	0.0841036	1	-0.0274273	0.119837	1
sgRNA1112	SPV_1029	pdrM	0.15886	0.104677	1	-0.0252715	0.102123	1	-0.184132	0.146241	1
sgRNA1113	SPV_1046	lacG-2	0.00969237	0.110357	1	0.159377	0.109812	1	0.149684	0.155684	1
sgRNA1114	SPV_1047	lacE-2	0.0343802	0.0873317	1	0.147564	0.0877608	1	0.113184	0.123809	1
sgRNA1115	SPV_1048	lacF-2	0.061533	0.0871533	1	0.0699969	0.0875885	1	0.00846389	0.123561	1
sgRNA1116	SPV_1049	lacT	0.0431453	0.0953071	1	0.0584892	0.0951669	1	0.0153439	0.134686	1
sgRNA1117	SPV_1054	unknown	-0.0727841	0.0687106	1	0.0951606	0.0692117	1	0.167945	0.0975264	1
sgRNA1118	SPV_1057	unknown	0.0540914	0.0674958	1	0.0530276	0.0681131	1	-0.00106381	0.095891	1
sgRNA1119	SPV_1059	unknown	0.0605466	0.0760478	1	0.126993	0.0769879	1	0.0664461	0.108215	1
sgRNA1120	SPV_1061	pphA	0.0404854	0.0789661	1	0.131296	0.0797647	1	0.0908106	0.112241	1
sgRNA1121	SPV_1062	recN	-1.61216	0.12025	3.8467e-06	-1.04478	0.111547	1	0.567382	0.164021	1
sgRNA1122	SPV_1063	ahrC	0.00903271	0.085546	1	-0.344337	0.0898476	1	-0.35337	0.124059	1
sgRNA1123	SPV_1066	xseB	-0.121526	0.0863482	1	-0.692289	0.0903507	1	-0.570763	0.124977	1
sgRNA1124	SPV_1069	unknown	0.0167112	0.0981961	1	0.0433986	0.0970307	1	0.0266874	0.138049	1
sgRNA1125	SPV_1070	truB	0.0221163	0.0840654	1	0.019116	0.0854414	1	-0.00300038	0.119863	1
sgRNA1126	SPV_1071	unknown	-0.0216329	0.0793703	1	0.0759264	0.0786518	1	0.0975593	0.11174	1
sgRNA1127	SPV_1076	srtA	0.0477053	0.0819513	1	-0.173066	0.0821797	1	-0.220771	0.116058	1
sgRNA1128	SPV_1092	unknown	0.042932	0.132923	1	-0.0721363	0.129901	1	-0.115068	0.185857	1
sgRNA1129	SPV_1094	unknown	0.129625	0.0733042	1	0.120442	0.0727024	1	-0.00918335	0.103243	1
sgRNA1130	SPV_1095	unknown	-0.019596	0.0822299	1	0.206107	0.0835188	1	0.225703	0.117206	1
sgRNA1131	SPV_1102	unknown	-0.27592	0.0998611	1	-0.289756	0.100746	1	-0.0138363	0.141852	1
sgRNA1132	SPV_1103	unknown	-0.191943	0.0892081	1	-0.402363	0.0910483	1	-0.21042	0.127467	1
sgRNA1133	SPV_1108	unknown	0.0522699	0.0890948	1	0.0552185	0.0885401	1	0.00294861	0.125607	1
sgRNA1134	SPV_1109	unknown	0.0633264	0.0716365	1	0.108262	0.0716397	1	0.0449351	0.101312	1
sgRNA1135	SPV_1110	unknown	8.13037e-05	0.104778	1	0.0222037	0.105231	1	0.0221224	0.148499	1
sgRNA1136	SPV_1111	unknown	0.138489	0.0892267	1	0.0742055	0.0888334	1	-0.0642834	0.125908	1
sgRNA1137	SPV_1112	unknown	0.0133093	0.0748586	1	0.115625	0.0745508	1	0.102316	0.105649	1
sgRNA1138	SPV_1113	unknown	0.188536	0.0686226	1	0.203925	0.0696559	1	0.0153886	0.0977804	1
sgRNA1139	SPV_1115	leuB	0.0779531	0.0769144	1	0.128677	0.0774695	1	0.0507243	0.109167	1
sgRNA1140	SPV_1116	leuA	0.100191	0.0757369	1	0.0958839	0.0757021	1	-0.00430763	0.107084	1
sgRNA1141	SPV_1117	unknown	0.107701	0.0899587	1	0.158601	0.0911311	1	0.0508997	0.128053	1
sgRNA1142	SPV_1130	licD2	0.395311	0.0803844	1	0.0559201	0.0842453	1	-0.339391	0.116443	1
sgRNA1143	SPV_1135	nth	0.214885	0.104336	1	-0.0121932	0.103628	1	-0.227078	0.147054	1
sgRNA1144	SPV_1137	unknown	0.0874658	0.0690716	1	0.155594	0.0706807	1	0.0681285	0.0988263	1
sgRNA1145	SPV_1147	tRNA-Arg-2	0.0185317	0.0814304	1	0.00781999	0.0815185	1	-0.0107117	0.115222	1
sgRNA1146	SPV_1155	efeU	0.0969586	0.0686498	1	0.18416	0.0687825	1	0.0872015	0.0971794	1
sgRNA1147	SPV_1156	efeB	0.158361	0.082633	1	0.130454	0.083948	1	-0.0279067	0.117794	1
sgRNA1148	SPV_1159	unknown	0.143228	0.0817295	1	0.0612502	0.0826612	1	-0.0819782	0.116244	1
sgRNA1149	SPV_1160	unknown	0.224797	0.0921732	1	0.143871	0.0933066	1	-0.0809265	0.131156	1
sgRNA1150	SPV_1162	unknown	0.139377	0.099173	1	0.00709257	0.0975331	1	-0.132285	0.139097	1
sgRNA1151	SPV_1164	cdd-2	0.107874	0.0876564	1	0.0630667	0.086817	1	-0.0448071	0.123373	1
sgRNA1152	SPV_1165	unknown	0.110798	0.085257	1	0.0726126	0.0848972	1	-0.0381851	0.120317	1
sgRNA1153	SPV_1166	unknown	0.0671773	0.0685585	1	0.0511286	0.0686951	1	-0.0160487	0.097053	1
sgRNA1154	SPV_1167	appD	0.0946134	0.0771523	1	0.0668946	0.076931	1	-0.0277187	0.108953	1
sgRNA1155	SPV_1168	appC	-0.0716239	0.0885254	1	-0.00688459	0.0887742	1	0.0647393	0.12537	1
sgRNA1156	SPV_1169	appB	0.0985641	0.102298	1	0.0679157	0.101158	1	-0.0306484	0.143868	1
sgRNA1157	SPV_1174	unknown	0.0476677	0.0865529	1	0.053495	0.0863419	1	0.00582732	0.122255	1
sgRNA1158	SPV_1175	unknown	-0.0315219	0.0878339	1	-0.0667202	0.0881018	1	-0.0351983	0.124405	1
sgRNA1159	SPV_1176	unknown	0.157213	0.0969603	1	0.110754	0.0976301	1	-0.0464593	0.137597	1
sgRNA1160	SPV_1177	unknown	0.0228338	0.0658656	1	0.0357243	0.065999	1	0.0128905	0.0932424	1
sgRNA1161	SPV_1178	ptrB	-0.0756876	0.138537	1	0.0906627	0.139517	1	0.16635	0.196615	1
sgRNA1162	SPV_1179	lanL	0.110288	0.072141	1	-0.00567199	0.0726647	1	-0.11596	0.102394	1
sgRNA1163	SPV_1186	unknown	0.105198	0.0777791	1	0.053236	0.0772447	1	-0.0519618	0.109619	1
sgRNA1164	SPV_1189	unknown	0.165245	0.0778983	1	0.0642715	0.077799	1	-0.100973	0.110095	1
sgRNA1165	SPV_1191	unknown	0.068737	0.0670815	1	0.114712	0.0674828	1	0.0459746	0.0951518	1
sgRNA1166	SPV_1192	unknown	0.0703661	0.105418	1	0.231172	0.106704	1	0.160806	0.149996	1
sgRNA1167	SPV_1206	unknown	0.18278	0.0777336	1	0.0898142	0.0795989	1	-0.0929654	0.111259	1
sgRNA1168	SPV_1207	tyrA	0.286238	0.0786775	1	0.018823	0.0790602	1	-0.267415	0.111538	1
sgRNA1169	SPV_1208	aroC	0.298305	0.0987266	1	-0.0310835	0.0993899	1	-0.329389	0.14009	1
sgRNA1170	SPV_1209	aroB	0.278939	0.0853419	1	0.102942	0.0869396	1	-0.175997	0.121827	1
sgRNA1171	SPV_1210	aroE	0.403415	0.103841	1	0.0410225	0.105185	1	-0.362393	0.147807	1
sgRNA1172	SPV_1211	aroD	0.440548	0.100052	1	0.160171	0.103932	1	-0.280377	0.144265	1
sgRNA1173	SPV_1223	unknown	0.0928662	0.123534	1	0.0799167	0.125495	1	-0.0129495	0.176096	1
sgRNA1174	SPV_1225	unknown	0.038452	0.0811866	1	0.113878	0.0813323	1	0.0754262	0.114918	1
sgRNA1175	SPV_1227	phoU2	0.0907264	0.0797773	1	0.0157698	0.0812085	1	-0.0749566	0.113839	1
sgRNA1176	SPV_1228	pstB2-2	-0.154191	0.114287	1	-0.365999	0.112641	1	-0.211808	0.160466	1
sgRNA1177	SPV_1229	pstB2-1	-0.0959384	0.0752548	1	0.170985	0.0762281	1	0.266923	0.107117	1
sgRNA1178	SPV_1230	pstA2	-0.049452	0.0902571	1	0.131599	0.0897486	1	0.181051	0.127284	1
sgRNA1179	SPV_1231	pstC2	-0.0675165	0.0959487	1	0.13203	0.0951885	1	0.199546	0.135156	1
sgRNA1180	SPV_1232	pstS2	-0.0553353	0.0839547	1	0.0718262	0.0826528	1	0.127162	0.117813	1
sgRNA1181	SPV_1233	unknown	0.155595	0.144656	1	0.233649	0.145355	1	0.0780539	0.205069	1
sgRNA1182	SPV_1237	unknown	0.105407	0.0752518	1	0.0659407	0.0749225	1	-0.0394663	0.106189	1
sgRNA1183	SPV_1241	unknown	0.0561558	0.112805	1	0.115675	0.113232	1	0.0595188	0.159833	1
sgRNA1184	SPV_1242	unknown	0.166723	0.0888222	1	0.168304	0.090453	1	0.00158138	0.126772	1
sgRNA1185	SPV_1248	cbpM	-0.0822469	0.122482	1	0.229345	0.124467	1	0.311592	0.174625	1
sgRNA1186	SPV_1252	unknown	0.0380738	0.108138	1	0.0593284	0.108698	1	0.0212546	0.153327	1
sgRNA1187	SPV_1253	unknown	0.041348	0.103434	1	0.111872	0.106777	1	0.0705238	0.148661	1
sgRNA1188	SPV_1254	unknown	-0.0265079	0.0844658	1	0.204245	0.0848157	1	0.230753	0.1197	1
sgRNA1189	SPV_1255	unknown	-0.024791	0.0704196	1	-0.0419637	0.070179	1	-0.0171727	0.0994183	1
sgRNA1190	SPV_1256	unknown	0.0346464	0.0795485	1	0.153322	0.0798986	1	0.118676	0.112746	1
sgRNA1191	SPV_1257	unknown	0.107385	0.0901711	1	0.0930689	0.0900626	1	-0.0143165	0.127444	1
sgRNA1192	SPV_1261	unknown	-0.0123016	0.0706543	1	0.130181	0.0721912	1	0.142483	0.101013	1
sgRNA1193	SPV_1263	unknown	0.0607918	0.0683311	1	0.049333	0.0686215	1	-0.0114589	0.0968403	1
sgRNA1194	SPV_1264	unknown	0.107317	0.0833703	1	-0.102743	0.0824086	1	-0.21006	0.117225	1
sgRNA1195	SPV_1265	unknown	0.198385	0.0734631	1	0.105451	0.0744249	1	-0.0929345	0.104575	1
sgRNA1196	SPV_1266	unknown	0.0804602	0.0940029	1	-0.0307852	0.0935019	1	-0.111245	0.132586	1
sgRNA1197	SPV_1267	unknown	0.0308635	0.0839936	1	0.0267325	0.0834684	1	-0.004131	0.118414	1
sgRNA1198	SPV_1272	unknown	0.0543185	0.0802689	1	0.239102	0.0820733	1	0.184784	0.1148	1
sgRNA1199	SPV_1275	nagR	0.0534531	0.0834638	1	0.0584008	0.0827538	1	0.00494769	0.117535	1
sgRNA1200	SPV_1276	unknown	0.130786	0.0714251	1	0.0740024	0.0724664	1	-0.0567839	0.101749	1
sgRNA1201	SPV_1277	unknown	0.0016141	0.0566931	1	0.146634	0.0574286	1	0.14502	0.0806979	1
sgRNA1202	SPV_1279	unknown	0.0376425	0.0641004	1	0.125755	0.0649971	1	0.0881121	0.0912879	1
sgRNA1203	SPV_1284	unknown	0.0140853	0.0978366	1	0.0299902	0.0969032	1	0.0159049	0.137703	1
sgRNA1204	SPV_1296	pdxT	0.101597	0.0881475	1	0.124403	0.0886696	1	0.0228061	0.125029	1
sgRNA1205	SPV_1297	pdxS	0.0299865	0.0594006	1	0.109567	0.0601085	1	0.0795807	0.0845071	1
sgRNA1206	SPV_1299	unknown	0.149464	0.0960984	1	0.0548579	0.0954106	1	-0.0946064	0.135418	1
sgRNA1207	SPV_1312	yfmL	0.257677	0.0784734	1	0.10261	0.079497	1	-0.155067	0.111704	1
sgRNA1208	SPV_1315	unknown	0.0675461	0.101371	1	-0.0484515	0.100318	1	-0.115998	0.142617	1
sgRNA1209	SPV_1319	unknown	0.107147	0.0775661	1	0.0819573	0.0773155	1	-0.0251901	0.109518	1
sgRNA1210	SPV_1321	mucB	0.153128	0.0918663	1	0.126256	0.0914316	1	-0.026872	0.129612	1
sgRNA1211	SPV_1322	unknown	0.121191	0.0781603	1	0.00833527	0.0780293	1	-0.112856	0.110443	1
sgRNA1212	SPV_1323	unknown	0.113093	0.0944921	1	0.119352	0.0933156	1	0.00625891	0.132803	1
sgRNA1213	SPV_1343	unknown	0.0642808	0.095831	1	0.0482192	0.0969593	1	-0.0160616	0.136326	1
sgRNA1214	SPV_1344	unknown	0.24529	0.091937	1	0.132349	0.0925603	1	-0.112941	0.13046	1
sgRNA1215	SPV_1347	unknown	0.409067	0.114921	1	0.0772354	0.115296	1	-0.331831	0.162789	1
sgRNA1216	SPV_1348	unknown	-3.84234	0.171179	6.9242e-60	-4.83496	0.230445	2.17506e-60	-0.992624	0.287066	1
sgRNA1217	SPV_1361	unknown	0.0594906	0.0869237	1	0.0583487	0.087477	1	-0.00114195	0.123321	1
sgRNA1218	SPV_1362	unknown	-0.0782822	0.0865926	1	0.0763678	0.088663	1	0.15465	0.123933	1
sgRNA1219	SPV_1372	unknown	-2.57106	0.143705	1.54844e-26	-2.75608	0.15442	8.98909e-29	-0.185023	0.210943	1
sgRNA1220	SPV_1376	pclA	0.0829558	0.111934	1	-0.000488707	0.112714	1	-0.0834445	0.158851	1
sgRNA1221	SPV_1377	mga1	-0.0487684	0.0981098	1	0.0851588	0.0988545	1	0.133927	0.139276	1
sgRNA1222	SPV_1393	unknown	0.38455	0.0808817	1	0.320045	0.0813843	1	-0.064505	0.11474	1
sgRNA1223	SPV_1397	aldR	-0.0249027	0.0751155	1	-0.0476174	0.075379	1	-0.0227147	0.106416	1
sgRNA1224	SPV_1400	unknown	-0.0319999	0.112488	1	0.219131	0.111824	1	0.251131	0.158614	1
sgRNA1225	SPV_1414	oxlT	0.0321052	0.091148	1	-0.00901756	0.0914781	1	-0.0411228	0.129136	1
sgRNA1226	SPV_1425	unknown	0.0125341	0.0781569	1	0.0294867	0.0777259	1	0.0169526	0.110226	1
sgRNA1227	SPV_1426	unknown	0.0246475	0.0880753	1	0.17134	0.0892129	1	0.146692	0.125364	1
sgRNA1228	SPV_1433	unknown	0.21774	0.116235	1	-0.0419824	0.118205	1	-0.259723	0.16578	1
sgRNA1229	SPV_1434	ybgI	-0.27972	0.0875974	1	-0.234966	0.0867051	1	0.0447534	0.123252	1
sgRNA1230	SPV_1440	unknown	0.0200778	0.0665571	1	0.00770829	0.066284	1	-0.0123695	0.093933	1
sgRNA1231	SPV_1441	unknown	0.0547093	0.0928817	1	0.0278077	0.0935023	1	-0.0269016	0.131794	1
sgRNA1232	SPV_1454	unknown	0.0594714	0.094783	1	0.127475	0.0954565	1	0.0680034	0.134521	1
sgRNA1233	SPV_1457	dtd	0.0898014	0.102506	1	0.0824185	0.104493	1	-0.00738287	0.146377	1
sgRNA1234	SPV_1465	unknown	0.0390134	0.0992737	1	0.16001	0.102858	1	0.120997	0.142951	1
sgRNA1235	SPV_1469	unknown	-0.088953	0.0884672	1	0.114832	0.088732	1	0.203785	0.125299	1
sgRNA1236	SPV_1475	ylmH	-2.53375	0.176693	5.529e-17	-2.6099	0.182249	1.20659e-17	-0.076147	0.253841	1
sgRNA1237	SPV_1476	ylmG	-3.11949	0.136618	1.90102e-52	-3.00902	0.138529	3.43017e-46	0.110461	0.194563	1
sgRNA1238	SPV_1477	sepF	-2.73351	0.153135	2.11226e-28	-3.22509	0.170557	1.41365e-37	-0.49158	0.229216	1
sgRNA1239	SPV_1478	ylmE	-0.0882335	0.0861733	1	0.00560549	0.0862524	1	0.093839	0.121923	1
sgRNA1240	SPV_1482	unknown	-0.245509	0.120811	1	0.0554329	0.119842	1	0.300942	0.170169	1
sgRNA1241	SPV_1488	nanK	-0.00663856	0.0659031	1	0.00933165	0.06808	1	0.0159702	0.0947528	1
sgRNA1242	SPV_1490	unknown	0.0681967	0.0906077	1	0.0260711	0.0908186	1	-0.0421256	0.128288	1
sgRNA1243	SPV_1491	unknown	0.0420642	0.0618519	1	0.064589	0.0622725	1	0.0225248	0.0877697	1
sgRNA1244	SPV_1492	yjgK	0.1024	0.0701904	1	0.10183	0.0697677	1	-0.000570544	0.0989658	1
sgRNA1245	SPV_1493	satC	-0.0388742	0.101857	1	0.0546182	0.101926	1	0.0934924	0.144097	1
sgRNA1246	SPV_1494	satB	0.162552	0.0740843	1	-0.00510158	0.0740759	1	-0.167653	0.104765	1
sgRNA1247	SPV_1495	satA	-0.0970657	0.0947066	1	-0.0213036	0.0958454	1	0.0757621	0.134743	1
sgRNA1248	SPV_1496	nanP	0.0577388	0.102423	1	-0.0015301	0.103026	1	-0.0592689	0.145275	1
sgRNA1249	SPV_1497	nanE-1	0.117373	0.103411	1	0.0391651	0.10346	1	-0.0782079	0.14628	1
sgRNA1250	SPV_1498	unknown	0.0883791	0.10897	1	0.156226	0.109797	1	0.0678466	0.154693	1
sgRNA1251	SPV_1499	nanB	0.197323	0.0815407	1	0.0630759	0.0814599	1	-0.134247	0.115259	1
sgRNA1252	SPV_1500	unknown	0.0572292	0.180928	1	0.0284263	0.178186	1	-0.0288029	0.253939	1
sgRNA1253	SPV_1501	ycjO	0.0399654	0.0694575	1	0.0736965	0.069741	1	0.033731	0.0984284	1
sgRNA1254	SPV_1502	unknown	0.0516495	0.0612026	1	0.0537966	0.0609513	1	0.00214719	0.0863761	1
sgRNA1255	SPV_1503	unknown	0.0912973	0.0829128	1	0.0531871	0.0855699	1	-0.0381101	0.11915	1
sgRNA1256	SPV_1507	recG	-0.0600435	0.0773063	1	0.0897346	0.0776613	1	0.149778	0.109579	1
sgRNA1257	SPV_1510	aroF	-1.71247	0.0937184	3.82656e-13	-1.88838	0.0965976	4.46227e-19	-0.175907	0.134589	1
sgRNA1258	SPV_1511	aroG	-1.66371	0.113795	6.29659e-08	-1.50518	0.115865	0.000118127	0.158531	0.162401	1
sgRNA1259	SPV_1513	unknown	-0.0025144	0.0660633	1	0.0865418	0.0662509	1	0.0890562	0.0935603	1
sgRNA1260	SPV_1514	unknown	0.15301	0.0884585	1	0.0521947	0.0873648	1	-0.100815	0.124328	1
sgRNA1261	SPV_1515	unknown	0.0448511	0.0744667	1	0.0420263	0.0731624	1	-0.00282481	0.104394	1
sgRNA1262	SPV_1516	unknown	0.0968197	0.0565047	1	-0.0053409	0.0565395	1	-0.102161	0.0799343	1
sgRNA1263	SPV_1517	unknown	0.0151382	0.068269	1	0.0583766	0.0688927	1	0.0432384	0.096989	1
sgRNA1264	SPV_1520	frp	-2.08515	0.11809	5.94822e-19	-2.34141	0.125401	1.56019e-25	-0.256257	0.172252	1
sgRNA1265	SPV_1529	unknown	0.0177044	0.0579273	1	0.0891227	0.0584077	1	0.0714183	0.0822619	1
sgRNA1266	SPV_1533	unknown	0.193239	0.0650555	1	0.0704653	0.0661015	1	-0.122774	0.0927449	1
sgRNA1267	SPV_1539	unknown	-0.0220429	0.0642219	1	0.0582151	0.0639576	1	0.080258	0.0906368	1
sgRNA1268	SPV_1540	unknown	0.166865	0.0710028	1	0.186699	0.0722663	1	0.0198347	0.10131	1
sgRNA1269	SPV_1544	sun	-0.0248345	0.0766661	1	0.00140583	0.0774211	1	0.0262404	0.108957	1
sgRNA1270	SPV_1552	unknown	-0.593728	0.0794903	1	-0.349034	0.0774821	1	0.244694	0.111005	1
sgRNA1271	SPV_1553	unknown	-0.22671	0.0918546	1	-0.216972	0.0943851	1	0.00973887	0.131704	1
sgRNA1272	SPV_1554	rsfA	-0.293088	0.0727844	1	-0.152008	0.0746934	1	0.141081	0.104291	1
sgRNA1273	SPV_1564	unknown	-0.198855	0.0843914	1	-0.100897	0.0838969	1	0.0979585	0.118998	1
sgRNA1274	SPV_1568	queF	0.0600323	0.0686203	1	0.219358	0.0690108	1	0.159325	0.0973202	1
sgRNA1275	SPV_1570	unknown	0.0138676	0.0873515	1	0.102755	0.0883726	1	0.088887	0.124258	1
sgRNA1276	SPV_1571	pepF2	0.107518	0.0734007	1	0.109832	0.0738336	1	0.00231407	0.104111	1
sgRNA1277	SPV_1572	unknown	0.0936398	0.0732464	1	0.12967	0.0731139	1	0.0360298	0.103492	1
sgRNA1278	SPV_1573	prmA	0.00425921	0.0715219	1	0.114087	0.0730239	1	0.109828	0.102215	1
sgRNA1279	SPV_1574	unknown	0.0934046	0.083124	1	0.071066	0.0825131	1	-0.0223386	0.117124	1
sgRNA1280	SPV_1575	unknown	0.00812009	0.0613385	1	0.0108912	0.061132	1	0.00277107	0.0865998	1
sgRNA1281	SPV_1577	hicB	0.0798394	0.0675514	1	0.0876569	0.0667625	1	0.0078175	0.0949759	1
sgRNA1282	SPV_1587	mga2	0.0220498	0.0819865	1	0.0865365	0.0818575	1	0.0644867	0.115855	1
sgRNA1283	SPV_1605	unknown	-0.0246449	0.0974662	1	0.110891	0.0966021	1	0.135536	0.137228	1
sgRNA1284	SPV_1618	unknown	0.0250452	0.0866932	1	0.0730816	0.0868917	1	0.0480364	0.122743	1
sgRNA1285	SPV_1621	unknown	0.102043	0.0736703	1	-0.0611815	0.0745351	1	-0.163225	0.104799	1
sgRNA1286	SPV_1622	unknown	0.0771672	0.0639534	1	0.0148116	0.0652806	1	-0.0623556	0.091387	1
sgRNA1287	SPV_1627	unknown	0.0949416	0.0700593	1	0.110677	0.0698661	1	0.015735	0.0989423	1
sgRNA1288	SPV_1633	galT-2	-0.0258696	0.0835131	1	0.0592703	0.0858599	1	0.0851399	0.119776	1
sgRNA1289	SPV_1634	galK	-0.0788354	0.0949271	1	0.210764	0.0957325	1	0.289599	0.134818	1
sgRNA1290	SPV_1639	sczA	-2.00796	0.138668	4.52692e-12	-2.03584	0.140589	1.83045e-12	-0.027876	0.197469	1
sgRNA1291	SPV_1640	pnuC	0.190214	0.0737447	1	0.136246	0.0734393	1	-0.0539677	0.104075	1
sgRNA1292	SPV_1648	unknown	0.00961578	0.0560422	1	0.0938172	0.0560885	1	0.0842014	0.0792884	1
sgRNA1293	SPV_1653	yidD	0.0717172	0.067459	1	0.142695	0.0688513	1	0.0709775	0.096391	1
sgRNA1294	SPV_1654	rluB	0.0280431	0.0654785	1	0.0370943	0.0674429	1	0.00905122	0.0939999	1
sgRNA1295	SPV_1657	xerD	0.121242	0.0731745	1	-0.106616	0.0741073	1	-0.227858	0.104146	1
sgRNA1296	SPV_1664	treP	0.0544703	0.0622659	1	0.101768	0.0623593	1	0.047298	0.0881234	1
sgRNA1297	SPV_1667	amiF	-2.272	0.169739	8.49452e-13	-1.67144	0.162814	0.00033424	0.600561	0.235202	1
sgRNA1298	SPV_1668	amiE	-2.2632	0.101005	1.81512e-34	-1.63046	0.0925676	1.00314e-10	0.632735	0.137007	1
sgRNA1299	SPV_1669	amiD	-1.96989	0.150363	1.31765e-09	-1.37281	0.136605	0.0542164	0.597077	0.20315	1
sgRNA1300	SPV_1670	amiC	-2.47302	0.124831	8.85412e-31	-1.77734	0.111461	3.20555e-11	0.695679	0.167351	1
sgRNA1301	SPV_1673	gtfA	-0.0277326	0.103811	1	0.185665	0.105019	1	0.213397	0.147667	1
sgRNA1302	SPV_1674	unknown	-0.530809	0.0830691	1	-0.518671	0.0838061	1	0.0121378	0.118	1
sgRNA1303	SPV_1675	msmG	-0.0217921	0.0668398	1	-0.0275653	0.0678437	1	-0.00577315	0.0952383	1
sgRNA1304	SPV_1676	msmF	0.0487677	0.0760457	1	0.143282	0.0773972	1	0.0945147	0.108505	1
sgRNA1305	SPV_1677	msmE	0.0937843	0.0773856	1	0.0186007	0.0775736	1	-0.0751837	0.109573	1
sgRNA1306	SPV_1678	agaN	0.0250046	0.098763	1	0.146591	0.100447	1	0.121586	0.140868	1
sgRNA1307	SPV_1697	tRNA-Asp-1	-3.54459	0.156609	2.16025e-57	-3.31793	0.154301	1.83417e-49	0.226654	0.219853	1
sgRNA1308	SPV_1698	tRNA-Val-1	-0.414908	0.0919522	1	-0.60238	0.0931869	1	-0.187471	0.130916	1
sgRNA1309	SPV_1707	unknown	0.150149	0.121087	1	0.106828	0.122709	1	-0.0433207	0.172393	1
sgRNA1310	SPV_1708	unknown	-0.00702791	0.0818816	1	0.0749622	0.0827353	1	0.0819901	0.116403	1
sgRNA1311	SPV_1712	ydfG	0.0860589	0.0610908	1	0.0697211	0.0611045	1	-0.0163378	0.0864052	1
sgRNA1312	SPV_1713	unknown	-0.0483563	0.0890588	1	-0.100696	0.0898608	1	-0.0523395	0.126516	1
sgRNA1313	SPV_1714	unknown	-0.0556329	0.0813874	1	0.082417	0.0810446	1	0.13805	0.114857	1
sgRNA1314	SPV_1731	unknown	0.0605952	0.0617763	1	0.0763034	0.0616944	1	0.0157082	0.087307	1
sgRNA1315	SPV_1732	unknown	-0.0161325	0.0635944	1	0.0517908	0.0634145	1	0.0679233	0.0898089	1
sgRNA1316	SPV_1736	unknown	0.172439	0.0892628	1	0.133136	0.0902976	1	-0.0393033	0.12697	1
sgRNA1317	SPV_1762	endA	0.146854	0.088012	1	0.0490968	0.0881032	1	-0.0977576	0.124532	1
sgRNA1318	SPV_1763	epuA	-0.176404	0.0984358	1	-0.127359	0.098512	1	0.0490457	0.139263	1
sgRNA1319	SPV_1775	lysA	-0.0330953	0.114301	1	0.07998	0.113518	1	0.113075	0.161093	1
sgRNA1320	SPV_1786	unknown	0.0313187	0.0634743	1	0.153423	0.0639838	1	0.122104	0.0901272	1
sgRNA1321	SPV_1789	diiA	0.166711	0.0746084	1	-0.0481878	0.0745174	1	-0.214899	0.105448	1
sgRNA1322	SPV_1795	unknown	0.0728393	0.0834848	1	0.147087	0.0863892	1	0.0742478	0.120137	1
sgRNA1323	SPV_1826	nadC	0.0104149	0.120152	1	0.0986577	0.121264	1	0.0882428	0.170709	1
sgRNA1324	SPV_1836	unknown	-0.0528617	0.0735746	1	0.160809	0.0730706	1	0.213671	0.103694	1
sgRNA1325	SPV_1837	unknown	-0.0998984	0.067287	1	0.0721336	0.0662266	1	0.172032	0.0944114	1
sgRNA1326	SPV_1842	ulaF	0.0659131	0.08822	1	0.141184	0.0897813	1	0.075271	0.125871	1
sgRNA1327	SPV_1843	ulaE	0.0180762	0.0751485	1	0.0260954	0.0756235	1	0.00801914	0.106612	1
sgRNA1328	SPV_1844	ulaD	0.042145	0.0673294	1	0.0987724	0.0677417	1	0.0566274	0.0955102	1
sgRNA1329	SPV_1845	ulaC	0.0183082	0.0750494	1	0.106679	0.0761356	1	0.0883706	0.106907	1
sgRNA1330	SPV_1846	ulaB	0.124201	0.112961	1	0.0930315	0.113627	1	-0.0311691	0.160223	1
sgRNA1331	SPV_1847	ulaA	0.123261	0.0600475	1	0.0683215	0.0594891	1	-0.0549395	0.0845261	1
sgRNA1332	SPV_1848	unknown	-0.0957686	0.0768815	1	0.0827888	0.0778866	1	0.178557	0.10944	1
sgRNA1333	SPV_1850	yidC2	-0.217016	0.0665757	1	-0.486117	0.0689529	1	-0.269101	0.095848	1
sgRNA1334	SPV_1852	unknown	0.0980778	0.0795615	1	0.116259	0.0791177	1	0.0181812	0.112204	1
sgRNA1335	SPV_1868	tgt	0.081806	0.114724	1	0.0763	0.112684	1	-0.005506	0.160808	1
sgRNA1336	SPV_1873	unknown	0.0883859	0.0790475	1	0.0103656	0.0788194	1	-0.0780203	0.111629	1
sgRNA1337	SPV_1875	unknown	-0.118649	0.108299	1	0.103247	0.108733	1	0.221896	0.153465	1
sgRNA1338	SPV_1876	unknown	0.00905879	0.0938679	1	-0.0185707	0.0937892	1	-0.0276295	0.132694	1
sgRNA1339	SPV_1882	tRNA-Trp-1	-0.766782	0.0979704	1	-1.1126	0.101719	1	-0.345823	0.141226	1
sgRNA1340	SPV_1883	tRNA-Tyr-2	-2.61089	0.106503	6.36484e-50	-3.10771	0.121424	1.75278e-65	-0.496823	0.161514	1
sgRNA1341	SPV_1884	tRNA-Phe-2	-0.10308	0.0658388	1	-0.162881	0.066653	1	-0.0598013	0.0936876	1
sgRNA1342	SPV_1885	tRNA-fMet-2	-2.58982	0.113498	5.68384e-43	-2.66293	0.116557	9.55928e-45	-0.0731105	0.162687	1
sgRNA1343	SPV_1886	tRNA-Ser-4	-2.81128	0.116032	4.43229e-53	-3.11673	0.125682	7.83905e-62	-0.305452	0.171054	1
sgRNA1344	SPV_1888	tRNA-Gly-4	-2.97948	0.136276	4.03483e-46	-2.69992	0.132716	2.85308e-36	0.279562	0.190223	1
sgRNA1345	SPV_1895	unknown	-2.52057	0.128283	4.84994e-31	-2.31025	0.12678	6.73591e-24	0.210319	0.18036	1
sgRNA1346	SPV_1900	patB	0.0958313	0.0623307	1	0.119168	0.0627093	1	0.0233364	0.0884171	1
sgRNA1347	SPV_1903	hexA	0.155586	0.0797917	1	0.177954	0.0805854	1	0.0223682	0.113405	1
sgRNA1348	SPV_1906	unknown	0.00214898	0.0675653	1	-0.0272284	0.0683741	1	-0.0293773	0.0961254	1
sgRNA1349	SPV_1907	unknown	0.117599	0.0718508	1	0.0628417	0.0701801	1	-0.0547572	0.100438	1
sgRNA1350	SPV_1910	pstS1	-0.0461141	0.0715343	1	0.0348036	0.0720331	1	0.0809177	0.101518	1
sgRNA1351	SPV_1911	pstC1	0.148801	0.0702919	1	0.0177954	0.0709621	1	-0.131006	0.0998828	1
sgRNA1352	SPV_1912	pstA1	-0.0962339	0.0727877	1	0.0540966	0.0721685	1	0.15033	0.1025	1
sgRNA1353	SPV_1913	pstB1	0.0554786	0.0934327	1	0.0950455	0.094945	1	0.0395668	0.133207	1
sgRNA1354	SPV_1914	phoU1	0.0138491	0.0781432	1	-0.0702807	0.0794668	1	-0.0841298	0.111451	1
sgRNA1355	SPV_1915	unknown	0.0824218	0.0854367	1	0.111921	0.0863237	1	0.0294992	0.121455	1
sgRNA1356	SPV_1916	unknown	0.200041	0.1139	1	-0.0180598	0.10936	1	-0.2181	0.157901	1
sgRNA1357	SPV_1917	unknown	-0.977207	0.141625	1	-0.580145	0.139992	1	0.397062	0.199136	1
sgRNA1358	SPV_1920	unknown	0.0815283	0.0750864	1	0.140042	0.0745127	1	0.0585133	0.105783	1
sgRNA1359	SPV_1921	unknown	0.0551252	0.0633742	1	0.0787805	0.063389	1	0.0236553	0.0896351	1
sgRNA1360	SPV_1922	hipO	-0.902566	0.0928504	1	-0.817099	0.0954376	1	0.0854671	0.133152	1
sgRNA1361	SPV_1930	unknown	0.134426	0.0807257	1	0.0924866	0.0819259	1	-0.0419398	0.115015	1
sgRNA1362	SPV_1931	unknown	0.0646233	0.108915	1	0.0917126	0.109237	1	0.0270892	0.154257	1
sgRNA1363	SPV_1935	malC	0.0317219	0.0905418	1	0.139672	0.0915218	1	0.10795	0.12874	1
sgRNA1364	SPV_1936	malD	0.232237	0.0952013	1	0.10501	0.094728	1	-0.127226	0.134301	1
sgRNA1365	SPV_1944	unknown	0.174046	0.0890184	1	0.102353	0.0871427	1	-0.0716926	0.124572	1
sgRNA1366	SPV_1945	unknown	0.221948	0.14639	1	-0.0338494	0.144565	1	-0.255797	0.20574	1
sgRNA1367	SPV_1946	unknown	0.0610901	0.0748416	1	-0.017499	0.0751301	1	-0.0785891	0.106046	1
sgRNA1368	SPV_1947	unknown	0.0580836	0.0836445	1	0.00669495	0.0834137	1	-0.0513887	0.118128	1
sgRNA1369	SPV_1953	unknown	0.0239964	0.0799233	1	0.0164816	0.0806599	1	-0.0075148	0.113551	1
sgRNA1370	SPV_1955	unknown	0.223791	0.067695	1	0.0429872	0.0679702	1	-0.180804	0.09593	1
sgRNA1371	SPV_1957	tktC	0.0667717	0.0870924	1	0.0799238	0.0867425	1	0.0131521	0.12292	1
sgRNA1372	SPV_1958	tktN	0.0183657	0.0682169	1	-0.0476719	0.0683606	1	-0.0660377	0.0965749	1
sgRNA1373	SPV_1959	ulaA2	0.141608	0.0725312	1	-0.000349995	0.0719167	1	-0.141958	0.102141	1
sgRNA1374	SPV_1960	ulaB2	0.0509916	0.0650902	1	0.116469	0.0644663	1	0.0654772	0.0916113	1
sgRNA1375	SPV_1961	ulaR2	0.0395597	0.0768801	1	-0.0432721	0.0766048	1	-0.0828318	0.10853	1
sgRNA1376	SPV_1973	unknown	0.0780438	0.0849417	1	0.0749993	0.085654	1	-0.00304449	0.12063	1
sgRNA1377	SPV_1976	arcB	-0.0860583	0.0679645	1	0.0477496	0.068554	1	0.133808	0.0965341	1
sgRNA1378	SPV_1977	arcC	0.029659	0.084659	1	0.164626	0.086549	1	0.134967	0.12107	1
sgRNA1379	SPV_1978	arcD	0.166287	0.108367	1	-0.0869831	0.108825	1	-0.25327	0.153579	1
sgRNA1380	SPV_1979	unknown	0.0620382	0.0934396	1	0.0856653	0.0929379	1	0.0236271	0.131789	1
sgRNA1381	SPV_1981	unknown	0.0238481	0.0920129	1	-0.0569385	0.0906193	1	-0.0807866	0.129144	1
sgRNA1382	SPV_1983	unknown	0.00893974	0.118028	1	0.112628	0.119502	1	0.103688	0.167962	1
sgRNA1383	SPV_2002	dltD	-0.0630414	0.085982	1	0.178683	0.0858743	1	0.241725	0.121521	1
sgRNA1384	SPV_2003	dltC	0.0555725	0.0774374	1	0.0551203	0.0761293	1	-0.000452229	0.108592	1
sgRNA1385	SPV_2004	dltB	0.00452292	0.0564329	1	0.0786175	0.0569647	1	0.0740946	0.0801851	1
sgRNA1386	SPV_2005	dltA	0.132107	0.141648	1	0.0287354	0.141844	1	-0.103372	0.200459	1
sgRNA1387	SPV_2008	unknown	0.0962335	0.0693986	1	0.0581586	0.0700435	1	-0.0380749	0.0986015	1
sgRNA1388	SPV_2009	unknown	0.0295085	0.105594	1	0.220088	0.106777	1	0.190579	0.150171	1
sgRNA1389	SPV_2019	unknown	0.0471086	0.0805508	1	0.0209454	0.0803238	1	-0.0261632	0.113756	1
sgRNA1390	SPV_2020	unknown	0.111184	0.0780678	1	0.143263	0.07998	1	0.0320793	0.111765	1
sgRNA1391	SPV_2021	unknown	0.0435074	0.081521	1	0.0926296	0.082431	1	0.0491222	0.115933	1
sgRNA1392	SPV_2039	unknown	-0.0214014	0.0710611	1	0.12225	0.0715468	1	0.143651	0.10084	1
sgRNA1393	SPV_2040	unknown	-0.040865	0.0730818	1	0.0873861	0.0731863	1	0.128251	0.103427	1
sgRNA1394	SPV_2046	cbiQ	-0.705362	0.103116	1	-1.3001	0.109993	0.0542164	-0.594736	0.15077	1
sgRNA1395	SPV_2047	cbiO2	-0.616641	0.0771158	1	-0.968032	0.0801294	1	-0.351391	0.11121	1
sgRNA1396	SPV_2048	cbiO1	-0.865378	0.106883	1	-1.22203	0.11547	0.448862	-0.356653	0.157344	1
sgRNA1397	SPV_2058	unknown	0.0818873	0.0898278	1	0.146655	0.0901532	1	0.0647679	0.127266	1
sgRNA1398	SPV_2059	unknown	-0.0771552	0.0854563	1	-0.0139225	0.0850173	1	0.0632327	0.120543	1
sgRNA1399	SPV_2061	tRNA-Asn-2	-0.250304	0.0704981	1	-0.605088	0.0725252	1	-0.354784	0.101143	1
sgRNA1400	SPV_2073	unknown	0.0838591	0.0796601	1	0.0922595	0.0793559	1	0.00840037	0.112441	1
sgRNA1401	SPV_2076	unknown	0.0858166	0.0915929	1	0.0391726	0.0895828	1	-0.046644	0.128118	1
sgRNA1402	SPV_2084	srf-02	0.0674409	0.0606717	1	0.098469	0.0616095	1	0.0310282	0.0864684	1
sgRNA1403	SPV_2085	unknown	-0.0361254	0.0996061	1	-0.123952	0.0997284	1	-0.0878269	0.140951	1
sgRNA1404	SPV_2087	unknown	0.148631	0.0689508	1	0.0230408	0.0677064	1	-0.12559	0.0966353	1
sgRNA1405	SPV_2088	unknown	-0.00878569	0.0853904	1	-0.0288854	0.0862951	1	-0.0200997	0.121402	1
sgRNA1406	SPV_2089	unknown	0.118066	0.0774677	1	0.119784	0.0792311	1	0.00171765	0.11081	1
sgRNA1407	SPV_2090	unknown	-0.0434758	0.108515	1	0.12	0.108236	1	0.163476	0.153266	1
sgRNA1408	SPV_2091	unknown	0.129119	0.0693346	1	0.0201554	0.0688439	1	-0.108964	0.0977075	1
sgRNA1409	SPV_2096	unknown	0.0570299	0.0689436	1	0.0367777	0.0698035	1	-0.0202523	0.0981109	1
sgRNA1410	SPV_2100	unknown	0.0434479	0.0888117	1	0.171957	0.0896484	1	0.128509	0.126192	1
sgRNA1411	SPV_2104	unknown	0.0319521	0.0578638	1	0.0490156	0.058172	1	0.0170634	0.08205	1
sgRNA1412	SPV_2110	unknown	0.049781	0.0891504	1	0.0143217	0.088054	1	-0.0354593	0.125305	1
sgRNA1413	SPV_2113	unknown	0.0257113	0.0692277	1	0.0987707	0.0694678	1	0.0730594	0.0980727	1
sgRNA1414	SPV_2115	unknown	-0.0594432	0.0941736	1	0.106358	0.0935051	1	0.165801	0.13271	1
sgRNA1415	SPV_2116	unknown	0.0212609	0.0810605	1	0.098509	0.0824991	1	0.0772481	0.115659	1
sgRNA1416	SPV_2117	unknown	0.0131435	0.0917635	1	-0.0812552	0.0913805	1	-0.0943987	0.129503	1
sgRNA1417	SPV_2126	unknown	0.104618	0.0877089	1	0.151059	0.0879721	1	0.0464414	0.124225	1
sgRNA1418	SPV_2127	unknown	0.105068	0.0962424	1	0.0818125	0.0962822	1	-0.0232559	0.136135	1
sgRNA1419	SPV_2130	ccnB	0.052166	0.176953	1	-0.32126	0.177175	1	-0.373426	0.250406	1
sgRNA1420	SPV_2133	ccnD	0.0536091	0.0771327	1	0.0365802	0.0774497	1	-0.0170289	0.109306	1
sgRNA1421	SPV_2135	unknown	0.0129155	0.069857	1	-0.0908519	0.0699247	1	-0.103767	0.0988406	1
sgRNA1422	SPV_2137	unknown	0.0373223	0.0724428	1	0.0671941	0.0738328	1	0.0298718	0.103437	1
sgRNA1423	SPV_2139	srf-08	0.122478	0.0823475	1	-0.134186	0.0804039	1	-0.256663	0.115091	1
sgRNA1424	SPV_2141	unknown	0.148692	0.102244	1	0.137086	0.100852	1	-0.011606	0.143614	1
sgRNA1425	SPV_2142	unknown	0.0572171	0.0738136	1	0.0355742	0.0739507	1	-0.021643	0.104485	1
sgRNA1426	SPV_2144	unknown	-0.195561	0.0715937	1	-0.121897	0.0713554	1	0.0736636	0.10108	1
sgRNA1427	SPV_2146	unknown	-0.0764773	0.0853615	1	0.0460291	0.0859145	1	0.122506	0.121111	1
sgRNA1428	SPV_2158	unknown	0.171603	0.0746317	1	-0.00739758	0.0745978	1	-0.179001	0.105521	1
sgRNA1429	SPV_2160	unknown	0.156497	0.0733817	1	0.0154837	0.0737963	1	-0.141013	0.104071	1
sgRNA1430	SPV_2164	unknown	-0.0241054	0.0895994	1	0.0485204	0.0913506	1	0.0726257	0.127957	1
sgRNA1431	SPV_2165	unknown	0.0930614	0.0736125	1	0.0880738	0.073406	1	-0.00498762	0.103958	1
sgRNA1432	SPV_2166	unknown	0.38832	0.308583	1	0.0538198	0.297615	1	-0.334501	0.428717	1
sgRNA1433	SPV_2168	unknown	0.0292203	0.0645797	1	0.0962382	0.0646728	1	0.0670179	0.0913953	1
sgRNA1434	SPV_2169	unknown	0.107322	0.0856343	1	-0.0841004	0.0841248	1	-0.191422	0.120043	1
sgRNA1435	SPV_2188	unknown	0.119642	0.107119	1	0.120806	0.106485	1	0.00116354	0.151041	1
sgRNA1436	SPV_2189	unknown	0.0707208	0.074614	1	0.0849206	0.075753	1	0.0141998	0.106329	1
sgRNA1437	SPV_2192	unknown	0.0353993	0.0656026	1	0.116438	0.0659674	1	0.0810385	0.0930344	1
sgRNA1438	SPV_2200	srf-11	-0.0927733	0.0987204	1	0.0661729	0.0999152	1	0.158946	0.140459	1
sgRNA1439	SPV_2201	unknown	0.00159356	0.106323	1	0.0964429	0.106876	1	0.0948493	0.150755	1
sgRNA1440	SPV_2202	unknown	0.095273	0.0728098	1	0.2031	0.0741475	1	0.107827	0.103919	1
sgRNA1441	SPV_2203	unknown	0.167135	0.089136	1	0.00360991	0.0897084	1	-0.163525	0.126463	1
sgRNA1442	SPV_2205	unknown	-0.0333174	0.0827716	1	0.0677683	0.0830711	1	0.101086	0.117269	1
sgRNA1443	SPV_2213	unknown	-0.340211	0.073007	1	-0.24084	0.0733756	1	0.0993709	0.103508	1
sgRNA1444	SPV_2219	unknown	0.117558	0.0763303	1	0.130628	0.0765129	1	0.0130706	0.108077	1
sgRNA1445	SPV_2226	srf-12	0.0260362	0.0671369	1	0.0309001	0.0666053	1	0.00486392	0.0945707	1
sgRNA1446	SPV_2227	unknown	0.179358	0.0891417	1	0.00714686	0.0865145	1	-0.172211	0.124222	1
sgRNA1447	SPV_2239	unknown	-0.0258851	0.0690016	1	-0.052648	0.0696746	1	-0.0267629	0.09806	1
sgRNA1448	SPV_2240	unknown	0.158812	0.0651983	1	0.153735	0.0654293	1	-0.0050769	0.0923678	1
sgRNA1449	SPV_2242	unknown	0.0501476	0.0665884	1	0.0723342	0.0670242	1	0.0221866	0.0944789	1
sgRNA1450	SPV_2244	unknown	0.0631458	0.0679631	1	0.064745	0.0682166	1	0.00159929	0.0962937	1
sgRNA1451	SPV_2250	unknown	0.115383	0.0792767	1	-0.116075	0.0798495	1	-0.231458	0.11252	1
sgRNA1452	SPV_2259	rpmG1	0.0351554	0.0801339	1	-0.00776194	0.0793531	1	-0.0429173	0.112776	1
sgRNA1453	SPV_2260	unknown	0.0074048	0.0865783	1	0.0340515	0.0862055	1	0.0266467	0.122177	1
sgRNA1454	SPV_2266	dhaM	-0.0247897	0.0671733	1	0.123623	0.0685978	1	0.148412	0.09601	1
sgRNA1455	SPV_2267	unknown	-0.0279433	0.068358	1	0.099243	0.0683778	1	0.127186	0.0966868	1
sgRNA1456	SPV_2278	unknown	-0.0610793	0.067876	1	0.0832799	0.0687276	1	0.144359	0.0965952	1
sgRNA1457	SPV_2279	unknown	0.192027	0.0814356	1	0.0295129	0.0804565	1	-0.162514	0.114477	1
sgRNA1458	SPV_2282	shp	0.0314331	0.0736916	1	-0.0307553	0.0733549	1	-0.0621884	0.103978	1
sgRNA1459	SPV_2283	unknown	0.0989718	0.0705181	1	0.083968	0.0718073	1	-0.0150038	0.100643	1
sgRNA1460	SPV_2289	unknown	0.0688104	0.0785293	1	-0.0206153	0.0773206	1	-0.0894256	0.110206	1
sgRNA1461	SPV_2290	unknown	0.106098	0.103284	1	-0.00952348	0.102166	1	-0.115622	0.145277	1
sgRNA1462	SPV_2291	srf-16	0.086151	0.0911438	1	-0.0931645	0.0900337	1	-0.179315	0.128114	1
sgRNA1463	SPV_2293	phtF	0.119461	0.081979	1	0.095182	0.0818621	1	-0.0242793	0.115853	1
sgRNA1464	SPV_2298	unknown	0.106304	0.0627793	1	0.0324503	0.0619316	1	-0.0738541	0.088186	1
sgRNA1465	SPV_2299	unknown	0.0842408	0.0675507	1	0.102344	0.0670795	1	0.0181027	0.0951985	1
sgRNA1466	SPV_2311	unknown	0.110745	0.0856199	1	0.121503	0.0857711	1	0.0107576	0.121192	1
sgRNA1467	SPV_2314	unknown	0.00927475	0.0603289	1	-0.0826931	0.0612098	1	-0.0919679	0.0859431	1
sgRNA1468	SPV_2319	unknown	-0.0178866	0.0851345	1	0.0588533	0.0854542	1	0.0767399	0.120625	1
sgRNA1469	SPV_2320	unknown	0.0420233	0.071548	1	0.0801013	0.0723731	1	0.038078	0.101769	1
sgRNA1470	SPV_2325	unknown	0.0221244	0.0930306	1	0.102978	0.0937625	1	0.0808538	0.132084	1
sgRNA1471	SPV_2332	unknown	0.0815989	0.0807323	1	0.139151	0.0802296	1	0.0575522	0.113818	1
sgRNA1472	SPV_2333	unknown	0.00627378	0.0603698	1	-0.0379	0.0598112	1	-0.0441738	0.0849817	1
sgRNA1473	SPV_2337	unknown	0.081033	0.0667229	1	0.146599	0.0674799	1	0.0655656	0.0948972	1
sgRNA1474	SPV_2349	unknown	0.00250209	0.0633037	1	0.0851693	0.0637949	1	0.0826672	0.0898729	1
sgRNA1475	SPV_2351	msbA	0.10937	0.0836395	1	0.0283057	0.0833611	1	-0.0810647	0.118087	1
sgRNA1476	SPV_2362	unknown	0.0642782	0.0741824	1	0.111998	0.0743653	1	0.0477196	0.105039	1
sgRNA1477	SPV_2363	unknown	0.0668956	0.073282	1	0.144427	0.0743271	1	0.0775314	0.104378	1
sgRNA1478	SPV_2367	unknown	0.0705605	0.073713	1	0.0315335	0.074853	1	-0.039027	0.105055	1
sgRNA1479	SPV_2371	unknown	0.0256975	0.0603816	1	0.12583	0.0608449	1	0.100133	0.0857207	1
sgRNA1480	SPV_2372	unknown	0.0662748	0.0733239	1	0.0542546	0.0738349	1	-0.0120202	0.104058	1
sgRNA1481	SPV_2373	unknown	0.0353986	0.0691345	1	0.0215422	0.0697861	1	-0.0138564	0.0982328	1
sgRNA1482	SPV_2377	unknown	0.0419588	0.0763813	1	0.049061	0.0764852	1	0.00710214	0.108093	1
sgRNA1483	SPV_2381	unknown	0.0521733	0.0828354	1	0.220001	0.0845105	1	0.167828	0.118337	1
sgRNA1484	SPV_2384	unknown	-0.0510716	0.0690154	1	0.0888591	0.0685793	1	0.139931	0.0972946	1
sgRNA1485	SPV_2389	unknown	0.123396	0.075433	1	0.10692	0.0759088	1	-0.0164762	0.107015	1
sgRNA1486	SPV_2395	unknown	0.0878881	0.088557	1	0.117635	0.0898179	1	0.0297466	0.126133	1
sgRNA1487	SPV_2407	unknown	0.0141031	0.0667554	1	0.118851	0.0675553	1	0.104748	0.0949737	1
sgRNA1488	SPV_2408	unknown	0.0373454	0.0624163	1	0.00271486	0.0624477	1	-0.0346305	0.0882922	1
sgRNA1489	SPV_2411	unknown	0.057379	0.0938773	1	0.105235	0.0938336	1	0.0478564	0.132732	1
sgRNA1490	SPV_2414	unknown	0.0656009	0.0579815	1	0.116687	0.0588833	1	0.051086	0.0826383	1
sgRNA1491	SPV_2416	unknown	0.0936411	0.0709865	1	0.093219	0.0708567	1	-0.00042212	0.100298	1
sgRNA1492	SPV_2417	unknown	0.167759	0.1084	1	0.11033	0.108011	1	-0.0574297	0.153026	1
sgRNA1493	SPV_2418	unknown	0.0767979	0.0900474	1	-0.0185497	0.089063	1	-0.0953476	0.126652	1
sgRNA1494	SPV_2419	unknown	-0.0167699	0.130494	1	0.173548	0.131194	1	0.190317	0.185042	1
sgRNA1495	SPV_2434	unknown	0.0806299	0.0871344	1	0.00359946	0.0850446	1	-0.0770304	0.121758	1
sgRNA1496	SPV_2437	unknown	0.0678529	0.101937	1	0.0412903	0.101496	1	-0.0265626	0.143849	1
sgRNA1497	SPV_2446	unknown	0.0079823	0.093852	1	0.106192	0.0951036	1	0.0982101	0.133615	1
sgRNA1498	SPV_2453	unknown	0.0175023	0.089372	1	0.0569327	0.0883163	1	0.0394303	0.125647	1
sgRNA1499	SPV_2455	unknown	-0.0322215	0.122198	1	-0.0228413	0.122629	1	0.00938012	0.173119	1
