# Supplementary material for: Competence remodels the pneumococcal cell wall exposing key surface virulence factors that mediate increased host adherence
Source: PLoS Biol. 2023 Jan 30;21(1):e3001990. doi: 10.1371/journal.pbio.3001990 (PMC9910801; doi:10.1371/journal.pbio.3001990)
Supplement: S2 Table — List of all strains used in this study. (XLSX) [file pbio.3001990.s010.xlsx]

## Sheet: S2 Table_strains
Strain	Genotype	Abbreviation	Background strain	Reference
DLA3	bgaA::PssbB-luc	-	D39V	Slager et al., 2014
ADP95	bgaA::PssbB-luc, prs1::PF6-lacI-tetR	-	DLA3	Domenech et al., 2020
ADS17	bgaA::PssbB-luc, prs1::PF6-lacI-tetR, zip::Plac-lytR	lytR + / Plac-	ADP95	This study
ADS24	bgaA::PssbB-luc, prs1::PF6-lacI-tetR, zip::Plac-SPV_0564	SPV_0564 + / Plac-	ADP95	This study
ADS26	bgaA::PssbB-luc, prs1::PF6-lacI-tetR, zip::Plac-tacF	tacF + / Plac-	ADP95	This study
ADS35	bgaA::PssbB-luc, prs1::PF6-lacI-tetR, zip::Plac-lafB	lafB + / Plac-	ADS15	This study
ADS36	bgaA::PssbB-luc, prs1::PF6-lacI-tetR, zip::Plac-licA	licA+ / Plac-	ADP95	This study
ADS38	bgaA::PssbB-luc, prs1::PF6-lacI-tetR, zip::Plac-licC	licC + / Plac-	ADP95	This study
ADS39	bgaA::PssbB-luc, prs1::PF6-lacI-tetR, zip::Plac-secG	secG+ / Plac-	ADS22	This study
ADS40	bgaA::PssbB-luc, prs1::PF6-lacI-tetR, zip::Plac-SPV_0098	SPV_0098 + / Plac-	ADP95	This study
ADS41	bgaA::PssbB-luc, prs1::PF6-lacI-tetR, zip::Plac-tarI	tarI + / Plac-	ADS27	This study
ADS49	bgaA::PssbB-luc, prs1::PF6-lacI-tetR, zip::Plac-lafB, ΔlafB	lafB - / Plac-	ADS35	This study
ADS50	bgaA::PssbB-luc, prs1::PF6-lacI-tetR, zip::Plac-licA, ΔlicA	licA- / Plac-	ADS36	This study
ADS51	bgaA::PssbB-luc, prs1::PF6-lacI-tetR, zip::Plac-lytR, ΔlytR	lytR - / Plac-	ADS17	This study
ADS56	bgaA::PssbB-luc, prs1::PF6-lacI-tetR, zip::Plac-secG, ΔsecG	secG- / Plac-	ADS39	This study
ADS58	bgaA::PssbB-luc, prs1::PF6-lacI-tetR, zip::Plac-SPV_0564, ΔSPV_0564	SPV_0564 - / Plac-	ADS24	This study
ADS60	bgaA::PssbB-luc, prs1::PF6-lacI-tetR, zip::Plac-tacF, ΔtacF	tacF - / Plac-	ADS26	This study
ADS61	bgaA::PssbB-luc, prs1::PF6-lacI-tetR, zip::Plac-tarI	tarI + / Plac-	ADS41	This study
ADS63	bgaA::PssbB-luc, prs1::PF6-lacI-tetR, zip::Plac-tarP	tarP + / Plac-	ADP95	This study
ADS65	bgaA::PssbB-luc, prs1::PF6-lacI-tetR, zip::Plac-tarQ	tarQ + / Plac-	ADP95	This study
ADS67	bgaA::PssbB-luc, prs1::PF6-lacI-tetR, zip::Plac-lytR, ΔlytR, ΔcbpD	lytR - / Plac-, ΔcbpD	ADS51	This study
ADS72	bgaA::PssbB-luc, prs1::PF6-lacI-tetR, zip::Plac-lytR, ΔlytR, ΔlytA	lytR - / Plac-, ΔlytA	ADS51	This study
ADS85	bgaA::PssbB-luc, prs1::PF6-lacI-tetR, zip::Plac-licD3	licD3 + / Plac-	ADP95	This study
ADS86	bgaA::PssbB-luc, prs1::PF6-lacI-tetR, zip::Plac-licD3, ΔlicD3	licD3 - / Plac-	ADS85	This study
ADS87	bgaA::PssbB-luc, prs1::PF6-lacI-tetR, zip::Plac-lafA	lafA + / Plac-	ADP95	This study
ADS92	bgaA::PssbB-luc, prs1::PF6-lacI-tetR, zip::Plac-lafA, ΔlafA	lafA - / Plac-	ADS87	This study
ADS95	bgaA::PssbB-luc, prs1::PF6-lacI-tetR, zip::Plac-aatA	aatA + / Plac-	ADP95	This study
ADS96	bgaA::PssbB-luc, prs1::PF6-lacI-tetR, zip::Plac-licD1	licD1 + / Plac-	ADP95	This study
ADS97	bgaA::PssbB-luc, prs1::PF6-lacI-tetR, zip::Plac-licD2	licD2 + / Plac-	ADP95	This study
ADS98	bgaA::PssbB-luc, prs1::PF6-lacI-tetR, zip::Plac-tarJ	tarJ + / Plac-	ADP95	This study
ADS99	bgaA::PssbB-luc, prs1::PF6-lacI-tetR, zip::Plac-cps23FU	cps23FU + / Plac-	ADP95	This study
ADS100	bgaA::PssbB-luc, prs1::PF6-lacI-tetR, zip::Plac-cps2A	cps2A + / Plac-	ADP95	This study
ADS101	bgaA::PssbB-luc, prs1::PF6-lacI-tetR, zip::Plac-SPV_1620	SPV_1620 + / Plac-	ADP95	This study
ADS102	bgaA::PssbB-luc, prs1::PF6-lacI-tetR, zip::Plac-licB	licB + / Plac-	ADP95	This study
ADS103	bgaA::PssbB-luc, prs1::PF6-lacI-tetR, zip::Plac-psr	psr + / Plac-	ADP95	This study
ADS104	bgaA::PssbB-luc, prs1::PF6-lacI-tetR, zip::Plac-aatB	aatB + / Plac-	ADP95	This study
ADS106	bgaA::PssbB-luc, prs1::PF6-lacI-tetR, zip::Plac-tarP, ΔtarP	tarP - / Plac-	ADS63	This study
ADS107	bgaA::PssbB-luc, prs1::PF6-lacI-tetR, zip::Plac-tarJ, ΔtarJ	tarJ - / Plac-	ADS98	This study
ADS108	bgaA::PssbB-luc, prs1::PF6-lacI-tetR, zip::Plac-licD1, ΔlicD1	licD1 - / Plac-	ADS96	This study
ADS109	bgaA::PssbB-luc, prs1::PF6-lacI-tetR, zip::Plac-licD2, ΔlicD2	licD2 - / Plac-	ADS97	This study
ADS113	comCDE::chl		D39V
ADS114	lytA::ery, comCDE::chl		lytA::ery
ADS115	cbpD::spec, comCDE::chl		cbpD::spec
ADS120	bgaA::PssbB-luc, prs1::PF6-lacI-tetR, zip::Plac-psr, Δpsr	psr - / Plac-	ADS103
ADS121	bgaA::PssbB-luc, prs1::PF6-lacI-tetR, zip::Plac-SPV_1620, ΔSPV_1620	SPV_1620 - / Plac-	ADS101
ADS122	bgaA::PssbB-luc, prs1::PF6-lacI-tetR, zip::Plac-cps2A, Δcps2A	cps2A - / Plac-	ADS100
ADS123	bgaA::PssbB-luc, prs1::PF6-lacI-tetR, zip::Plac-cps23FU, Δcps23FU	cps23FU - / Plac-	ADS99
ADS124	bgaA::PssbB-luc, prs1::PF6-lacI-tetR, zip::Plac-aatA, ΔaatA	aatA - / Plac-	ADS95
ADS125	bgaA::PssbB-luc, prs1::PF6-lacI-tetR, zip::Plac-aatB, ΔaatB	aatB - / Plac-	ADS104
ADS137	bgaA::PssbB-luc, prs1::PF6-lacI-tetR, zip::Plac-lytR, ΔlytR, ΔlytA, ΔcbpD	lytR - / Plac-, ΔlytA, ΔcbpD	ADS72
ADS165	bgaA::PssbB-luc, prs1::PF6-lacI-tetR, zip::Plac-tsaE	tsaE + / Plac-	ADS95
ADS166	bgaA::PssbB-luc, prs1::PF6-lacI-tetR, zip::Plac-tacL	tacL + / Plac-	ADS95
ADS167	bgaA::PssbB-luc, prs1::PF6-lacI-tetR, zip::Plac-SPV_1200	SPV_1200 + / Plac-	ADS95
ADS168	bgaA::PssbB-luc, prs1::PF6-lacI-tetR, zip::Plac-SPV_1742	SPV_1742 + / Plac-	ADS95
ADS169	bgaA::PssbB-luc, prs1::PF6-lacI-tetR, zip::Plac-tacL, ΔtacL, ΔcbpD	tacL - / Plac-, ΔcbpD	ADS171
ADS170	bgaA::PssbB-luc, prs1::PF6-lacI-tetR, zip::Plac-tsaE, ΔtsaE	tsaE - / Plac-	ADS165
ADS171	bgaA::PssbB-luc, prs1::PF6-lacI-tetR, zip::Plac-tacL, ΔtacL	tacL - / Plac-	ADS166
ADS173	bgaA::PssbB-luc, prs1::PF6-lacI-tetR, zip::Plac-SPV_1742, ΔSPV_1742	SPV_1742 - / Plac-	ADS168
ADS174	bgaA::PssbB-luc, prs1::PF6-lacI-tetR, zip::Ptet-comM	comM + / Ptet-	ADP95
ADS176	bgaA::PssbB-luc, prs1::PF6-lacI-tetR, cil::Ptet-cbpD	cbpD + / Ptet-	ADP95
ADS180	cpbD::sp, CPS::chl		cbpD::Sp
ADS181	ΔcbpD, ΔcomM	ΔcbpD, ΔcomM	cbpD::Sp
ADS188	bgaA::PssbB-luc, prs1::PF6-lacI-tetR, zip::Plac-tacL, ΔtacL, cil::Ptet-comM	tacL - / Plac-, comM + / Ptet -	ADS171
ADS190	bgaA::PssbB-luc, prs1::PF6-lacI-tetR, zip::Plac-comM, ΔcomM	comM - / Plac-	ADS196
ADS192	bgaA::PssbB-luc, prs1::PF6-lacI-tetR, zip::Plac-licB, ΔlicB	licB - / Plac-	ADS102
ADS193	bgaA::PssbB-luc, prs1::PF6-lacI-tetR, zip::Plac-licC, ΔlicC	licC - / Plac-	ADS38
ADS194	bgaA::PssbB-luc, prs1::PF6-lacI-tetR, zip::Plac-SPV_1200, ΔSPV_1200	SPV_1200 - / Plac-	ADS167
ADS195	bgaA::PssbB-luc, prs1::PF6-lacI-tetR, zip::Plac-tarQ, ΔtarQ	tarQ -/ Plac-	ADS65
ADS196	bgaA::PssbB-luc, prs1::PF6-lacI-tetR, zip::Plac-comM	comM + / Plac-	ADP95
ADS197	zip::Plac-comM (tmp), bgaA::PssbB-luc (tet), prs1::PF6-lacI-tetR (gm), ftsH::kan		ADS196
ADS200	bgaA::PssbB-luc, prs1::PF6-lacI-tetR, zip::Plac-comM, ΔcomM, ΔcbpD	comM - / Plac-, ΔcbpD	ADS190
ADS203	bgaA::PssbB-luc, prs1::PF6-lacI-tetR, zip::Plac-tacL, ΔtacL, ΔlytA	tacL - / Plac-, ΔlytA	ADS171
ADS205	bgaA::PssbB-luc, prs1::PF6-lacI-tetR, zip::Plac-comM, ΔcomM, ΔlytA	comM - / Plac-, ΔlytA	ADS190
ADS210	bgaA::PssbB-luc, prs1::PF6-lacI-tetR, ΔSPV_0713	SPV_0713 -	ADP95
ADS212	ftsH*gfp		D39V
ADS213	lytR_SB_kan		D39V
ADS215	ΔcomM	comM -	D39V
ADS252	bgaA::PssbB-luc (tet), prs1::PF6-lacI-tetR (gm), zip::Plac-ftsH (tmp)		ADP95
ADS258	bgaA::PssbB-luc (tet), prs1::PF6-lacI-tetR (gm), zip::Plac-ftsH (tmp), ftsH::kan		ADS252
ADS259	zip::Plac-lytR (tmp), prs1::PF6-lacI-tetR (gm), bgaA::PssbB-luc (tet), lytR::ery, ftsH::kan		ADS51
ADS262	zip::Plac-lytR (tmp), prs1::PF6-lacI-tetR (gm), bgaA::PssbB-luc (tet), lytR::ery, cbpD::spec, ftsH::kan		ADS67
ADS263	zip::Plac-lytR (tmp), prs1::PF6-lacI-tetR (gm), bgaA::PssbB-luc (tet), lytR::ery, lytA:chl, ftsH::kan		ADS72
ADS264	zip::Plac-tacL (tmp), prs1::PF6-lacI-tetR (gm), bgaA::PssbB-luc (tet), tacL::ery, ftsH::kan		ADS171
ADS265	zip::Plac-tacL (tmp), prs1::PF6-lacI-tetR (gm), bgaA::PssbB-luc (tet), tacL::ery, lytA::chl, ftsH::kan		ADS203
ADS266	zip::Plac-tacL (tmp), prs1::PF6-lacI-tetR (gm), bgaA::PssbB-luc (tet), tacL::ery, cbpD::sp, ftsH::kan		ADS169
ADS268	Zip::PcomM_comM_gfp (trm)		DS18 or D39V?
ADS269	prs1::PF6-lacI-tetR (gm), zip::Plac-lytR_mkate2		DS18
ADS270	ΔtsaE, ΔSPV_1742	ΔtsaE, ΔSPV_1742	D39V
ADS271	Zip::PcomM-gfp_comM (trm)		D39V
ADS278	bgaA::PssbB-luc, prs1::PF6-lacI-tetR, zip::Plac-lytR, ΔlytR, ΔcomM	lytR - / Plac-, ΔcomM	ADS51
ADS279	bgaA::PssbB-luc, prs1::PF6-lacI-tetR, zip::Plac-lytR, ΔlytR, cil::Ptet-comM	lytR - / Plac-, comM + / Ptet -	ADS51
ADS280	bgaA::PssbB-luc, prs1::PF6-lacI-tetR, zip::Plac-lytR, ΔlytR, cil::Ptet-cbpD	lytR - / Plac-, cbpD + / Ptet -	ADS51
ADS281	bgaA::PssbB-luc, prs1::PF6-lacI-tetR, zip::Plac-tacLR, ΔtacL, cil::Ptet-cbpD	tacL - / Plac-, cbpD + / Ptet -	ADS171
ADS282	bgaA::PssbB-luc, prs1::PF6-lacI-tetR, zip::Plac-tacLR, ΔtacL, cil::Ptet-comM	tacL - / Plac-, comM + / Ptet -	ADS171
ADS283	prs1::PF6-lacI-tetR (gm), zip::Plac-lytR-mturquoise2 (trm), lytR::ery		ADS308
ADS284	prs1::PF6-lacI-tetR (gm), cep::Ptet-lytR (spec), zip::Plac-tacL		ADS275
ADS292	bgaA::PssbB-luc, prs1::PF6-lacI-tetR, zip::Plac-lytR, ΔlytR, cil::Ptet-comM, ΔcomM	lytR - / Plac-, comM - / Ptet -	ADS279
ADS293	bgaA::PssbB-luc, prs1::PF6-lacI-tetR, zip::Plac-tacL, ΔtacL, cil::Ptet-comM, ΔcomM	tacL - / Plac-, comM - / Ptet -	ADS282
ADS294	bgaA::PssbB-luc, prs1::PF6-lacI-tetR, zip::Plac-lytR, ΔlytR, cil::Ptet-cbpD, ΔcbpD	lytR - / Plac-, cbpD - / Ptet -	ADS280
ADS295	bgaA::PssbB-luc, prs1::PF6-lacI-tetR, zip::Plac-tacL, ΔtacL, cil::Ptet-cbpD, ΔcbpD	tacL - / Plac-, cbpD - / Ptet -	ADS281
ADS296	prs1::PF6-lacI-tetR (gm), zip::Plac-comM_gfp (trm)		DS18
ADS297	bgaA::PssbB-luc, prs1::PF6-lacI-tetR, zip::Plac-comM, ΔcomM, ΔCPS	comM - / Plac-, ΔCPS	ADS190
ADS298	bgaA::PssbB-luc, prs1::PF6-lacI-tetR, zip::Plac-tacL, ΔtacL, ΔCPS	tacL - / Plac-, ΔCPS	ADS171
ADS299	bgaA::PssbB-luc (tet), prs1::PF6-lacI-tetR (gm), zip::Plac-ftsH (tmp), ftsH::kan, CPS:chl		ADS258
ADS300	zip::Plac-lytR (tmp), prs1::PF6-lacI-tetR (gm), bgaA::PssbB-luc (tet), lytR::ery, CPS:chl		ADS51
ADS301	prs1::PF6-lacI-tetR (gm), cbpD_gfp (ery)		DS18
ADS302	prs1::PF6-lacI-tetR (gm), lytA_gfp (ery)		DS18
ADS303	prs1::PF6-lacI-tetR (gm), cbpA_gfp (ery)		DS18
ADS304	prs1::PF6-lacI-tetR (gm), pspA_gfp (ery)		DS18
ADS305	Zip::PcomM-gfp_comM (trm), comM::kan		S271
ADS306	Zip::PcomM-comM_gfp (trm) , comM::kan		ADS268
ADS307	prs1::PF6-lacI-tetR (gm), zip::Plac-pspA_gfp (trm)		DS18
ADS308	prs1::PF6-lacI-tetR (gm), zip::Plac-lytR-mturquoise2 (trm)		DS18
ADS309	Zip::PtacL_SB_tacL		DS18
ADS310	zip::Plac-lytR (tmp), prs1::PF6-lacI-tetR (gm), bgaA::PssbB-luc (tet), lytR::ery, cil::Ptet-comM, comM::chl, cps::spec		ADS292
ADS311	cil::ptet_comM, bgaA::PssbB-luc (tet), prs1::PF6-lacI-tetR (gm), lytA::spec		ADS174
ADS312	zip::Plac-tacL (tmp), bgaA::PssbB-luc (tet), prs1::PF6-lacI-tetR (gm), tacL::ery, CPS::chl, lytA::spec		ADS298
ADS313	bgaA::PssbB-luc (tet), prs1::PF6-lacI-tetR (gm), zip::Plac-ftsH (tmp), ftsH::kan, CPS:chl, lytA::spec		ADS299
ADS314	zip::Plac-lytR (tmp), prs1::PF6-lacI-tetR (gm), bgaA::PssbB-luc (tet), lytR::ery, CPS:chl, lytA::spec		ADS300
ADS315	zip::Plac-tacL(tmp), bgaA::PssbB-luc (tet), prs1::PF6-lacI-tetR (gm), tacL::ery, lytA::chl, cps::sacB-kan-rpsLR		ADS203
ADS316	zip::Plac-comM (tmp), bgaA::PssbB-luc (tet), prs1::PF6-lacI-tetR (gm), comM::kan, CPS::chl, lytA::ery		ADS297
ADS317	lytA::ery, CPS::chl		VL558
ADS318	prs1::P3_spv1159-(sf)GFP, CPS::chl		VL2518
ADS319	prs1::PF6-lacI-tetR (gm), cbpA_gfp (ery), CPS::chl		ADS303
ADS320	prs1::PF6-lacI-tetR (gm), pspA_gfp (ery), CPS::chl		ADS304
ADS321	ZmpB_gfp (ery)		D39V
ADS322	CPS::chl, ZmpB_gfp (ery)		ADP25
ADS323	prs1::PF6-lacI-tetR (gm), ZIP::Plac-ftsW_SB		DS18
ADS324	prs1::PF6-lacI-tetR (gm), cil::Ptet-comM_LB		DS18
ADS325	zip::Plac-lytR (tmp), prs1::PF6-lacI-tetR (gm), bgaA::PssbB-luc (tet), lytR::ery, lytA::chl, comM::kan		ADS72
ADS326	CPS::chl, comM::kan		VL567
ADS327	Zip_Plac-gfp_lytR		DS18
ADS328	zip::Plac-lytR (tmp), prs1::PF6-lacI-tetR (gm), bgaA::PssbB-luc (tet), lytR::ery, cil::Ptet-comM, comM::chl, lytA::spec		ADS292
ADS329	prs1::PF6-lacI-tetR (gm), zip::Plac-lytR_SB (trm), cil::Plac_LB (kan)		ADS290
ADS330	prs1::PF6-lacI-tetR (gm), zip::Plac-ftsW_SB (trm), cil::Plac_LB (kan)		ADS323
ADS331	prs1::PF6-lacI-tetR (gm), zip::Plac-lytR_SB (trm), cil::Ptet-comM_LB		ADS290
ADS332	prs1::PF6-lacI-tetR (gm), zip::Plac-ftsW_SB (trm), cil::Ptet-comM_LB		ADS323
ADS333	prs1::PF6-lacI-tetR (gm), cil::Ptet-comM_LB, zip::Plac-HB		ADS324
ADS334	prs1::PF6-lacI-tetR (gm), cil::Ptet-comM_LB, zip::PcomC-comC'-HB		ADS325
ADS335	bgaA::PssbB-luc, prs1::PF6-lacI-tetR, zip::Plac-comM, cil::Ptet-cbpD	comM + / Plac-, cbpD + / Ptet -	ADS196
ADS336	Cps::chl, comM::kan		ADP25
ADS337	P3-SPV_1159_mkate2, ZmpB_gfp		VL2071
ADS338	lytA::chl, comM::kan		ADS249
ADS339	Zip::Plac-gfp_lytR, lytR::ery		ADS327
ADS340	prs1::PF6-lacI-tetR (gm), zip::Plac-lytR-mturquoise2 (trm), lytR::ery		ADS308
ADS341	zip::Plac-lytR (tmp), prs1::PF6-lacI-tetR (gm), bgaA::PssbB-luc (tet), lytR::ery, cil::Ptet-cbpD, cbpD::sp, comM::chl		ADS294
ADS342	prs1::PF6-lacI-tetR (gm), zip::Plac-comM_YFP (#1, linker was missanotated)		DS18
ADS343	prs1::PF6-lacI-tetR (gm), zip::Plac-comM_YFP (#2, linker was missanotated)		DS18
ADS344	bgaA::PssbB-luc, prs1::PF6-lacI-tetR, zip::Plac-comM, cil::Ptet-cbpD, ΔcbpD	comM + / Plac-, cbpD - / Ptet -	ADS335
ADS345	zip::Plac-comM (tmp), bgaA::PssbB-luc (tet), prs1::PF6-lacI-tetR (gm), cil::ptet-cbpD, cbpD::spec + comM::chl		ADS344
ADS346	prs1::PF6-lacI-tetR (gm), Zip::Plac-gfp_comM		DS18
ADS347	prs1::PF6-lacI-tetR (gm), cep::plac-mNeon_comM		DS18
ADS348	prs1::PF6-lacI-tetR (gm), cep::plac-comM_mNeon		DS18
ADS349	Prs1::PcomCDE-comCDE-chl		D39V
ADS350	Zip::PcomM-comM-trm		D39V
VL1	Serotype 2 strain D39
VL561	cbpD::spect		VL1
VL4641	cps:chlr		VL1
VL4445	comM::kan, cbpD:spec		VL561	This study
VL1785	cep::P3-spd39_1159-sfGFP (spect)		VL1
VL4797	prs1::PF6-lacI-tetR (gm), pspA_gfp (ery)		DS18	This study
VL5107	prs1::PF6-lacI-tetR (gm), pspA_gfp (ery), comM::kan		VL4797	This study
VL5152	prs1::PF6-lacI-tetR (gm), pspA_gfp (ery), cbpD::spect		VL4797	This study
VL5153	prs1::PF6-lacI-tetR (gm), pspA_gfp (ery), comM::kan, cbpD::spect		VL4797	This study
VL3483	Serotype 19F strain EF3030
References
1	Slager J, Aprianto R, Veening J-W. Refining the Pneumococcal Competence Regulon by RNA Sequencing. J Bacteriol. 2019;201. doi:10.1128/JB.00780-18
2	Domenech A, Brochado AR, Sender V, Hentrich K, Henriques-Normark B, Typas A, et al. Proton Motive Force Disruptors Block Bacterial Competence and Horizontal Gene Transfer. Cell Host Microbe. 2020;27: 544-555.e3. doi:10.1016/j.chom.2020.02.002
