# Supplementary material for: Competence remodels the pneumococcal cell wall exposing key surface virulence factors that mediate increased host adherence
Source: PLoS Biol. 2023 Jan 30;21(1):e3001990. doi: 10.1371/journal.pbio.3001990 (PMC9910801; doi:10.1371/journal.pbio.3001990)
Supplement: S3 Table — Data from 3H-Cho detection assays to determine WTA and LTA levels in different pneumococcal strains (see Methods section for more details). (XLSX) [file pbio.3001990.s011.xlsx]

## Sheet: S3 Table_3H-Cho
strain	genotype	WTAs				LTAs				ratio WTAs / LTAs			Supernatants
		Average	SD	FC	Log2(FC)	Average	SD	FC	Log2(FC)	Average	FC	Log2(FC)	Average	SD	FC	Log2(FC)
ADS249	ΔlytA	1308.5	7.07107	1	0	564.667	14.1421	1	0	2.3173	1	0	80979.8	590.906	1	0
ADS249 + CSP	ΔlytA + CSP1	2080.5	28.52	1.58999	0.669016	348	21.2132	0.616293	-0.698312	5.97845	2.57992	1.36733	85667.2	543.294	1.05788	0.0811797
ADS253	ΔlytA, ΔcomM, ΔcbpD	549.75	102.177	0.420138	-1.25107	816	15.7921	1.4451	0.53117	0.673713	0.290732	-1.78224	81493.8	112.901	1.00635	0.00912822
ADS253 + CSP	ΔlytA, ΔcomM, ΔcbpD + CSP	1493.67	20.2704	1.14151	0.190944	749.333	23.5702	1.32704	0.408208	1.99333	0.860195	-0.217264	80664.2	255.737	0.996102	-0.00563474
ADS251 + aTc	ΔlytA, Ptet-comM+/+ + aTc	3358.83	32.8805	2.56693	1.36005	334.25	16.4992	0.591942	-0.756472	10.0489	4.33646	2.11652	91034	585.956	1.12416	0.168843
ADS72	ΔlytA, Plac-lytR-/*	1407	11.3137	1.07528	0.104708	459.167	17.2063	0.813164	-0.298382	3.06425	1.32234	0.40309	84820.3	116.437	1.04743	0.0668475
ADS72 + IPTG	ΔlytA, Plac-lytR-/* + IPTG	3042.67	30.1699	2.32531	1.21742	493.667	15.5563	0.874262	-0.193862	6.1634	2.65974	1.41128	48781.8	3876.01	0.602394	-0.73122
ADS278	ΔlytA, ΔcomM, Plac-lytR-/+	234.833	9.19239	0.179468	-2.4782	549.833	8.72098	0.973731	-0.0384051	0.427099	0.184309	-2.4398	94184.8	470.697	1.16307	0.217932
ADS278 + IPTG	ΔlytA, ΔcomM, Plac-lytR-/+ + IPTG	271.5	6.36396	0.207489	-2.26889	855	24.513	1.51417	0.598525	0.317544	0.137032	-2.86741	100110	102.766	1.23623	0.305952
ADS240 + aTc	ΔlytA, Ptet-comM-/+, Plac-lytR-/+ + aTc	2429	35.8267	1.85632	0.892449	338.5	10.6066	0.599469	-0.738244	7.17578	3.09662	1.63069	102748	696.029	1.2688	0.343469
ADS240 + aTc + IPTG	ΔlytA, Ptet-comM-/+, Plac-lytR-/+ + aTc and IPTG	2773.83	27.5772	2.11986	1.08397	296.167	5.89256	0.524498	-0.93099	9.36579	4.04169	2.01496	94832.3	262.101	1.17106	0.227816
ADS203	ΔlytA, Plac-tacL-/+	5462.67	35.3553	4.17475	2.06169	240.333	4.71405	0.42562	-1.23236	22.7295	9.80865	3.29405	87441.3	278.6	1.07979	0.110753
ADS203 + IPTG	ΔlytA, Plac-tacL-/+ + IPTG	3031	21.2132	2.31639	0.9	659.167	33.234	1.16736	0.223244	4.59823	1.98431	0.9	100068	328.569	1.23571	0.305341
ADS248 + aTc	ΔlytA, Ptet-comM-/+, Plac-tacL-/+ + aTc	1228.33	17.9134	0.938734	-0.0912118	380.167	16.7349	0.673259	-0.570767	3.23104	1.39431	0.479556	63440.2	3384.92	0.783407	-0.352166
ADS248 + aTc + IPTG	ΔlytA, Ptet-comM-/+, Plac-tacL-/+ + aTc and IPTG	670.25	12.7279	0.512228	-0.965143	601.5	41.2479	1.06523	0.0911653	1.1143	0.480861	-1.05631	95104	1064.43	1.17442	0.231943
ADS317	ΔlytA, ΔCPS	12260.5	63.6396	9.36989	3.22803	448.75	8.01388	0.794717	-0.331488	27.3214	11.7902	3.55952	88998	431.335	1.09901	0.13621
ADS317 + CSP	ΔlytA, ΔCPS + CSP1	16095.7	72.1249	1.31281	0.392655	381.667	7.07107	0.850511	-0.233599	42.1721	1.54355	0.626253	93181.8	287.792	1.15068	0.202486
ADS314	ΔlytA, ΔCPS, Plac-lytR-/*	6606.5	42.4264	0.538844	-0.89206	459.25	10.1352	1.0234	0.0333678	14.3854	0.526524	-0.925428	102069	188.562	1.26042	0.33391
ADS314 + IPTG	ΔlytA, ΔCPS, Plac-lytR-/* + IPTG	7220.5	23.6881	0.588924	-0.763847	178.75	11.5494	0.398329	-1.32797	40.3944	1.47849	0.564122	92113.2	434.871	1.13748	0.185845
ADS316	ΔlytA, ΔCPS, Ptet-comM-/+	1525	9.19239	0.124383	-3.00714	976.25	11.3137	2.17549	1.12134	1.5621	0.0571749	-4.12848	101382	113.373	1.25195	0.324174
ADS316 + IPTG	ΔlytA, ΔCPS, Ptet-comM-/+ + aTc	3039	21.9203	0.247869	-2.01235	284.5	3.77124	0.633983	-0.657483	10.6819	0.390971	-1.35487	95306.5	173.241	1.17692	0.235012
