# Supplementary material for: Competence remodels the pneumococcal cell wall exposing key surface virulence factors that mediate increased host adherence
Source: PLoS Biol. 2023 Jan 30;21(1):e3001990. doi: 10.1371/journal.pbio.3001990 (PMC9910801; doi:10.1371/journal.pbio.3001990)
Supplement: S4 Table — List of all oligos used in this study. (XLSX) [file pbio.3001990.s012.xlsx]

## Sheet: S4 Table_oligos
Name	Description	Sequence (5' to 3')
OVL3060	SPV_0098_up_F	AGTCCACGTCTCCacaatatataaaaaacttctagctaaaactag
OVL3061	SPV_0098_up_R+BsmBI	AGTCCACGTCTCCCATtgactttcccatttttatcttgaaag
OVL3062	SPV_0098_dn_F+BsmBI	AGTCCACGTCTCCAagtaaatatgctataataacaatatagtaaaactc
OVL3063	SPV_0098_dn_R	AGTCCACGTCTCCttgtttttgaaggcttcttttg
OVL3600	aatA_up_F	tggttgattggcttggataagac
OVL3601	aatA_up_R+BsmBI	AGACTGCGTCTCCAAggttgttattatagcatatttttatttatttggc
OVL3602	aatA_dn_F+BsmBI	AGACTGCGTCTCGttacaagaaaaacgcatattaccaag
OVL3603	aatA_dn_R	ccagaataagcttatcaaataggag
OVL3022	SPV_0564_up_F	acgtcctccttaatcttttttacaacag
OVL3023	SPV_0564_up_R+BsmBI	AGGAGACGTCTCGAAggacccatattgtatcataaaaaaaagc
OVL3024	SPV_0564_dn_F+BsmBI	AGGAGACGTCTCCttaccgaatccctaagcattttctag
OVL3025	SPV_0564_dn_R	attttgataccttctttatcattaaagac
OVL3018	secG_up_F	tttattcagtcatcatctatctcctctg
OVL3019	secG_up_R+BsmBI	TGGCTTCGTCTCGAAggatcaaactccttaaaatccctattat
OVL3020	secG_dn_F+BsmBI	TGGCTTCGTCTCGttacaaataatgggcaggactagg
OVL3021	secG_dn_R	gagacggagcatcaggcacactttc
OVL3044	lafB_up_F	taatggcaacaaaacaaaaag
OVL3045	lafB_up_R+BsmBI	GAGACTCGTCTCGCATtaactactattatatcattttctttgaataaaatc
OVL3046	lafB_dn_F+BsmBI	GAGACTCGTCTCCAagtaaagtgaggtaatctatgcg
OVL3047	lafB_dn_R	caatcatccctgtaaagatg
OVL4178	lafA_up_F	gttagactgcgcacagatctt
OVL4179	lafA_up_R+BsaI	gatcggtctcaTCCTtttttactttctccctaaagcg
OVL4174	lafA_dn_F+BsaI	GATCGGTCTCGATAAaaagaggaacagctatgaaaaaaacaat
OVL4175	lafA_dn_R	gggacatatttttcacgacgaa
OVL3068	tarI_up_F	cactcactccaattgcac
OVL3069	tarI_up_R+BsmBI	AAGAGCCGTCTCCCATtctattttctcctttgtcttac
OVL3070	tarI_dn_F+BsmBI	AAGAGCCGTCTCCAagtttgagaaagactagtaaaatgattaatc
OVL3071	tarI_dn_R	taattccttagcagacgtatg
OVL3604	tarJ_up_F	ttacaagcgatgcacaaataaaaaag
OVL3605	tarJ_up_R+BsmBI	GTGAGACGTCTCCCATttttactagtctttctcaatcatac
OVL3606	tarJ_dn_F+BsmBI	GTGAGACGTCTCCAagtgtactggaggttaattgtggag
OVL3607	tarJ_dn_R	gtaagacaatcccaaatacagtatttttc
OVL3048	licA_up_F	AAGCACCGTCTCGtgataagtttttttagtaagacaaaggag
OVL3049	licA_up_R+BsmBI	AAGCACCGTCTCGCATtattaacctccagtacttatacttcc
OVL3050	licA_dn_F+BsmBI	AAGCACCGTCTCGAagttggaggttcagatgaaaagt
OVL3051	licA_dn_R	AAGCACCGTCTCGatcaccgtatttctctttcaagt
OVL3608	licB_up_F	aacattcgtcctcagggaacgattc
OVL3609	licB_up_R+BsaI	TGGGTTGGTCTCGttacttttcatctgaacctcc
OVL3612	licB_dn_F+BsaI	TGGGTTGGTCTCCAAaggagattcgtgtgaaagccatc
OVL3613	licB_dn_R	tgttagctccctgtttgctacaagc
OVL3614	licC_up_F	atctttatcgaatcacctcaaggacg
OVL3615	licC_up_R+BsmBI	GTAGGACGTCTCCCATtacgaatctcctttattctttaataataatataaac
OVL3616	licC_dn_F+BsmBI	GTAGGACGTCTCGAagtagattccaacatctgacaaaatag
OVL3617	licC_dn_R	aagagtattatatgagaaaaatc
OVL3064	tacF_up_F	cacaacattcaaaagcatgg
OVL3065	tacF_up_R+BsmBI	ATGGTGCGTCTCCCATttcaatttacctcgtttttcattatatc
OVL3066	tacF_dn_F+BsmBI	ATGGTGCGTCTCCAagtcataggagtttaaaatgaaacaac
OVL3067	tacF_dn_R	tattgtgggaatatgtatttc
OVL3618	licD1_up_F	accatctggggaaaggagacaaag
OVL3619	licD1_up_R+BsmBI	CGACTACGTCTCGCATttttaaactcctatgattttttaaatttattttttaag
OVL3620	licD1_dn_F+BsmBI	CGACTACGTCTCGAagttggaggattaggatgcaatatttag
OVL3621	licD1_dn_R	tggttctgatgctactttggaaaaag
OVL3622	licD2_up_F	tgtaatagaggtagtcgaatctttaac
OVL3623	licD2_dn_R+BsmBI	GAAGGACGTCTCGCATtcctaatcctccaatttataagcg
OVL3624	licD2_dn_F+BsmBI	GAAGGACGTCTCGAagtttgagggggattatacaaactac
OVL3625	licD2_up_R	tacattcctggtatcatggagc
OVL3425	licD3_up_F	ttcatgagtaaagaaaatcccttaagtc
OVL3426	licD3_up_R+BsmBI	CCGATTCGTCTCCCATtattgttcattattctttctatcgtatc
OVL3427	licD3_dn_F+BsmBI	CCGATTCGTCTCCAagtagaatacaagggagaatatgg
OVL3428	licD3_dn_R	tgaatcacagacaaaatagtcatcc
OVL3862	SPV_1200_up_F	atgacctcaaccaacgtaccc
OVL3863	SPV_1200_up_R+BsmBI	TCTGTCCGTCTCGttagccaccatattctcccttg
OVL3866	SPV_1200_dn_F+BsmBI	TCTGTCCGTCTCGAAcatggaaactgcattaattagtgt
OVL3867	SPV_1200_dn_R	aaaaataaaatggattaagtaatac
OVL3681	cps23FU_up_F	gatggcattacagaattatgc
OVL3682	cps23FU_up_R+BsmBI	CTATGGCGTCTCCCATtgctactcctctaatagtttttctac
OVL3683	cps23FU_dn_F+BsmBI	CTATGGCGTCTCCAagtaacgggggtgaccaagtgattg
OVL3684	cps23FU_dn_R	ctagtagatactagttttcctttgtaagc
OVL3891	tarQ_up_F	ggtgaccaagtgattgatgg
OVL3892	tarQ_up_R+BsmBI	TGACGTCGTCTCGCATtgatttttttctcctttgtttag
OVL3893	tarQ_dn_F+BsmBI	TGACGTCGTCTCCAagtgtattctgatgtataaggtcttc
OVL3894	tarQ_dn_R	caccagcaactgctgcttcgtag
OVL3805	tsaE_up_F	agtttgacggattttcatgatttc
OVL3806	tsaE_up_R+BsaI	CATGCTGGTCTCCATactcttattataccaaaaacttttc
OVL3809	tsaE_dn_F+BsaI	CATGCTGGTCTCGAAaggagcttcaatatggagtatgaattgc
OVL3810	tsaE_dn_R	tccttcaccctgcaactgctgag
OVL3811	SPV_1742_up_F	agagagaagatgaaatcaatga
OVL3812	SPV_1742_up_R+BsaI	CATCTGGGTCTCGATacattgaagctcctctaacaatttc
OVL3813	SPV_1742_dn_F+BsaI	CATCTGGGTCTCGAAagtagaaatatggttaaaaaaattattggaatgg
OVL3814	SPV_1742_dn_R	ctggcaatctcaagcaaagac
OVL3004	lytR_up_F	ttctcctagtataatgattggtag
OVL3005	lytR_up_R+BsaI	TGATGGGGTCTCGAAActaacctatcagtttacccatca
OVL3008	lytR_dn_F+BsaI	TGATGGGGTCTCCTTcaatcgtaggaaaattcctgc
OVL3009	lytR_dn_R	tctaatgatcctcagacctatctac
OVL3299	comM_up_F	ataaagaattatttattcctttaac
OVL3300	comM_up_R+BsaI	CTCTCAGGTCTCGATcttctctctcccttcctacc
OVL3303	comM_dn_F+BsaI	CTCTCAGGTCTCGAAagaaagcctgttttttatggat
OVL3304	comM_dn_R	aaagttaattatcttcatcaccaac
OVL3026	SPV_0714_up_F	cgatactagataatgaggaaaatg
OVL3027	SPV_0714_up_R+BsmBI	GGTAGTCGTCTCCAAgggtacaatacctttcctccga
OVL3028	SPV_0714_dn_F+BsmBI	GGTAGTCGTCTCGttactaaatctatcagaaagtcgtgattt
OVL3029	SPV_0714_dn_R	aataggcctctaaaacctctttgtttac
OVL3693	aatB_up_F	tctctactgggcagcgccagc
OVL3694	aatB_up_R+BsmBI	GTGTTCCGTCTCGCATttgatttgctccttttatctgtactcattttc
OVL3695	aatB_dn_F+BsmBI	GTGTTCCGTCTCCAagtcaaactacagtcaagcgaaagtg
OVL3696	aatB_dn_R	ttgattattacttttcttaaaatag
OVL3677	SPV_1620_up_F	gtatagtaagctggcagagaatatc
OVL3678	SPV_1620_up_R+BsmBI	ACCCTTCGTCTCCCATtgctgttctcctttgtttttattatac
OVL3679	SPV_1620_dn_F+BsmBI	ACCCTTCGTCTCGAagtagtagtcataagaaaatgagtacag
OVL3680	SPV_1620_dn_R	atactttttagggacaggatcac
OVL3685	psr_up_F	caactaatacagataacatctacctg
OVL3686	psr_up_R+BsmBI	AAAGGGCGTCTCCCATttcatcttctctcctttccatgg
OVL3687	psr_dn_F+BsmBI	AAAGGGCGTCTCCAagtgataatactcaatgaaaatcaaagtgc
OVL3688	psr_dn_R	tgaagggattttaaaatgcgtac
OVL3689	cps2A_up_F	tcattggaacgattaattcacc
OVL3690	cps2A_up_R+BsmBI	TGCGATCGTCTCCCATtgattaacacctatacattgaacatc
OVL3691	cps2A_dn_F+BsmbI	TGCGATCGTCTCCAagttggagggtagatgaaatgatag
OVL3692	cps2A_dn_R	agacgatacgagtgtcagttgg
OVL3040	ery_F+BsmBI	AATCGGCGTCTCCaATGAACAAAAATATAAAATATTCTCAAAACT
OVL3041	ery_R+BsmBI	AATCGGCGTCTCCactTTATTTCCTCCCGTTAAATAATAGAT
OVL3610	ery_F+BsaI	TGGGTTGGTCTCCgtaaATGAACAAAAATATAAAATATTCTCAAAAC
OVL3611	ery_R+BsaI	TGGGTTGGTCTCCctTTATTTCCTCCCGTTAAATAATAG
OVL3110	SPV_0098_F+BsmBI	TGTCACCGTCTCCTATGttgaaaattatgatagaatggtgga
OVL3111	SPV_0098_R+BsmBI	TGTCACCGTCTCCAGTTttatagcatatttttatttatttggcttatt
OVL3568	aatA_F+SapI	GATTCGGCTCTTCGCAAatgaataaaaaactaacagattatgtga
OVL3569	aatA_R+SapI	GATTCGGCTCTTCGTctttattcaatgtgggttgtttgatta
OVL3112	SPV_0564_F+BsmBI	GCTTGACGTCTCGTATGatgattttaatgaaattagcatctattttat
OVL3113	SPV_0564_R+BsmBI	GCTTGACGTCTCGAGTTctatttcattaagaacaattcaacaatc
OVL3108	secG_F+BsmBI	GTTGGACGTCTCCTATGatgtataacctattattaaccattttattagt
OVL3109	secG_R+BsmBI	GTTGGACGTCTCCAGTTttatctacttgataataccgtcaatg
OVL3090	lafB_F+BsmBI	GCACAACGTCTCGTATGatggagaaaaagaaattacgcatca
OVL3091	lafB_R+BsmBI	GCACAACGTCTCGAGTTttactttctccctaaagcggcttgt
OVL3508	lafA_F+BamHI	ggccggatccatgcgaattggtttatttacagatac
OVL3509	lafA_R+XhoI	ccggctcgagctattcttcatggtctttccaatag
OVL3120	tarI_F+BsmBI	TGTGTGCGTCTCGTATGatgatttatgcaggaattcttgccg
OVL3121	tarI_R+BsmBI	TGTGTGCGTCTCGAGTTctagtctttctcaatcatactttttg
OVL3570	tarJ_F+SapI	GAATGCGCTCTTCCCAAatgattaatcaaatttatcaactaactaagc
OVL3571	tarJ_R+SapI	GAATGCGCTCTTCCTctttatacttcccacttaaacactgtt
OVL3092	licA_F+BsmBI	AAACCCCGTCTCGTATGgtggagaaaatcattaaagaaaaaatt
OVL3093	licA_R+BsmBI	AAACCCCGTCTCGAGTTttacttttcatctgaacctccataa
OVL3578	licB_F+BsmBI	TGGTACCGTCTCGTATGatgaaaagtaaaaacggagttcctt
OVL3579	licB_R+BsmBI	TGGTACCGTCTCGAGTTttattctttaataataatataaactccagca
OVL3572	licC_F+SapI	TAGAGGGCTCTTCGCAAgtgaaagccatcatcttagcagcgg
OVL3573	licC_R+SapI	TAGAGGGCTCTTCGTctttaattttcgtttttaagaatttcttc
OVL3118	tacF_F+BamHI	GGCCGGATCCAGGAGGAAAAAAATGAAAAGTATAAAATTAAATGCTC
OVL3119	tacF_R+XhoI	GGCCCTCGAGGGTTAGTTGTTTCATTTTAAACTCC
OVL3560	licD1_F+SapI	CCTTAGGCTCTTCGCAATTAatgaaacaactaaccgttgaagatg
OVL3561	licD1 R+SapI	CCTTAGGCTCTTCGTctaatcctccaatttataagcgtg
OVL3576	licD2_F+BsmBI	CTAGCTCGTCTCCTATGatgcaatatttagaaaaaaaagaaattaaag
OVL3577	licD2_R+BsmBI	CTAGCTCGTCTCCAGTTtcagtttttgcgataagctttaatg
OVL3374	licD3_F+BsmBI	GCTTACCGTCTCCTATGatgactgatttaaaagcaattcag
OVL3375	licD3_R+BsmBI	GCTTACCGTCTCCAGTTttagccaccatattctcccttg
OVL3860	SPV_1200_F+SapI	GTCAACGCTCTTCCaacatggtggctaagaaaaaaatc
OVL3861	SPV_1200_R+SapI	GTCAACGCTCTTCCTctctactcctctaatagtttttctacttg
OVL3669	cps23fu_F+SapI	TTCCACGCTCTTCGaacatggaaactgcattaattagtgtga
OVL3670	cps23fu_R+SapI	TTCCACGCTCTTCGTctctaatgtaattttttagatttttcaatatttttc
OVL3564	tarP_F+SapI	CGCATTGCTCTTCCCAAgtgattgatgggaaacgattattat
OVL3565	tarP_R+SapI	CGCATTGCTCTTCCTctctagttttcctttgtaagcattttt
OVL3566	tarQ_F+SapI	AAGTGCGCTCTTCCCAAatgtttgaacattattcagtagctg
OVL3567	tarQ_R+SapI	AAGTGCGCTCTTCCTctttataatttaaaggttgctacaccg
OVL3827	tsaE_F+SapI	CACTTGGCTCTTCCTcttcatactccatattgaagctcctct
OVL3828	tsaE_R+SapI	CACTTGGCTCTTCCaacatgtacacaaaaaatgaagaagagt
OVL3823	SPV_1742_F+SapI	GTAACCGCTCTTCGTctctaacctatcagtttacccatcaag
OVL3824	SPV_1742_R+SapI	GTAACCGCTCTTCGaacatggagtatgaattgctcattaggg
OVL3094	lytR_F_BsmBI	TCTTGCCGTCTCCTATGatggttaaaaaaattattggaatggt
OVL3095	lytR_R_BsmBI	TCTTGCCGTCTCCAGTTttaattatcttcatcaccaacaggt
OVL3288	comM_F+BsmBI	GAAGCACGTCTCCTTgaggtgcgagacaaaacaac
OVL3289	comM_R+BsmBI	GAAGCACGTCTCCCTaaagaaaatgagcgtaacaatg
OVL3376	SPV_0714_F+BsmBI	TCTTGCCGTCTCGTATGatgaagcttatcaatacgacaaac
OVL3377	SPV_0714_R+BsmBI	TCTTGCCGTCTCGAGTTttacttgattgggattgaaattcc
OVL3673	aatB_F+SapI	TTACGGGCTCTTCGaacatgccaaattacaatattccatttt
OVL3674	aatB_R+SapI	TTACGGGCTCTTCGTcttcatttttttgataaagttagcact
OVL3671	SPV_1620_F+SapI	CTGGTAGCTCTTCCaacatgctgaaatgggaagacttgcctg
OVL3672	SPV_1620_R+SapI	CTGGTAGCTCTTCCTctttattttagtacctcaaacacggtt
OVL3722	psr_F+BsmBI	AGCTACCGTCTCCTATGatgagtaaagaaaatcccttaagtca
OVL3723	psr_R+BsmBI	AGCTACCGTCTCCAGTTttatctcaagcccatttgagcgagc
OVL3667	cps2A_F+SapI	GAGTCTGCTCTTCCaacatgagtagacgttttaaaaaatcac
OVL3668	cps2A_R+SapI	GAGTCTGCTCTTCCTcttcatctaccctccatcacatcctgt
OVL3826	tacL_F+BsmBI	AGAGCAGCTCTTCGaacttgaaatcaataggctttattgaaaa
OVL3825	tacL_R+BsmBI	AGAGCAGCTCTTCGTctttaatccgtcatgtccgataccaac
OVL3558	pASR130_F+SapI	CCTTAGGCTCTTCGagAACTCGAGAAAAAAAAACCGCGCCC
OVL3559	pASR130_R+SapI	CCTTAGGCTCTTCGTTGTGAGCGCTCACAATTAGTTATTATAC
OVL3098	pASR130_F+BsmBI	ACGAACCGTCTCGAACTCGAGAAAAAAAAACCGCGCCCCT
OVL3099	pASR130_R+BsmBI	ACGAACCGTCTCGCATATTTTTCCTCCTTATTTATTTAGATCTTAATTGTGAGCGC
