# Supplementary material for: Competence remodels the pneumococcal cell wall exposing key surface virulence factors that mediate increased host adherence
Source: PLoS Biol. 2023 Jan 30;21(1):e3001990. doi: 10.1371/journal.pbio.3001990 (PMC9910801; doi:10.1371/journal.pbio.3001990)
Supplement: S5 Table — Average mean fluorescence intensity readings and cell length measurements of different pneumococcal strains from the fluorescence microscopy experiments (see Methods section for more details). (XLSX) [file pbio.3001990.s013.xlsx]

## Sheet: S5 Table_microscopy data
	anti-PspA	Average mean fluoresence intensity	Strain and condition		anti-PspC	Average mean fluoresence intensity	Strain and condition		PspA-GFP	Average mean fluoresence intensity	Strain and condition		Cell length measurements	Average cell length (μm)	Strain and condition		anti-PspA CbpD and ComM over expression	Average mean fluoresence intensity	Strain and condition		anti-PspA LytR depletion and overexpression	Average mean fluoresence intensity	Strain and condition			anti-PspC LytR depletion and overexpression	Average mean fluoresence intensity	Strain and condition
		10244.4	D39V WT + CSP			4261.88	D39V WT + CSP			8408.57	D39V WT PspA-GFP + CSP			1.48922	D39V WT com			17723.2	D39V WT + CSP			22736.9	D39V LytR-/Ptet+ + CSP				23.5672	D39V LytR-/Ptet+ + CSP
		1071.6	D39V WT + CSP			2794.73	D39V WT + CSP			12039.6	D39V WT PspA-GFP + CSP			1.29856	D39V WT com			9274.88	D39V WT + CSP			8650.64	D39V LytR-/Ptet+ + CSP				2836.37	D39V LytR-/Ptet+ + CSP
		13645.5	D39V WT + CSP			3315.51	D39V WT + CSP			11987.2	D39V WT PspA-GFP + CSP			1.12936	D39V WT com			26295.2	D39V WT + CSP			10664	D39V LytR-/Ptet+ + CSP				2486.8	D39V LytR-/Ptet+ + CSP
		20110.2	D39V WT + CSP			1771.19	D39V WT + CSP			9522.49	D39V WT PspA-GFP + CSP			1.07004	D39V WT com			11156.2	D39V WT + CSP			14903.9	D39V LytR-/Ptet+ + CSP				105.307	D39V LytR-/Ptet+ + CSP
		14401.1	D39V WT + CSP			1209.38	D39V WT + CSP			10206.2	D39V WT PspA-GFP + CSP			1.05875	D39V WT com			7999.37	D39V WT + CSP			22444.8	D39V LytR-/Ptet+ + CSP				5972.9	D39V LytR-/Ptet+ + CSP
		11915.9	D39V WT + CSP			3178.63	D39V WT + CSP			9540.7	D39V WT PspA-GFP + CSP			1.04398	D39V WT com			13166.1	D39V WT + CSP			17169.1	D39V LytR-/Ptet+ + CSP				596.742	D39V LytR-/Ptet+ + CSP
		18306.4	D39V WT + CSP			1909.31	D39V WT + CSP			11161.8	D39V WT PspA-GFP + CSP			1.68034	D39V WT com			18072.1	D39V WT + CSP			24950	D39V LytR-/Ptet+ + CSP				0	D39V LytR-/Ptet+ + CSP
		15323.7	D39V WT + CSP			1041.42	D39V WT + CSP			14230.2	D39V WT PspA-GFP + CSP			1.69164	D39V WT com			10969.2	D39V WT + CSP			22543.9	D39V LytR-/Ptet+ + CSP				0	D39V LytR-/Ptet+ + CSP
		22333.8	D39V WT + CSP			2151.14	D39V WT + CSP			7675.03	D39V WT PspA-GFP + CSP			1.37409	D39V WT com			17667.5	D39V WT + CSP			5088.25	D39V LytR-/Ptet+ + CSP				2711.69	D39V LytR-/Ptet+ + CSP
		11342.6	D39V WT + CSP			1840.18	D39V WT + CSP			9654.58	D39V WT PspA-GFP + CSP			1.39927	D39V WT com			5436.23	D39V WT + CSP			13984.6	D39V LytR-/Ptet+ + CSP				5310.54	D39V LytR-/Ptet+ + CSP
		3015.07	D39V WT + CSP			1526.1	D39V WT + CSP			8559.86	D39V WT PspA-GFP + CSP			1.77671	D39V WT com			11073.3	D39V WT + CSP			28519.5	D39V LytR-/Ptet+ + CSP				6015.37	D39V LytR-/Ptet+ + CSP
		18982.7	D39V WT + CSP			2123.03	D39V WT + CSP			12608.5	D39V WT PspA-GFP + CSP			1.72807	D39V WT com			15132.7	D39V WT + CSP			32923.6	D39V LytR-/Ptet+ + CSP				259.065	D39V LytR-/Ptet+ + CSP
		20172.4	D39V WT + CSP			2140.2	D39V WT + CSP			14552.7	D39V WT PspA-GFP + CSP			1.34322	D39V WT com			15033	D39V WT + CSP			34748.8	D39V LytR-/Ptet+ + CSP				2715.12	D39V LytR-/Ptet+ + CSP
		22899.5	D39V WT + CSP			1844.82	D39V WT + CSP			8966.14	D39V WT PspA-GFP + CSP			1.4065	D39V WT com			21164.9	D39V WT + CSP			18681.9	D39V LytR-/Ptet+ + CSP				6167.27	D39V LytR-/Ptet+ + CSP
		25822.6	D39V WT + CSP			1343.34	D39V WT + CSP			9813.41	D39V WT PspA-GFP + CSP			1.84154	D39V WT com			5444.22	D39V WT + CSP			19029.7	D39V LytR-/Ptet+ + CSP				15216.2	D39V LytR-/Ptet+ + CSP
		18549.8	D39V WT + CSP			1849.72	D39V WT + CSP			9615.84	D39V WT PspA-GFP + CSP			1.9165	D39V WT com			17335.4	D39V WT + CSP			33643.1	D39V LytR-/Ptet+ + CSP				190.555	D39V LytR-/Ptet+ + CSP
		17520.7	D39V WT + CSP			1162.03	D39V WT + CSP			11220.7	D39V WT PspA-GFP + CSP			1.34692	D39V WT com			16709	D39V WT + CSP			28907.1	D39V LytR-/Ptet+ + CSP				0	D39V LytR-/Ptet+ + CSP
		3269.99	D39V WT + CSP			929.741	D39V WT + CSP			9923.2	D39V WT PspA-GFP + CSP			1.2728	D39V WT com			4043.95	D39V WT + CSP			31238.4	D39V LytR-/Ptet+ + CSP				1980.91	D39V LytR-/Ptet+ + CSP
		17986	D39V WT + CSP			3490.37	D39V WT + CSP			10903.4	D39V WT PspA-GFP + CSP			1.06186	D39V WT com			15568	D39V WT + CSP			29618.8	D39V LytR-/Ptet+ + CSP				4038.78	D39V LytR-/Ptet+ + CSP
		15517.4	D39V WT + CSP			3177.14	D39V WT + CSP			12988.3	D39V WT PspA-GFP + CSP			1.0943	D39V WT com			13725	D39V WT + CSP			23098.4	D39V LytR-/Ptet+ + CSP				749.42	D39V LytR-/Ptet+ + CSP
		7308.43	D39V WT + CSP			4739.22	D39V WT + CSP			12214.6	D39V WT PspA-GFP + CSP			1.05217	D39V WT com			22756.1	D39V WT + CSP			15266.1	D39V LytR-/Ptet+ + CSP				2387.91	D39V LytR-/Ptet+ + CSP
		11185	D39V WT + CSP			2857.5	D39V WT + CSP			11055.9	D39V WT PspA-GFP + CSP			1.04528	D39V WT com			12649.7	D39V WT + CSP			13332.7	D39V LytR-/Ptet+ + CSP				159.741	D39V LytR-/Ptet+ + CSP
		7212.27	D39V WT + CSP			622.71	D39V WT + CSP			10006.6	D39V WT PspA-GFP + CSP			1.41975	D39V WT com			15359.9	D39V WT + CSP			22478.2	D39V LytR-/Ptet+ + CSP				1141.94	D39V LytR-/Ptet+ + CSP
		23727.8	D39V WT + CSP			1870.26	D39V WT + CSP			12949.3	D39V WT PspA-GFP + CSP			1.57844	D39V WT com			8340.1	D39V WT + CSP			7152.41	D39V LytR-/Ptet+ + CSP				0	D39V LytR-/Ptet+ + CSP
		20623.6	D39V WT + CSP			1486.23	D39V WT + CSP			15617.4	D39V WT PspA-GFP + CSP			0.647748	D39V WT com			22479.1	D39V WT + CSP			20942.5	D39V LytR-/Ptet+ + CSP				0	D39V LytR-/Ptet+ + CSP
		22001.9	D39V WT + CSP			2237.36	D39V WT + CSP			1659.06	D39V WT PspA-GFP + CSP			1.02832	D39V WT com			21398.9	D39V WT + CSP			14065.8	D39V LytR-/Ptet+ + CSP				4759.33	D39V LytR-/Ptet+ + CSP
		21183.8	D39V WT + CSP			4450.31	D39V WT + CSP			1780.36	D39V WT PspA-GFP + CSP			1.11585	D39V WT com			21223.8	D39V WT + CSP			1913.6	D39V LytR-/Ptet+ + CSP				4580.7	D39V LytR-/Ptet+ + CSP
		14377	D39V WT + CSP			1660.51	D39V WT + CSP			2164.25	D39V WT PspA-GFP + CSP			1.57611	D39V WT com			22456.2	D39V WT + CSP			13337.9	D39V LytR-/Ptet+ + CSP				4438.45	D39V LytR-/Ptet+ + CSP
		1763.38	D39V WT + CSP			2346.82	D39V WT + CSP			2276.48	D39V WT PspA-GFP + CSP			1.48157	D39V WT com			23981.4	D39V WT + CSP			12754.6	D39V LytR-/Ptet+ + CSP				6613.35	D39V LytR-/Ptet+ + CSP
		805.558	D39V WT + CSP			2334.26	D39V WT + CSP			1786.74	D39V WT PspA-GFP + CSP			1.63479	D39V WT com			26098.8	D39V WT + CSP			2964.68	D39V LytR-/Ptet+ + CSP				162.447	D39V LytR-/Ptet+ + CSP
		19007.9	D39V WT + CSP			2190.22	D39V WT + CSP			1838.77	D39V WT PspA-GFP + CSP			1.0116	D39V WT com			6939.14	D39V WT + CSP			1187.76	D39V LytR-/Ptet+ + CSP				0	D39V LytR-/Ptet+ + CSP
		13986.4	D39V WT + CSP			1856.78	D39V WT + CSP			1999.81	D39V WT PspA-GFP + CSP			0.933519	D39V WT com			17784.6	D39V WT + CSP			45441.9	D39V LytR-/Ptet+ + CSP				15965.7	D39V LytR-/Ptet+ + CSP
		18231	D39V WT + CSP			3028.15	D39V WT + CSP			2300.74	D39V WT PspA-GFP + CSP			1.94135	D39V WT com			24826	D39V WT + CSP			23003.3	D39V LytR-/Ptet+ + CSP				0	D39V LytR-/Ptet+ + CSP
		13804.2	D39V WT + CSP			2111.85	D39V WT + CSP			1921.16	D39V WT PspA-GFP + CSP			1.27958	D39V WT com			7134.41	D39V WT + CSP			13177.3	D39V LytR-/Ptet+ + CSP				6.27519	D39V LytR-/Ptet+ + CSP
		16778.9	D39V WT + CSP			3603.48	D39V WT + CSP			2198.37	D39V WT PspA-GFP + CSP			1.24289	D39V WT com			22374.1	D39V WT + CSP			18195.8	D39V LytR-/Ptet+ + CSP				111.063	D39V LytR-/Ptet+ + CSP
		3264.64	D39V WT + CSP			676.727	D39V WT + CSP			2105.36	D39V WT PspA-GFP + CSP			1.87075	D39V WT com			7088.97	D39V WT + CSP			19017.1	D39V LytR-/Ptet+ + CSP				3538.62	D39V LytR-/Ptet+ + CSP
		12725.7	D39V WT + CSP			3621.63	D39V WT + CSP			2319.21	D39V WT PspA-GFP + CSP			0.98098	D39V WT com			10329.5	D39V WT + CSP			22508.8	D39V LytR-/Ptet+ + CSP				2887.94	D39V LytR-/Ptet+ + CSP
		6116.06	D39V WT + CSP			2336.99	D39V WT + CSP			1885.75	D39V WT PspA-GFP + CSP			0.994708	D39V WT com			10164.3	D39V WT + CSP			31473.5	D39V LytR-/Ptet+ + CSP				1763.27	D39V LytR-/Ptet+ + CSP
		11938.4	D39V WT + CSP			964.425	D39V WT + CSP			1943.58	D39V WT PspA-GFP + CSP			1.02708	D39V WT com			10433.4	D39V WT + CSP			21754	D39V LytR-/Ptet+ + CSP				559.832	D39V LytR-/Ptet+ + CSP
		21055.7	D39V WT + CSP			1417.86	D39V WT + CSP			2116.82	D39V WT PspA-GFP + CSP			0.956855	D39V WT com			12672.7	D39V WT + CSP			29508.7	D39V LytR-/Ptet+ + CSP				5932.86	D39V LytR-/Ptet+ + CSP
		17878.3	D39V WT + CSP			3993.31	D39V WT + CSP			1734.01	D39V WT PspA-GFP + CSP			1.07172	D39V WT com			14709.6	D39V WT + CSP			31842.5	D39V LytR-/Ptet+ + CSP				0	D39V LytR-/Ptet+ + CSP
		10151.9	D39V WT + CSP			1728.67	D39V WT + CSP			2459.25	D39V WT PspA-GFP + CSP			0.992228	D39V WT com			4661.45	D39V WT + CSP			18889.4	D39V LytR-/Ptet+ + CSP				0	D39V LytR-/Ptet+ + CSP
		18975.5	D39V WT + CSP			2190.94	D39V WT + CSP			2090.67	D39V WT PspA-GFP + CSP			1.04676	D39V WT com			10580.9	D39V WT + CSP			9151.37	D39V LytR-/Ptet+ + CSP				0	D39V LytR-/Ptet+ + CSP
		2623.86	D39V WT + CSP			4142.34	D39V WT + CSP			2258.04	D39V WT PspA-GFP + CSP			1.11886	D39V WT com			16951.6	D39V WT + CSP			1157.27	D39V LytR-/Ptet+ + CSP				0	D39V LytR-/Ptet+ + CSP
		16899.4	D39V WT + CSP			1277.55	D39V WT + CSP			2053.53	D39V WT PspA-GFP + CSP			1.17945	D39V WT com			18143.4	D39V WT + CSP			18638.4	D39V LytR-/Ptet+ + CSP				311.412	D39V LytR-/Ptet+ + CSP
		17579.9	D39V WT + CSP			2326.8	D39V WT + CSP			2636.62	D39V WT PspA-GFP + CSP			1.11011	D39V WT com			19767.2	D39V WT + CSP			2548.92	D39V LytR-/Ptet+ + CSP				6352.42	D39V LytR-/Ptet+ + CSP
		12115.9	D39V WT + CSP			1903.86	D39V WT + CSP			2475.98	D39V WT PspA-GFP + CSP			1.08954	D39V WT com			11864.5	D39V WT + CSP			20521.9	D39V LytR-/Ptet+ + CSP				1847.17	D39V LytR-/Ptet+ + CSP
		8953.82	D39V WT + CSP			807.293	D39V WT + CSP			1806.28	D39V WT PspA-GFP + CSP			1.07193	D39V WT com			5617.5	D39V WT + CSP			7225.49	D39V LytR-/Ptet+ + CSP				1796.11	D39V LytR-/Ptet+ + CSP
		15364.8	D39V WT + CSP			1586.07	D39V WT + CSP			2383.37	D39V WT PspA-GFP + CSP			1.65448	D39V WT com			10557.6	D39V WT + CSP			22775.3	D39V LytR-/Ptet+ + CSP				2194.95	D39V LytR-/Ptet+ + CSP
		1458.5	D39V WT + CSP			2124.78	D39V WT + CSP			2443.37	D39V WT PspA-GFP + CSP			1.40321	D39V WT com			14569.3	D39V WT + CSP			18262.2	D39V LytR-/Ptet+ + CSP				158.786	D39V LytR-/Ptet+ + CSP
		14642.6	D39V WT + CSP			2649.74	D39V WT + CSP			2183.99	D39V WT PspA-GFP + CSP			1.37299	D39V WT com			21371.6	D39V WT + CSP			22561	D39V LytR-/Ptet+ + CSP				1638.71	D39V LytR-/Ptet+ + CSP
		20205.2	D39V WT + CSP			1287.81	D39V WT + CSP			2024.87	D39V WT PspA-GFP + CSP			1.64913	D39V WT com			11524.8	D39V WT + CSP			11813.7	D39V LytR-/Ptet+ + CSP				2373.15	D39V LytR-/Ptet+ + CSP
		2633.51	D39V WT + CSP			2579.17	D39V WT + CSP			14030.1	D39V WT PspA-GFP + CSP			1.54994	D39V WT com			32489.2	D39V WT + CSP			20679.1	D39V LytR-/Ptet+ + CSP				3069.24	D39V LytR-/Ptet+ + CSP
		14597.7	D39V WT + CSP			3863.92	D39V WT + CSP			9495.35	D39V WT PspA-GFP + CSP			1.56895	D39V WT com			28502.1	D39V WT + CSP			17985.7	D39V LytR-/Ptet+ + CSP				377.699	D39V LytR-/Ptet+ + CSP
		3517.48	D39V WT + CSP			818.646	D39V WT + CSP			7031.99	D39V WT PspA-GFP + CSP			1.55885	D39V WT com			37421.9	D39V WT + CSP			21516.4	D39V LytR-/Ptet+ + CSP				163.483	D39V LytR-/Ptet+ + CSP
		16139.3	D39V WT + CSP			2227.56	D39V WT + CSP			7296.78	D39V WT PspA-GFP + CSP			1.93229	D39V WT com			15800.9	D39V WT + CSP			17391.9	D39V LytR-/Ptet+ + CSP				322.706	D39V LytR-/Ptet+ + CSP
		11756.6	D39V WT + CSP			3942.16	D39V WT + CSP			8461.42	D39V WT PspA-GFP + CSP			1.16307	D39V WT com			40033.5	D39V WT + CSP			27471.4	D39V LytR-/Ptet+ + CSP				4654.4	D39V LytR-/Ptet+ + CSP
		2800.08	D39V WT + CSP			2384.34	D39V WT + CSP			9177.75	D39V WT PspA-GFP + CSP			1.01151	D39V WT com			19431	D39V WT + CSP			10338.2	D39V LytR-/Ptet+ + CSP				5451.15	D39V LytR-/Ptet+ + CSP
		25454.6	D39V WT + CSP			3434.69	D39V WT + CSP			8821.39	D39V WT PspA-GFP + CSP			1.53856	D39V WT com			19982.1	D39V WT + CSP			15266.6	D39V LytR-/Ptet+ + CSP				15160.6	D39V LytR-/Ptet+ + CSP
		21533.8	D39V WT + CSP			3768.22	D39V WT + CSP			8845	D39V WT PspA-GFP + CSP			1.79615	D39V WT com			32938.1	D39V WT + CSP			11832.1	D39V LytR-/Ptet+ + CSP				8174.38	D39V LytR-/Ptet+ + CSP
		7949.86	D39V WT + CSP			4082.26	D39V WT + CSP			8171.39	D39V WT PspA-GFP + CSP			1.87474	D39V WT com			39395	D39V WT + CSP			22478.7	D39V LytR-/Ptet+ + CSP				15681	D39V LytR-/Ptet+ + CSP
		2203.2	D39V WT + CSP			2570.12	D39V WT + CSP			8533.39	D39V WT PspA-GFP + CSP			1.41268	D39V WT com			23320.4	D39V WT + CSP			12493	D39V LytR-/Ptet+ + CSP				15614.8	D39V LytR-/Ptet+ + CSP
		21327.2	D39V WT + CSP			1474.35	D39V WT + CSP			10402.8	D39V WT PspA-GFP + CSP			1.67178	D39V WT com			6837.54	D39V WT + CSP			20132.9	D39V LytR-/Ptet+ + CSP				3686.85	D39V LytR-/Ptet+ + CSP
		20041.3	D39V WT + CSP			1972.27	D39V WT + CSP			6096.81	D39V WT PspA-GFP + CSP			1.28735	D39V WT com			23389.6	D39V WT + CSP			5956.51	D39V LytR-/Ptet+ + CSP				4632.02	D39V LytR-/Ptet+ + CSP
		18154.1	D39V WT + CSP			1872.79	D39V WT + CSP			8853.12	D39V WT PspA-GFP + CSP			1.22209	D39V WT com			14458.2	D39V WT + CSP			31584.1	D39V LytR-/Ptet+ + CSP				0	D39V LytR-/Ptet+ + CSP
		8206.88	D39V WT + CSP			4098.59	D39V WT + CSP			7393.9	D39V WT PspA-GFP + CSP			1.62171	D39V WT com			21719.9	D39V WT + CSP			24855.6	D39V LytR-/Ptet+ + CSP				545.34	D39V LytR-/Ptet+ + CSP
		11929.2	D39V WT + CSP			2763.57	D39V WT + CSP			12273	D39V WT PspA-GFP + CSP			1.44065	D39V WT com			13943.5	D39V WT + CSP			18216.6	D39V LytR-/Ptet+ + CSP				11.3403	D39V LytR-/Ptet+ + CSP
		15147.5	D39V WT + CSP			2749.71	D39V WT + CSP			7226.7	D39V WT PspA-GFP + CSP			1.83262	D39V WT com			17722.3	D39V WT + CSP			16202.6	D39V LytR-/Ptet+ + CSP				0	D39V LytR-/Ptet+ + CSP
		4481.32	D39V WT + CSP			2437.76	D39V WT + CSP			9472.26	D39V WT PspA-GFP + CSP			1.33494	D39V WT com			28713.3	D39V WT + CSP			24989.2	D39V LytR-/Ptet+ + CSP				1648.85	D39V LytR-/Ptet+ + CSP
		14183.4	D39V WT + CSP			1730.12	D39V WT + CSP			6669.36	D39V WT PspA-GFP + CSP			1.24355	D39V WT com			32535.3	D39V WT + CSP			19172.4	D39V LytR-/Ptet+ + CSP				322.724	D39V LytR-/Ptet+ + CSP
		5014.85	D39V WT + CSP			1138.28	D39V WT + CSP			10020.5	D39V WT PspA-GFP + CSP			2.07653	D39V WT com			17513.5	D39V WT + CSP			5995.73	D39V LytR-/Ptet+ + CSP				5828.45	D39V LytR-/Ptet+ + CSP
		12693.5	D39V WT + CSP			1122.97	D39V WT + CSP			7302.61	D39V WT PspA-GFP + CSP			2.25245	D39V WT com			8356.29	D39V WT + CSP			2703.57	D39V LytR-/Ptet+ + CSP				9810.29	D39V LytR-/Ptet+ + CSP
		25724.9	D39V WT + CSP			2674.41	D39V WT + CSP			9672.26	D39V WT PspA-GFP + CSP			1.48359	D39V WT com			26995.2	D39V WT + CSP			24682.5	D39V LytR-/Ptet+ + CSP				154.026	D39V LytR-/Ptet+ + CSP
		6159.62	D39V WT + CSP			2419.78	D39V WT + CSP			7537.79	D39V WT PspA-GFP + CSP			1.44916	D39V WT com			6746.1	D39V WT + CSP			20549.6	D39V LytR-/Ptet+ + CSP				0	D39V LytR-/Ptet+ + CSP
		20168.8	D39V WT + CSP			2700.88	D39V WT + CSP			9778.69	D39V WT PspA-GFP + CSP			2.02528	D39V WT com			16591.7	D39V WT + CSP			14239.5	D39V LytR-/Ptet+ + CSP				9746.9	D39V LytR-/Ptet+ + CSP
		8348.69	D39V WT + CSP			2595.28	D39V WT + CSP			10510.4	D39V WT PspA-GFP + CSP			1.00593	D39V WT com			24962.6	D39V WT + CSP			8128.87	D39V LytR-/Ptet+ + CSP				13313.6	D39V LytR-/Ptet+ + CSP
		10557.2	D39V WT + CSP			1195.79	D39V WT + CSP			6905.89	D39V WT PspA-GFP + CSP			0.942808	D39V WT com			45197.4	D39V WT + CSP			13421.6	D39V LytR-/Ptet+ + CSP				1964.06	D39V LytR-/Ptet+ + CSP
		7350.11	D39V WT + CSP			2255.13	D39V WT + CSP			5628.97	D39V WT PspA-GFP + CSP			1.0179	D39V WT com			14774.3	D39V WT + CSP			12073.8	D39V LytR-/Ptet+ + CSP				4637.21	D39V LytR-/Ptet+ + CSP
		20401	D39V WT + CSP			575.16	D39V WT + CSP			6249.81	D39V WT PspA-GFP + CSP			1.01641	D39V WT com			19327.5	D39V WT + CSP			21239.6	D39V LytR-/Ptet+ + CSP				1201.27	D39V LytR-/Ptet+ + CSP
		19726	D39V WT + CSP			1833.55	D39V WT + CSP			10240.3	D39V WT PspA-GFP + CSP			1.76913	D39V WT com			3802.73	D39V WT + CSP			15272.2	D39V LytR-/Ptet+ + CSP				4657.38	D39V LytR-/Ptet+ + CSP
		11307.9	D39V WT + CSP			2973.12	D39V WT + CSP			10867.6	D39V WT PspA-GFP + CSP			0.942993	D39V WT com			14718.7	D39V WT + CSP			18366.9	D39V LytR-/Ptet+ + CSP				7973.46	D39V LytR-/Ptet+ + CSP
		8891.19	D39V WT + CSP			2259.61	D39V WT + CSP			7636.58	D39V WT PspA-GFP + CSP			0.930996	D39V WT com			12838.7	D39V WT + CSP			20803.8	D39V LytR-/Ptet+ + CSP				3383.98	D39V LytR-/Ptet+ + CSP
		14791.3	D39V WT + CSP			3324.88	D39V WT + CSP			9035.93	D39V WT PspA-GFP + CSP			0.942918	D39V WT com			23985.9	D39V WT + CSP			9774.19	D39V LytR-/Ptet+ + CSP				749.981	D39V LytR-/Ptet+ + CSP
		2400.31	D39V WT + CSP			996.085	D39V WT + CSP			9966.41	D39V WT PspA-GFP + CSP			1.01756	D39V WT com			18302.5	D39V WT + CSP			28602.9	D39V LytR-/Ptet+ + CSP				0	D39V LytR-/Ptet+ + CSP
		11398.8	D39V WT + CSP			506.263	D39V WT + CSP			8519.63	D39V WT PspA-GFP + CSP			1.44186	D39V WT com			17243.6	D39V WT + CSP			13297.2	D39V LytR-/Ptet+ + CSP				564.532	D39V LytR-/Ptet+ + CSP
		18419.3	D39V WT + CSP			4577.58	D39V WT + CSP			8329.93	D39V WT PspA-GFP + CSP			1.61613	D39V WT com			16896.8	D39V WT + CSP			25192.6	D39V LytR-/Ptet+ + CSP				2189.86	D39V LytR-/Ptet+ + CSP
		13346.6	D39V WT + CSP			681.46	D39V WT + CSP			11094.6	D39V WT PspA-GFP + CSP			1.31243	D39V WT com			25321.2	D39V WT + CSP			24733.8	D39V LytR-/Ptet+ + CSP				3777.79	D39V LytR-/Ptet+ + CSP
		6759.58	D39V WT + CSP			1968.62	D39V WT + CSP			7562.9	D39V WT PspA-GFP + CSP			1.03768	D39V WT com			28939.8	D39V WT + CSP			23460.1	D39V LytR-/Ptet+ + CSP				434.192	D39V LytR-/Ptet+ + CSP
		5272.47	D39V WT + CSP			2023.53	D39V WT + CSP			10081.9	D39V WT PspA-GFP + CSP			1.40267	D39V WT com			24821.3	D39V WT + CSP			32074.9	D39V LytR-/Ptet+ + CSP				574.641	D39V LytR-/Ptet+ + CSP
		17026	D39V WT + CSP			2598.97	D39V WT + CSP			10381.8	D39V WT PspA-GFP + CSP			1.57656	D39V WT com			19799.6	D39V WT + CSP			28563.7	D39V LytR-/Ptet+ + CSP				11018.2	D39V LytR-/Ptet+ + CSP
		6748.26	D39V WT + CSP			3353.58	D39V WT + CSP			7875.66	D39V WT PspA-GFP + CSP			1.00403	D39V WT com			11638.7	D39V WT + CSP			15169.5	D39V LytR-/Ptet+ + CSP				3881.9	D39V LytR-/Ptet+ + CSP
		803.75	D39V WT + CSP			2090.52	D39V WT + CSP			8393.93	D39V WT PspA-GFP + CSP			0.987584	D39V WT com			38155.6	D39V WT + CSP			5190.47	D39V LytR-/Ptet+ + CSP				3826.29	D39V LytR-/Ptet+ + CSP
		18925.3	D39V WT + CSP			4144.7	D39V WT + CSP			8706.84	D39V WT PspA-GFP + CSP			1.33681	D39V WT com			14954.7	D39V WT + CSP			20301.2	D39V LytR-/Ptet+ + CSP				9206.68	D39V LytR-/Ptet+ + CSP
		2930.85	D39V WT + CSP			2541.96	D39V WT + CSP			10229.7	D39V WT PspA-GFP + CSP			1.36478	D39V WT com			21852.2	D39V WT + CSP			14844.9	D39V LytR-/Ptet+ + CSP				4498.94	D39V LytR-/Ptet+ + CSP
		6273.68	D39V WT + CSP			1618.4	D39V WT + CSP			10098.6	D39V WT PspA-GFP + CSP			1.13602	D39V WT com			32493.2	D39V WT + CSP			22725.1	D39V LytR-/Ptet+ + CSP				77.7231	D39V LytR-/Ptet+ + CSP
		10479.5	D39V WT + CSP			386.02	D39V WT + CSP			7983.54	D39V WT PspA-GFP + CSP			1.16607	D39V WT com			15422.8	D39V WT + CSP			22791.8	D39V LytR-/Ptet+ + CSP				111.009	D39V LytR-/Ptet+ + CSP
		13726.4	D39V WT + CSP			2800.93	D39V WT + CSP			6762.66	D39V WT PspA-GFP + CSP			1.1242	D39V WT com			31033.2	D39V WT + CSP			19316.1	D39V LytR-/Ptet+ + CSP				403.427	D39V LytR-/Ptet+ + CSP
		9903.53	D39V WT + CSP			5033.49	D39V WT + CSP			15311.4	D39V WT PspA-GFP + CSP			1.08632	D39V WT com			29668.4	D39V WT + CSP			29192.5	D39V LytR-/Ptet+ + CSP				0	D39V LytR-/Ptet+ + CSP
		16554	D39V WT + CSP			792.189	D39V WT + CSP			9098.48	D39V WT PspA-GFP + CSP			1.37888	D39V WT com			7572.03	D39V WT + CSP			1988.25	D39V LytR-/Ptet+ + CSP				12112.5	D39V LytR-/Ptet+ + CSP
		3137.51	D39V WT + CSP			584.123	D39V WT + CSP			9200.45	D39V WT PspA-GFP + CSP			1.2702	D39V WT com			16520	D39V WT + CSP			18530.9	D39V LytR-/Ptet+ + CSP				577.692	D39V LytR-/Ptet+ + CSP
		4790.6	D39V WT + CSP			2130.54	D39V WT + CSP			8169.2	D39V WT PspA-GFP + CSP			1.38868	D39V WT com			21444.6	D39V WT + CSP			22511.4	D39V LytR-/Ptet+ + CSP				0	D39V LytR-/Ptet+ + CSP
		19326.5	D39V WT + CSP			1917.6	D39V WT + CSP			12948.6	D39V WT PspA-GFP + CSP			1.28893	D39V WT com			18973.4	D39V WT + CSP			26398.5	D39V LytR-/Ptet+ + CSP				0	D39V LytR-/Ptet+ + CSP
		25548.5	D39V WT + CSP			2745.54	D39V WT + CSP			8301.08	D39V WT PspA-GFP + CSP			1.85265	D39V WT com			12588.4	D39V WT + CSP			17674.9	D39V LytR-/Ptet+ + CSP				0	D39V LytR-/Ptet+ + CSP
		2130.34	D39V WT + CSP			691.717	D39V WT + CSP			9658.67	D39V WT PspA-GFP + CSP			1.5514	D39V WT com			34411.9	D39V WT + CSP			25791.8	D39V LytR-/Ptet+ + CSP				6094.24	D39V LytR-/Ptet+ + CSP
		16397.4	D39V WT + CSP			3063.91	D39V WT + CSP			9881.58	D39V WT PspA-GFP + CSP			0.991635	D39V WT com			21357.4	D39V WT + CSP			14416.3	D39V LytR-/Ptet+ + CSP				3467.03	D39V LytR-/Ptet+ + CSP
		16674.8	D39V WT + CSP			2253.27	D39V WT + CSP			10841.3	D39V WT PspA-GFP + CSP			1.03744	D39V WT com			26765.1	D39V WT + CSP			4120.14	D39V LytR-/Ptet+ + CSP				523.884	D39V LytR-/Ptet+ + CSP
		11898.2	D39V WT + CSP			1780.78	D39V WT + CSP			9384.38	D39V WT PspA-GFP + CSP			1.05362	D39V WT com			15782.3	D39V WT + CSP			15232.9	D39V LytR-/Ptet+ + CSP				516.947	D39V LytR-/Ptet+ + CSP
		6619.64	D39V WT + CSP			2822.89	D39V WT + CSP			8665.45	D39V WT PspA-GFP + CSP			1.06502	D39V WT com			24602.6	D39V WT + CSP			21787.2	D39V LytR-/Ptet+ + CSP				1275.04	D39V LytR-/Ptet+ + CSP
		6311.46	D39V WT + CSP			1053.54	D39V WT + CSP			9766.31	D39V WT PspA-GFP + CSP			1.67413	D39V WT com			14752.2	D39V WT + CSP			21112.4	D39V LytR-/Ptet+ + CSP				952.681	D39V LytR-/Ptet+ + CSP
		737.4	D39V WT + CSP			2221.44	D39V WT + CSP			7099.62	D39V WT PspA-GFP + CSP			1.36376	D39V WT com			10643.8	D39V WT + CSP			19054.3	D39V LytR-/Ptet+ + CSP				15279.7	D39V LytR-/Ptet+ + CSP
		10127.9	D39V WT + CSP			1778.92	D39V WT + CSP			11950	D39V WT PspA-GFP + CSP			1.20454	D39V WT com			8745.13	D39V WT + CSP			5727.69	D39V LytR-/Ptet+ + CSP				5399.97	D39V LytR-/Ptet+ + CSP
		4849.14	D39V WT + CSP			2858.03	D39V WT + CSP			8387.21	D39V WT PspA-GFP + CSP			1.08849	D39V WT com			21397.5	D39V WT + CSP			16235	D39V LytR-/Ptet+ + CSP				2377.34	D39V LytR-/Ptet+ + CSP
		4376.75	D39V WT + CSP			3133.18	D39V WT + CSP			6586.21	D39V WT PspA-GFP + CSP			0.9587	D39V WT com			8243.83	D39V WT + CSP			18835.7	D39V LytR-/Ptet+ + CSP				704.996	D39V LytR-/Ptet+ + CSP
		7813.87	D39V WT + CSP			2639.3	D39V WT + CSP			8485.8	D39V WT PspA-GFP + CSP			1.92201	D39V WT com			29212.6	D39V WT + CSP			19581.2	D39V LytR-/Ptet+ + CSP				433.163	D39V LytR-/Ptet+ + CSP
		4605.9	D39V WT + CSP			2812.86	D39V WT + CSP			8459.59	D39V WT PspA-GFP + CSP			1.51068	D39V WT com			8131.92	D39V WT + CSP			13821.1	D39V LytR-/Ptet+ + CSP				831.277	D39V LytR-/Ptet+ + CSP
		19765	D39V WT + CSP			917.861	D39V WT + CSP			11786.3	D39V WT PspA-GFP + CSP			1.51035	D39V WT com			3406.43	D39V WT + CSP			12411.6	D39V LytR-/Ptet+ + CSP				161.409	D39V LytR-/Ptet+ + CSP
		14896	D39V WT + CSP			3267.85	D39V WT + CSP			8164.14	D39V WT PspA-GFP + CSP			1.91935	D39V WT com			17123.1	D39V WT + CSP			5042.03	D39V LytR-/Ptet+ + CSP				17.8953	D39V LytR-/Ptet+ + CSP
		3130.54	D39V WT + CSP			1667.73	D39V WT + CSP			8026.38	D39V WT PspA-GFP + CSP			1.13715	D39V WT com			11247.3	D39V WT + CSP			13235	D39V LytR-/Ptet+ + CSP				0	D39V LytR-/Ptet+ + CSP
		13110.3	D39V WT + CSP			3363.27	D39V WT + CSP			7454.92	D39V WT PspA-GFP + CSP			1.09719	D39V WT com			23744.3	D39V WT + CSP			25324.8	D39V LytR-/Ptet+ + CSP				0	D39V LytR-/Ptet+ + CSP
		15328.8	D39V WT + CSP			3247.96	D39V WT + CSP			9055.56	D39V WT PspA-GFP + CSP			1.76079	D39V WT com			22300.3	D39V WT + CSP			9777.04	D39V LytR-/Ptet+ + CSP				4904.16	D39V LytR-/Ptet+ + CSP
		13672.7	D39V WT + CSP			2128.82	D39V WT + CSP			7784.16	D39V WT PspA-GFP + CSP			1.10769	D39V WT com			18193.6	D39V WT + CSP			13917.1	D39V LytR-/Ptet+ + CSP				0	D39V LytR-/Ptet+ + CSP
		15602.9	D39V WT + CSP			2029.26	D39V WT + CSP			8991.52	D39V WT PspA-GFP + CSP			0.920616	D39V WT com			21030.2	D39V WT + CSP			7777.98	D39V LytR-/Ptet+ + CSP				1982.51	D39V LytR-/Ptet+ + CSP
		18076.3	D39V WT + CSP			1976.54	D39V WT + CSP			9204.16	D39V WT PspA-GFP + CSP			1.65513	D39V WT com			21940.6	D39V WT + CSP			18810	D39V LytR-/Ptet+ + CSP				661.244	D39V LytR-/Ptet+ + CSP
		978	D39V WT + CSP			3125.94	D39V WT + CSP			10503	D39V WT PspA-GFP + CSP			1.51976	D39V WT com			17714.6	D39V WT + CSP			5238.72	D39V LytR-/Ptet+ + CSP				0	D39V LytR-/Ptet+ + CSP
		10948.4	D39V WT + CSP			1102.54	D39V WT + CSP			6397.27	D39V WT PspA-GFP + CSP			1.85525	D39V WT com			13058.5	D39V WT + CSP			26042.9	D39V LytR-/Ptet+ + CSP				0	D39V LytR-/Ptet+ + CSP
		14928	D39V WT + CSP			3463.08	D39V WT + CSP			8729.13	D39V WT PspA-GFP + CSP			1.02479	D39V WT com			15745.2	D39V WT + CSP			12064.7	D39V LytR-/Ptet+ + CSP				672.076	D39V LytR-/Ptet+ + CSP
		15107.1	D39V WT + CSP			3362.33	D39V WT + CSP			6685.28	D39V WT PspA-GFP + CSP			1.03124	D39V WT com			14006.8	D39V WT + CSP			5801.18	D39V LytR-/Ptet+ + CSP				74.2883	D39V LytR-/Ptet+ + CSP
		7839.4	D39V WT + CSP			4322.14	D39V WT + CSP			8488	D39V WT PspA-GFP + CSP			1.82997	D39V WT com			8682.03	D39V WT + CSP			17490.1	D39V LytR-/Ptet+ + CSP				1.02602	D39V LytR-/Ptet+ + CSP
		5279.34	D39V WT + CSP			577.668	D39V WT + CSP			8815.81	D39V WT PspA-GFP + CSP			1.65808	D39V WT com			21076.1	D39V WT + CSP			18741.4	D39V LytR-/Ptet+ + CSP				285.833	D39V LytR-/Ptet+ + CSP
		5613.71	D39V WT + CSP			531.599	D39V WT + CSP			4660.49	D39V WT PspA-GFP + CSP			1.57977	D39V WT com			20020.8	D39V WT + CSP			14656.2	D39V LytR-/Ptet+ + CSP				288.991	D39V LytR-/Ptet+ + CSP
		25581.5	D39V WT + CSP			607.288	D39V WT + CSP			9050.31	D39V WT PspA-GFP + CSP			1.83974	D39V WT com			23831.6	D39V WT + CSP			17731.8	D39V LytR-/Ptet+ + CSP				2367.08	D39V LytR-/Ptet+ + CSP
		15231.4	D39V WT + CSP			580.243	D39V WT + CSP			6268.53	D39V WT PspA-GFP + CSP			1.48095	D39V WT com			6767.71	D39V WT + CSP			21778.9	D39V LytR-/Ptet+ + CSP				1573.9	D39V LytR-/Ptet+ + CSP
		11322.5	D39V WT + CSP			934.144	D39V WT + CSP			6933.92	D39V WT PspA-GFP - CSP			1.43517	D39V WT com			14970.9	D39V WT + CSP			12714.9	D39V LytR-/Ptet+ + CSP				638.149	D39V LytR-/Ptet+ + CSP
		20078.9	D39V WT + CSP			1075.49	D39V WT + CSP			9904.05	D39V WT PspA-GFP - CSP			1.02471	D39V WT com			18080.9	D39V WT + CSP			15355.8	D39V LytR-/Ptet+ + CSP				681.497	D39V LytR-/Ptet+ + CSP
		17976.8	D39V WT + CSP			1232.84	D39V WT + CSP			10314.9	D39V WT PspA-GFP - CSP			0.895549	D39V WT com			26205.8	D39V WT + CSP			12149.7	D39V LytR-/Ptet+ + CSP				6068.09	D39V LytR-/Ptet+ + CSP
		12481.2	D39V WT + CSP			3542.94	D39V WT + CSP			9741.39	D39V WT PspA-GFP - CSP			0.941206	D39V WT com			34330	D39V WT + CSP			2183.9	D39V LytR-/Ptet+ + CSP				2969.71	D39V LytR-/Ptet+ + CSP
		17472.5	D39V WT + CSP			2323.95	D39V WT + CSP			11189.4	D39V WT PspA-GFP - CSP			1.03688	D39V WT com			16584	D39V WT + CSP			14761.6	D39V LytR-/Ptet+ + CSP				29.6648	D39V LytR-/Ptet+ + CSP
		4914.22	D39V WT + CSP			5187.36	D39V WT + CSP			7238.34	D39V WT PspA-GFP - CSP			1.56018	D39V WT com			16566.9	D39V WT + CSP			16111.7	D39V LytR-/Ptet+ + CSP				8604.56	D39V LytR-/Ptet+ + CSP
		19369.1	D39V WT + CSP			2643.49	D39V WT + CSP			12820.1	D39V WT PspA-GFP - CSP			1.29527	D39V WT com			13345.8	D39V WT + CSP			15743.7	D39V LytR-/Ptet+ + CSP				9915.18	D39V LytR-/Ptet+ + CSP
		8929.49	D39V WT + CSP			1395.78	D39V WT + CSP			10242.7	D39V WT PspA-GFP - CSP			1.19037	D39V WT com			28052.6	D39V WT + CSP			14092.8	D39V LytR-/Ptet+ + CSP				39.8185	D39V LytR-/Ptet+ + CSP
		10187.7	D39V WT + CSP			1521.13	D39V WT + CSP			9353.65	D39V WT PspA-GFP - CSP			1.97089	D39V WT com			31275.6	D39V WT + CSP			3344.93	D39V LytR-/Ptet+ + CSP				1145.62	D39V LytR-/Ptet+ + CSP
		4439.33	D39V WT + CSP			2540.8	D39V WT + CSP			7663.97	D39V WT PspA-GFP - CSP			1.93797	D39V WT com			34026.9	D39V WT + CSP			11889.5	D39V LytR-/Ptet+ + CSP				4318.66	D39V LytR-/Ptet+ + CSP
		16169.1	D39V WT + CSP			2635.15	D39V WT + CSP			9347.32	D39V WT PspA-GFP - CSP			1.01656	D39V WT com			13607.3	D39V WT + CSP			14070.6	D39V LytR-/Ptet+ + CSP				1924.02	D39V LytR-/Ptet+ + CSP
		7718.54	D39V WT + CSP			1720.61	D39V WT + CSP			9292.12	D39V WT PspA-GFP - CSP			0.970851	D39V WT com			17062	D39V WT + CSP			21588.5	D39V LytR-/Ptet+ + CSP				732.486	D39V LytR-/Ptet+ + CSP
		4557.59	D39V WT + CSP			745.67	D39V WT + CSP			11035.7	D39V WT PspA-GFP - CSP			0.940892	D39V WT com			7346.78	D39V WT + CSP			16447.8	D39V LytR-/Ptet+ + CSP				51.4303	D39V LytR-/Ptet+ + CSP
		5934.69	D39V WT + CSP			888.221	D39V WT + CSP			8910.14	D39V WT PspA-GFP - CSP			1.05673	D39V WT com			9388.11	D39V WT + CSP			12189.8	D39V LytR-/Ptet+ + CSP				1042.48	D39V LytR-/Ptet+ + CSP
		4804.19	D39V WT + CSP			2823.55	D39V WT + CSP			9494.66	D39V WT PspA-GFP - CSP			1.24898	D39V WT com			30374.6	D39V WT + CSP			3342.93	D39V LytR-/Ptet+ + CSP				471.538	D39V LytR-/Ptet+ + CSP
		1493.05	D39V WT + CSP			3643.87	D39V WT + CSP			10026.5	D39V WT PspA-GFP - CSP			1.20435	D39V WT com			16629	D39V WT + CSP			8138.63	D39V LytR-/Ptet+ + CSP				0.829582	D39V LytR-/Ptet+ + CSP
		4521.85	D39V WT + CSP			1626.38	D39V WT + CSP			11125	D39V WT PspA-GFP - CSP			1.3349	D39V WT com			23037.6	D39V WT + CSP			20748.8	D39V LytR-/Ptet+ + CSP				431.718	D39V LytR-/Ptet+ + CSP
		15525.5	D39V WT + CSP			4395.63	D39V WT + CSP			4768.06	D39V WT PspA-GFP - CSP			1.27091	D39V WT com			24120.1	D39V WT + CSP			4169.92	D39V LytR-/Ptet+ + CSP				1690.69	D39V LytR-/Ptet+ + CSP
		13650.5	D39V WT + CSP			740.757	D39V WT + CSP			9122.39	D39V WT PspA-GFP - CSP			1.26336	D39V WT com			15481.3	D39V WT + CSP + aTc			13896.6	D39V LytR-/Ptet+ + CSP				8116.15	D39V LytR-/Ptet+ + CSP
		10950.6	D39V WT + CSP			2738.84	D39V WT + CSP			7667.09	D39V WT PspA-GFP - CSP			1.28956	D39V WT com			19030.7	D39V WT + CSP + aTc			301.492	D39V LytR-/Ptet+ + CSP				1317.89	D39V LytR-/Ptet+ + CSP
		12038.4	D39V WT + CSP			2825.8	D39V WT + CSP			8819.25	D39V WT PspA-GFP - CSP			1.46086	D39V WT com			30069.9	D39V WT + CSP + aTc			10968.7	D39V LytR-/Ptet+ + CSP				3030.86	D39V LytR-/Ptet+ + CSP
		24219.4	D39V WT + CSP			1401.56	D39V WT + CSP			11285.1	D39V WT PspA-GFP - CSP			1.42378	D39V WT com			33349.5	D39V WT + CSP + aTc			15167.5	D39V LytR-/Ptet+ + CSP				1399.34	D39V LytR-/Ptet+ + CSP
		10771	D39V WT + CSP			2845.23	D39V WT + CSP			11141.9	D39V WT PspA-GFP - CSP			1.34534	D39V WT com			24043.6	D39V WT + CSP + aTc			10982.9	D39V LytR-/Ptet+ + CSP				2502.84	D39V LytR-/Ptet+ + CSP
		16522	D39V WT + CSP			1765.58	D39V WT + CSP			7048.53	D39V WT PspA-GFP - CSP			1.69467	D39V WT com			13926.2	D39V WT + CSP + aTc			1089.68	D39V LytR-/Ptet+ + CSP				6310.19	D39V LytR-/Ptet+ + CSP
		7357.07	D39V WT + CSP			2638.13	D39V WT + CSP			8328.02	D39V WT PspA-GFP - CSP			1.91209	D39V WT com			39000.5	D39V WT + CSP + aTc			3239.68	D39V LytR-/Ptet+ + CSP				0	D39V LytR-/Ptet+ + CSP
		15449.7	D39V WT + CSP			2151.27	D39V WT + CSP			10269.5	D39V WT PspA-GFP - CSP			1.33282	D39V WT com			14901.9	D39V WT + CSP + aTc			8892.84	D39V LytR-/Ptet+ + CSP				204.364	D39V LytR-/Ptet+ + CSP
		4862.18	D39V WT + CSP			600.887	D39V WT + CSP			10963.4	D39V WT PspA-GFP - CSP			1.3558	D39V WT com			15148.3	D39V WT + CSP + aTc			13765.9	D39V LytR-/Ptet+ + CSP				8277.72	D39V LytR-/Ptet+ + CSP
		9227.63	D39V WT + CSP			1067.53	D39V WT + CSP			9069.11	D39V WT PspA-GFP - CSP			1.78189	D39V WT com			15885.5	D39V WT + CSP + aTc			11678.1	D39V LytR-/Ptet+ + CSP				2559.69	D39V LytR-/Ptet+ + CSP
		13351.2	D39V WT + CSP			1156	D39V WT + CSP			8691.74	D39V WT PspA-GFP - CSP			1.66237	D39V WT com			21633.4	D39V WT + CSP + aTc			9314.86	D39V LytR-/Ptet+ + CSP				7534.93	D39V LytR-/Ptet+ + CSP
		19229.5	D39V WT + CSP			1820.69	D39V WT + CSP			12432.4	D39V WT PspA-GFP - CSP			1.7797	D39V WT com			22112.4	D39V WT + CSP + aTc			16199.1	D39V LytR-/Ptet+ + CSP				866.233	D39V LytR-/Ptet+ + CSP
		17910.5	D39V WT + CSP			1711.42	D39V WT + CSP			7336.02	D39V WT PspA-GFP - CSP			0.973037	D39V WT com			21429.9	D39V WT + CSP + aTc			14638.6	D39V LytR-/Ptet+ + CSP				4610.15	D39V LytR-/Ptet+ + CSP
		22272.6	D39V WT + CSP			3347.46	D39V WT + CSP			11436.5	D39V WT PspA-GFP - CSP			0.914265	D39V WT com			8044.87	D39V WT + CSP + aTc			17285.3	D39V LytR-/Ptet+ + CSP				2182.23	D39V LytR-/Ptet+ + CSP
		3664.39	D39V WT + CSP			1993.49	D39V WT + CSP			10350.2	D39V WT PspA-GFP - CSP			1.23375	D39V WT com			24456.7	D39V WT + CSP + aTc			24811.5	D39V LytR-/Ptet+ + CSP				1.34583	D39V LytR-/Ptet+ + CSP
		5109.92	D39V WT + CSP			3158.99	D39V WT + CSP			8786.21	D39V WT PspA-GFP - CSP			1.25989	D39V WT com			31820.1	D39V WT + CSP + aTc			22268.5	D39V LytR-/Ptet+ + CSP				596.033	D39V LytR-/Ptet+ + CSP
		6356.27	D39V WT + CSP			3274.49	D39V WT + CSP			7683	D39V WT PspA-GFP - CSP			1.62927	D39V WT com			10254.6	D39V WT + CSP + aTc			14541	D39V LytR-/Ptet+ + CSP				1355.89	D39V LytR-/Ptet+ + CSP
		1264.55	D39V WT + CSP			1159.77	D39V WT + CSP			6660.26	D39V WT PspA-GFP - CSP			1.62154	D39V WT com			22366.1	D39V WT + CSP + aTc			3195.78	D39V LytR-/Ptet+ + CSP				2270.71	D39V LytR-/Ptet+ + CSP
		10982.1	D39V WT + CSP			2235.49	D39V WT + CSP			5978.99	D39V WT PspA-GFP - CSP			1.10019	D39V WT com			21665.3	D39V WT + CSP + aTc			22993.7	D39V LytR-/Ptet+ + CSP				3120.23	D39V LytR-/Ptet+ + CSP
		18426.3	D39V WT + CSP			2127.04	D39V WT + CSP			9523.34	D39V WT PspA-GFP - CSP			1.14514	D39V WT com			29561.1	D39V WT + CSP + aTc			20797	D39V LytR-/Ptet+ + CSP				3693.31	D39V LytR-/Ptet+ + CSP
		12535	D39V WT + CSP			2052.57	D39V WT + CSP			9666.45	D39V WT PspA-GFP - CSP			2.01476	D39V WT com			11012.8	D39V WT + CSP + aTc			20011.2	D39V LytR-/Ptet+ + CSP				1032.18	D39V LytR-/Ptet+ + CSP
		10627.9	D39V WT + CSP			733.142	D39V WT + CSP			4562.36	D39V WT PspA-GFP - CSP			1.69053	D39V WT com			19481.2	D39V WT + CSP + aTc			20085.3	D39V LytR-/Ptet+ + CSP				675.905	D39V LytR-/Ptet+ + CSP
		29035.5	D39V WT + CSP			1024.86	D39V WT + CSP			7645.13	D39V WT PspA-GFP - CSP			1.46205	D39V WT com			15470.4	D39V WT + CSP + aTc			17592.5	D39V LytR-/Ptet+ + CSP				1062.14	D39V LytR-/Ptet+ + CSP
		23164.7	D39V WT + CSP			830.904	D39V WT + CSP			6901.74	D39V WT PspA-GFP - CSP			1.17805	D39V WT com			14581.8	D39V WT + CSP + aTc			23904.6	D39V LytR-/Ptet+ + CSP				2430.5	D39V LytR-/Ptet+ + CSP
		17814.1	D39V WT + CSP			2800.26	D39V WT + CSP			6926.82	D39V WT PspA-GFP - CSP			0.990521	D39V WT com			7734.71	D39V WT + CSP + aTc			20689	D39V LytR-/Ptet+ + CSP				2969.71	D39V LytR-/Ptet+ + CSP
		24897.3	D39V WT + CSP			2822.05	D39V WT + CSP			6271.71	D39V WT PspA-GFP - CSP			0.942971	D39V WT com			12294.8	D39V WT + CSP + aTc			22286.4	D39V LytR-/Ptet+ + CSP				29.6648	D39V LytR-/Ptet+ + CSP
		3883.28	D39V WT + CSP			8277.67	D39V WT + CSP			8733.6	D39V WT PspA-GFP - CSP			1.65091	D39V WT com			7486.96	D39V WT + CSP + aTc			18391.4	D39V LytR-/Ptet+ + CSP				8604.56	D39V LytR-/Ptet+ + CSP
		9417.45	D39V WT + CSP			2088.15	D39V WT + CSP			8598.42	D39V WT PspA-GFP - CSP			1.60796	D39V WT com			38007	D39V WT + CSP + aTc			12911.5	D39V LytR-/Ptet+ + CSP				9915.18	D39V LytR-/Ptet+ + CSP
		23927.1	D39V WT + CSP			1932.48	D39V WT + CSP			7771.7	D39V WT PspA-GFP - CSP			1.12102	D39V WT com			28170	D39V WT + CSP + aTc			19019.3	D39V LytR-/Ptet+ + CSP				39.8185	D39V LytR-/Ptet+ + CSP
		20424.9	D39V WT + CSP			2620.64	D39V WT + CSP			8689.31	D39V WT PspA-GFP - CSP			1.10161	D39V WT com			24448.3	D39V WT + CSP + aTc			22035.7	D39V LytR-/Ptet+ + CSP				1145.62	D39V LytR-/Ptet+ + CSP
		20879.5	D39V WT + CSP			4858.48	D39V WT + CSP			10217.6	D39V WT PspA-GFP - CSP			1.40692	D39V WT com			12988.9	D39V WT + CSP + aTc			25599.4	D39V LytR-/Ptet+ + CSP				4318.66	D39V LytR-/Ptet+ + CSP
		23054.7	D39V WT + CSP			3624.72	D39V WT + CSP			10087.8	D39V WT PspA-GFP - CSP			1.13219	D39V WT com			13593.1	D39V WT + CSP + aTc			2044.36	D39V LytR-/Ptet+ + CSP				1924.02	D39V LytR-/Ptet+ + CSP
		23825	D39V WT + CSP			1241.27	D39V WT + CSP			10370.6	D39V WT PspA-GFP - CSP			1.06543	D39V WT com			12924.9	D39V WT + CSP + aTc			2553.35	D39V LytR-/Ptet+ + CSP				732.486	D39V LytR-/Ptet+ + CSP
		18364.1	D39V WT + CSP			4214.03	D39V WT + CSP			10445.9	D39V WT PspA-GFP - CSP			1.14619	D39V WT com			9043.11	D39V WT + CSP + aTc			24.6129	D39V LytR-/Ptet+ + CSP				51.4303	D39V LytR-/Ptet+ + CSP
		14160.3	D39V WT + CSP			3419.36	D39V WT + CSP			9666.87	D39V WT PspA-GFP - CSP			1.12838	D39V WT com			9687.3	D39V WT + CSP + aTc			7235.67	D39V LytR-/Ptet+ + CSP				1042.48	D39V LytR-/Ptet+ + CSP
		12566.5	D39V WT + CSP			1297.7	D39V WT + CSP			7281.68	D39V WT PspA-GFP - CSP			1.08642	D39V WT com			17005.8	D39V WT + CSP + aTc			5743.69	D39V LytR-/Ptet+ + CSP				471.538	D39V LytR-/Ptet+ + CSP
		19873.4	D39V WT + CSP			1474.86	D39V WT + CSP			8998.73	D39V WT PspA-GFP - CSP			1.02668	D39V WT com			15194	D39V WT + CSP + aTc			13275.4	D39V LytR-/Ptet+ + CSP				0.829582	D39V LytR-/Ptet+ + CSP
		51673.9	D39V WT + CSP			4183.95	D39V WT + CSP			7330.36	D39V WT PspA-GFP - CSP			1.07102	D39V WT com			16352.7	D39V WT + CSP + aTc			13106.7	D39V LytR-/Ptet+ + CSP				431.718	D39V LytR-/Ptet+ + CSP
		8835.49	D39V WT + CSP			4567.85	D39V WT + CSP			6863.54	D39V WT PspA-GFP - CSP			1.07014	D39V WT com			20869	D39V WT + CSP + aTc			15701.2	D39V LytR-/Ptet+ + CSP				1690.69	D39V LytR-/Ptet+ + CSP
		4446.13	D39V WT + CSP			1187.06	D39V WT + CSP			8566.65	D39V WT PspA-GFP - CSP			1.92533	D39V WT com			14003.9	D39V WT + CSP + aTc			19461.7	D39V LytR-/Ptet+ + CSP				8116.15	D39V LytR-/Ptet+ + CSP
		14445.4	D39V WT + CSP			1685.38	D39V WT + CSP			7484.73	D39V WT PspA-GFP - CSP			1.81882	D39V WT com			12454.1	D39V WT + CSP + aTc			25899.3	D39V LytR-/Ptet+ + CSP				1317.89	D39V LytR-/Ptet+ + CSP
		14599	D39V WT + CSP			2442.24	D39V WT + CSP			11151	D39V WT PspA-GFP - CSP			1.15341	D39V WT com			20321.9	D39V WT + CSP + aTc			26932.8	D39V LytR-/Ptet+ + CSP				3030.86	D39V LytR-/Ptet+ + CSP
		21218.9	D39V WT + CSP			3265.26	D39V WT + CSP			5261.68	D39V WT PspA-GFP - CSP			1.12563	D39V WT com			4912.38	D39V WT + CSP + aTc			4716.85	D39V LytR-/Ptet+ + CSP				1399.34	D39V LytR-/Ptet+ + CSP
		1092	D39V WT + CSP			772.865	D39V WT + CSP			7162.58	D39V WT PspA-GFP - CSP			1.49777	D39V WT com			14145.7	D39V WT + CSP + aTc			2814.68	D39V LytR-/Ptet+ + CSP				2502.84	D39V LytR-/Ptet+ + CSP
		17257	D39V WT + CSP			2538.05	D39V WT + CSP			6530.08	D39V WT PspA-GFP - CSP			1.0645	D39V WT com			11619.7	D39V WT + CSP + aTc			9537.31	D39V LytR-/Ptet+ + CSP				6310.19	D39V LytR-/Ptet+ + CSP
		9194.54	D39V WT + CSP			2633.78	D39V WT + CSP			9067.38	D39V WT PspA-GFP - CSP			1.0986	D39V WT com			7396.7	D39V WT + CSP + aTc			5384.62	D39V LytR-/Ptet+ + CSP				0	D39V LytR-/Ptet+ + CSP
		5533.85	D39V WT + CSP			1404.58	D39V WT + CSP			7865.22	D39V WT PspA-GFP - CSP			1.43407	D39V WT com			17316.3	D39V WT + CSP + aTc			19656.9	D39V LytR-/Ptet+ + CSP				204.364	D39V LytR-/Ptet+ + CSP
		6002.68	D39V WT + CSP			1956.82	D39V WT + CSP			10313.6	D39V WT PspA-GFP - CSP			1.33335	D39V WT com			19080.7	D39V WT + CSP + aTc			14212.3	D39V LytR-/Ptet+ + CSP				8277.72	D39V LytR-/Ptet+ + CSP
		17345.4	D39V WT + CSP			1129.21	D39V WT + CSP			7281.61	D39V WT PspA-GFP - CSP			1.1052	D39V WT com			13475.8	D39V WT + CSP + aTc			15288.3	D39V LytR-/Ptet+ + CSP				2559.69	D39V LytR-/Ptet+ + CSP
		12650	D39V WT + CSP			1470.69	D39V WT + CSP			7943.44	D39V WT PspA-GFP - CSP			1.06988	D39V WT com			12752.6	D39V WT + CSP + aTc			10894	D39V LytR-/Ptet+ + CSP				7534.93	D39V LytR-/Ptet+ + CSP
		22297.2	D39V WT + CSP			2945.85	D39V WT + CSP			10000.7	D39V WT PspA-GFP - CSP			1.88516	D39V WT com			19634.6	D39V WT + CSP + aTc			16451.2	D39V LytR-/Ptet+ + CSP				866.233	D39V LytR-/Ptet+ + CSP
		19646.8	D39V WT + CSP			2162.63	D39V WT + CSP			6783.16	D39V WT PspA-GFP - CSP			1.82016	D39V WT com			18983.7	D39V WT + CSP + aTc			14424.9	D39V LytR-/Ptet+ + CSP				4610.15	D39V LytR-/Ptet+ + CSP
		18459.8	D39V WT + CSP			859.184	D39V WT + CSP			5742.88	D39V WT PspA-GFP - CSP			1.6385	D39V WT com			12424.8	D39V WT + CSP + aTc			18434.4	D39V LytR-/Ptet+ + CSP				2182.23	D39V LytR-/Ptet+ + CSP
		14221.6	D39V WT + CSP			2108.93	D39V WT + CSP			9040.55	D39V WT PspA-GFP - CSP			1.67314	D39V WT com			16979.2	D39V WT + CSP + aTc			14536.2	D39V LytR-/Ptet+ + CSP				1.34583	D39V LytR-/Ptet+ + CSP
		19944.5	D39V WT + CSP			3868.28	D39V WT + CSP			5461.81	D39V WT PspA-GFP - CSP			1.18094	D39V WT com			20453.4	D39V WT + CSP + aTc			10217.4	D39V LytR-/Ptet+ + CSP				596.033	D39V LytR-/Ptet+ + CSP
		7229.2	D39V WT + CSP			4147.47	D39V WT + CSP			8394.02	D39V WT PspA-GFP - CSP			1.09038	D39V WT com			19736	D39V WT + CSP + aTc			23672.4	D39V LytR-/Ptet+ + CSP				1355.89	D39V LytR-/Ptet+ + CSP
		21055.2	D39V WT + CSP			1610.49	D39V WT + CSP			8673.2	D39V WT PspA-GFP - CSP			1.13388	D39V WT com			8539.13	D39V WT + CSP + aTc			14060.4	D39V LytR-/Ptet+ + CSP				2270.71	D39V LytR-/Ptet+ + CSP
		10011.2	D39V WT + CSP			3377.32	D39V WT + CSP			12060.9	D39V WT PspA-GFP - CSP			1.00113	D39V WT com			11710.2	D39V WT + CSP + aTc			6771.28	D39V LytR-/Ptet+ + CSP				3120.23	D39V LytR-/Ptet+ + CSP
		11176.2	D39V WT + CSP			1538.47	D39V WT + CSP			7394.79	D39V WT PspA-GFP - CSP			1.02154	D39V WT com			17458.7	D39V WT + CSP + aTc			25658.4	D39V LytR-/Ptet+ + CSP				3693.31	D39V LytR-/Ptet+ + CSP
		4922.91	D39V WT + CSP			1459.27	D39V WT + CSP			7864.21	D39V WT PspA-GFP - CSP			0.995869	D39V WT com			4869.49	D39V WT + CSP + aTc			18895	D39V LytR-/Ptet+ + CSP				1032.18	D39V LytR-/Ptet+ + CSP
		3095.55	D39V WT + CSP			1009.6	D39V WT + CSP			6617.26	D39V WT PspA-GFP - CSP			1.90492	D39V WT com			14366.8	D39V WT + CSP + aTc			20704.1	D39V LytR-/Ptet+ + CSP				675.905	D39V LytR-/Ptet+ + CSP
		24017.6	D39V WT + CSP			883.543	D39V WT + CSP			7623.67	D39V WT PspA-GFP - CSP			1.85321	D39V WT com			18987.1	D39V WT + CSP + aTc			15360.5	D39V LytR-/Ptet+ + CSP				1062.14	D39V LytR-/Ptet+ + CSP
		3478.62	D39V WT + CSP			3443.31	D39V WT + CSP			8300.83	D39V WT PspA-GFP - CSP			1.84601	D39V WT com			29405.2	D39V WT + CSP + aTc			1684.61	D39V LytR-/Ptet+ + CSP				2430.5	D39V LytR-/Ptet+ + CSP
		8232.6	D39V WT + CSP			1441.74	D39V WT + CSP			6924.49	D39V WT PspA-GFP - CSP			1.2284	D39V WT com			8104.99	D39V WT + CSP + aTc			20041.7	D39V LytR-/Ptet+ + CSP				24.1227	D39V LytR-/Ptet+ - CSP
		5138.96	D39V WT + CSP			4828.6	D39V WT + CSP			7534.09	D39V WT PspA-GFP - CSP			1.06975	D39V WT com			14247.1	D39V WT + CSP + aTc			5715.7	D39V LytR-/Ptet+ + CSP				1382.7	D39V LytR-/Ptet+ - CSP
		6515.69	D39V WT + CSP			2623.61	D39V WT + CSP			5587.03	D39V WT PspA-GFP - CSP			1.88168	D39V WT com			12193.1	D39V WT + CSP + aTc			8925.12	D39V LytR-/Ptet+ + CSP				1148	D39V LytR-/Ptet+ - CSP
		12960.9	D39V WT + CSP			3102.03	D39V WT + CSP			6968.34	D39V WT PspA-GFP - CSP			1.02879	D39V WT com			8287.68	D39V WT + CSP + aTc			16155.9	D39V LytR-/Ptet+ + CSP				1186	D39V LytR-/Ptet+ - CSP
		5545.36	D39V WT + CSP			3592.55	D39V WT + CSP			7241.64	D39V WT PspA-GFP - CSP			1.01385	D39V WT com			11200.5	D39V WT + CSP + aTc			8246.77	D39V LytR-/Ptet+ + CSP				319	D39V LytR-/Ptet+ - CSP
		1550.65	D39V WT + CSP			1000.77	D39V WT + CSP			6953.03	D39V WT PspA-GFP - CSP			1.49124	D39V WT com			14277.3	D39V WT + CSP + aTc			19742.6	D39V LytR-/Ptet+ + CSP				315	D39V LytR-/Ptet+ - CSP
		6900.09	D39V WT + CSP			981.082	D39V WT + CSP			6344.95	D39V WT PspA-GFP - CSP			1.51539	D39V WT com			19241.6	D39V WT + CSP + aTc			11107.7	D39V LytR-/Ptet+ + CSP				1.85135	D39V LytR-/Ptet+ - CSP
		10907	D39V WT + CSP			928.09	D39V WT + CSP			6262.67	D39V WT PspA-GFP - CSP			1.62171	D39V WT com			17195.9	D39V WT + CSP + aTc			20713.8	D39V LytR-/Ptet+ + CSP				15617.7	D39V LytR-/Ptet+ - CSP
		5033.98	D39V WT + CSP			636.797	D39V WT + CSP			7720.37	D39V WT PspA-GFP - CSP			1.47222	D39V WT com			20319.1	D39V WT + CSP + aTc			20302.6	D39V LytR-/Ptet+ + CSP				92.6046	D39V LytR-/Ptet+ - CSP
		5893.09	D39V WT + CSP			2063.9	D39V WT + CSP			5523.42	D39V WT PspA-GFP - CSP			1.26878	D39V WT com			22461.9	D39V WT + CSP + aTc			224.388	D39V LytR-/Ptet+ + CSP				329.763	D39V LytR-/Ptet+ - CSP
		11159.4	D39V WT + CSP			2964.62	D39V WT + CSP			4871.17	D39V WT PspA-GFP - CSP			1.25245	D39V WT com			18433.2	D39V WT + CSP + aTc			2293	D39V LytR-/Ptet+ + CSP				288.742	D39V LytR-/Ptet+ - CSP
		8392.07	D39V WT + CSP			3651.24	D39V WT + CSP			6429.98	D39V WT PspA-GFP - CSP			1.11927	D39V WT com			25289.2	D39V WT + CSP + aTc			11754.4	D39V LytR-/Ptet+ + CSP				0	D39V LytR-/Ptet+ - CSP
		6388.79	D39V WT + CSP			3284.06	D39V WT + CSP			8694.7	D39V WT PspA-GFP - CSP			1.09421	D39V WT com			15749.8	D39V WT + CSP + aTc			4867.82	D39V LytR-/Ptet+ + CSP				832.401	D39V LytR-/Ptet+ - CSP
		11330.4	D39V WT + CSP			1927.9	D39V WT + CSP			7386.33	D39V WT PspA-GFP - CSP			1.15693	D39V WT com			23400.3	D39V WT + CSP + aTc			17100.6	D39V LytR-/Ptet+ + CSP				0	D39V LytR-/Ptet+ - CSP
		21466.3	D39V WT + CSP			527.499	D39V WT + CSP			10448.9	D39V WT PspA-GFP - CSP			1.19788	D39V WT com			4068.05	D39V WT + CSP + aTc			10851.5	D39V LytR-/Ptet+ + CSP				38.0241	D39V LytR-/Ptet+ - CSP
		14892.9	D39V WT + CSP			1913.3	D39V WT + CSP			5132.74	D39V WT PspA-GFP - CSP			2.02204	D39V WT com			11317.8	D39V WT + CSP + aTc			11657	D39V LytR-/Ptet+ + CSP				1683.85	D39V LytR-/Ptet+ - CSP
		5292.78	D39V WT + CSP			421.959	D39V WT + CSP			5896.71	D39V WT PspA-GFP - CSP			1.68127	D39V WT com			14448.2	D39V WT + CSP + aTc			18696.8	D39V LytR-/Ptet+ + CSP				1388.62	D39V LytR-/Ptet+ - CSP
		7210.22	D39V WT + CSP			2746.22	D39V WT + CSP			7173.52	D39V WT PspA-GFP - CSP			1.63425	D39V WT com			15512.5	D39V WT + CSP + aTc			12873.4	D39V LytR-/Ptet+ + CSP				0	D39V LytR-/Ptet+ - CSP
		21466.2	D39V WT + CSP			2542.63	D39V WT + CSP			7582.29	D39V WT PspA-GFP - CSP			1.647	D39V WT com			9066.97	D39V WT + CSP + aTc			6990.31	D39V LytR-/Ptet+ + CSP				636.544	D39V LytR-/Ptet+ - CSP
		29964.3	D39V WT + CSP			1531.06	D39V WT + CSP			7718.67	D39V WT PspA-GFP - CSP			1.70212	D39V WT com			16953.4	D39V WT + CSP + aTc			19074.7	D39V LytR-/Ptet+ + CSP				1323	D39V LytR-/Ptet+ - CSP
		14510.5	D39V WT + CSP			2078.72	D39V WT + CSP			8854.64	D39V WT PspA-GFP - CSP			1.27421	D39V WT com			24020.1	D39V WT + CSP + aTc			19268	D39V LytR-/Ptet+ + CSP				1230	D39V LytR-/Ptet+ - CSP
		12866.6	D39V WT + CSP			2164.47	D39V WT + CSP			7653.63	D39V WT PspA-GFP - CSP			1.36644	D39V WT com			5322.97	D39V WT + CSP + aTc			15247	D39V LytR-/Ptet+ + CSP				2913.93	D39V LytR-/Ptet+ - CSP
		12940.5	D39V WT + CSP			1154	D39V WT + CSP			8820.86	D39V WT PspA-GFP - CSP			1.79314	D39V WT com			17168.2	D39V WT + CSP + aTc			18712.9	D39V LytR-/Ptet+ + CSP				2108.1	D39V LytR-/Ptet+ - CSP
		18066.6	D39V WT + CSP			1781.03	D39V WT + CSP			9678.47	D39V WT PspA-GFP - CSP			1.23307	D39V WT com			17035.8	D39V WT + CSP + aTc			22105.8	D39V LytR-/Ptet+ + CSP				13.5313	D39V LytR-/Ptet+ - CSP
		4611.72	D39V WT + CSP			1936.4	D39V WT + CSP			8577.04	D39V WT PspA-GFP - CSP			1.37765	D39V WT com			7971.71	D39V WT + CSP + aTc			13283.2	D39V LytR-/Ptet+ + CSP				60	D39V LytR-/Ptet+ - CSP
		11985.1	D39V WT + CSP			1617.52	D39V WT + CSP			8657.89	D39V WT PspA-GFP - CSP			1.32864	D39V WT com			16976.8	D39V WT + CSP + aTc			14310	D39V LytR-/Ptet+ + CSP				1223	D39V LytR-/Ptet+ - CSP
		1398.87	D39V WT + CSP			2115.56	D39V WT + CSP			8689.69	D39V WT PspA-GFP - CSP			1.18626	D39V WT com			21611.6	D39V WT + CSP + aTc			13871.8	D39V LytR-/Ptet+ + CSP				1183	D39V LytR-/Ptet+ - CSP
		20497.3	D39V WT + CSP			963.106	D39V WT + CSP			8975.64	D39V WT PspA-GFP - CSP			2.02187	D39V WT com			22687.6	D39V WT + CSP + aTc			8982.36	D39V LytR-/Ptet+ + CSP				323	D39V LytR-/Ptet+ - CSP
		10568.8	D39V WT + CSP			3136.88	D39V WT + CSP			7662.77	D39V WT PspA-GFP - CSP			1.71913	D39V WT com			9571.05	D39V WT + CSP + aTc			5976.47	D39V LytR-/Ptet+ + CSP				2665.97	D39V LytR-/Ptet+ - CSP
		6116.71	D39V WT + CSP			3424.22	D39V WT + CSP			10494.4	D39V WT PspA-GFP - CSP			2.3286	D39V WT com			29199.6	D39V WT + CSP + aTc			16912.4	D39V LytR-/Ptet+ + CSP				1960.7	D39V LytR-/Ptet+ - CSP
		13341.4	D39V WT + CSP			2590.73	D39V WT + CSP			9253.12	D39V WT PspA-GFP - CSP			1.82885	D39V WT com			9019.59	D39V WT + CSP + aTc			16454.9	D39V LytR-/Ptet+ + CSP				3427.88	D39V LytR-/Ptet+ - CSP
		3330.68	D39V WT + CSP			2736.88	D39V WT + CSP			10500.8	D39V WT PspA-GFP - CSP			1.69051	D39V WT com			41096.6	D39V WT + CSP + aTc			15135.8	D39V LytR-/Ptet+ + CSP				300.292	D39V LytR-/Ptet+ - CSP
		18790.6	D39V WT + CSP			1999.59	D39V WT + CSP			7484.01	D39V WT PspA-GFP - CSP			1.28829	D39V WT com			14622.4	D39V WT + CSP + aTc			3585.37	D39V LytR-/Ptet+ + CSP				19.1615	D39V LytR-/Ptet+ - CSP
		14006.7	D39V WT + CSP			4073.05	D39V WT + CSP			9518.92	D39V WT PspA-GFP - CSP			1.36233	D39V WT com			23278.1	D39V WT + CSP + aTc			12241.4	D39V LytR-/Ptet+ + CSP				1294.88	D39V LytR-/Ptet+ - CSP
		7746.18	D39V WT + CSP			3138.68	D39V WT + CSP			10181.1	D39V WT PspA-GFP - CSP			1.58238	D39V WT com			14938.3	D39V WT + CSP + aTc			14983.4	D39V LytR-/Ptet+ + CSP				275	D39V LytR-/Ptet+ - CSP
		7242.24	D39V WT + CSP			996.297	D39V WT + CSP			9778.83	D39V WT PspA-GFP - CSP			1.58682	D39V WT com			23612.7	D39V WT + CSP + aTc			13885.8	D39V LytR-/Ptet+ + CSP				1296	D39V LytR-/Ptet+ - CSP
		12164.2	D39V WT + CSP			2578.87	D39V WT + CSP			11177.8	D39V WT PspA-GFP - CSP			1.69597	D39V WT com			10681.6	D39V WT + CSP + aTc			3890.73	D39V LytR-/Ptet+ + CSP				1153	D39V LytR-/Ptet+ - CSP
		5152.25	D39V WT + CSP			2732.17	D39V WT + CSP			12239.3	D39V WT PspA-GFP - CSP			1.64095	D39V WT com			29092.4	D39V WT + CSP + aTc			9314.56	D39V LytR-/Ptet+ + CSP				81.3632	D39V LytR-/Ptet+ - CSP
		19339.2	D39V WT + CSP			1517.7	D39V WT + CSP			9995.52	D39V WT PspA-GFP - CSP			1.6314	D39V WT com			25103.6	D39V WT + CSP + aTc			19191.1	D39V LytR-/Ptet+ + CSP				12.3229	D39V LytR-/Ptet+ - CSP
		11172.2	D39V WT + CSP			3151.09	D39V WT + CSP			12500.3	D39V WT PspA-GFP - CSP			1.6226	D39V WT com			14608.3	D39V WT + CSP + aTc			11578.1	D39V LytR-/Ptet+ + CSP				5272.95	D39V LytR-/Ptet+ - CSP
		16644.5	D39V WT + CSP			565.881	D39V WT + CSP			7642.66	D39V WT PspA-GFP - CSP			1.60744	D39V WT com			28220.1	D39V WT + CSP + aTc			5795.92	D39V LytR-/Ptet+ + CSP				88.6054	D39V LytR-/Ptet+ - CSP
		6418.65	D39V WT + CSP			1880.5	D39V WT + CSP			8805.44	D39V WT PspA-GFP - CSP			1.64037	D39V WT com			31146.1	D39V WT + CSP + aTc			17225.9	D39V LytR-/Ptet+ + CSP				425.332	D39V LytR-/Ptet+ - CSP
		11078.7	D39V WT + CSP			2918.22	D39V WT + CSP			7876.01	D39V WT PspA-GFP - CSP			1.73554	D39V WT com			21722.3	D39V WT + CSP + aTc			12181.9	D39V LytR-/Ptet+ + CSP				4.39785	D39V LytR-/Ptet+ - CSP
		5770.55	D39V WT + CSP			1147.15	D39V WT + CSP			8415.17	D39V WT PspA-GFP - CSP			1.50072	D39V WT com			18726.4	D39V WT + CSP + aTc			3084.7	D39V LytR-/Ptet+ + CSP				613.061	D39V LytR-/Ptet+ - CSP
		24490.7	D39V WT + CSP			3288.47	D39V WT + CSP			10165.9	D39V WT PspA-GFP - CSP			1.51201	D39V WT com			11087.1	D39V WT + CSP + aTc			884.667	D39V LytR-/Ptet+ + CSP				3835.22	D39V LytR-/Ptet+ - CSP
		6332.61	D39V WT + CSP			1118.6	D39V WT + CSP			7484.47	D39V WT PspA-GFP - CSP			1.14947	D39V WT com			3542.72	D39V WT + CSP + aTc			9724.22	D39V LytR-/Ptet+ + CSP				15.0979	D39V LytR-/Ptet+ - CSP
		9693.19	D39V WT + CSP			567.108	D39V WT + CSP			11569.4	D39V WT PspA-GFP - CSP			1.11495	D39V WT com			28992.7	D39V WT + CSP + aTc			12627.8	D39V LytR-/Ptet+ + CSP				42.7525	D39V LytR-/Ptet+ - CSP
		18047	D39V WT + CSP			2169.16	D39V WT + CSP			9730.55	D39V WT PspA-GFP - CSP			1.05716	D39V WT com			27083	D39V WT + CSP + aTc			16886.7	D39V LytR-/Ptet+ + CSP				9.87379	D39V LytR-/Ptet+ - CSP
		20739.4	D39V WT + CSP			2602	D39V WT + CSP			9542.07	D39V WT PspA-GFP - CSP			1.03227	D39V WT com			6601.01	D39V WT + CSP + aTc			14240.8	D39V LytR-/Ptet+ + CSP				1106	D39V LytR-/Ptet+ - CSP
		2156.95	D39V WT + CSP			2516.44	D39V WT + CSP			9826.44	D39V WT PspA-GFP - CSP			1.78393	D39V WT com			18392	D39V WT + CSP + aTc			15565.5	D39V LytR-/Ptet+ + CSP				321	D39V LytR-/Ptet+ - CSP
		2950.63	D39V WT + CSP			3327.39	D39V WT + CSP			9113.2	D39V WT PspA-GFP - CSP			1.53156	D39V WT com			21761.8	D39V WT + CSP + aTc			30841	D39V LytR-/Ptet+ + CSP				3320.69	D39V LytR-/Ptet+ - CSP
		15507.1	D39V WT + CSP			2033.12	D39V WT + CSP			7887.74	D39V WT PspA-GFP - CSP			1.71147	D39V WT com			29147.3	D39V WT + CSP + aTc			10556.7	D39V LytR-/Ptet+ + CSP				948.634	D39V LytR-/Ptet+ - CSP
		5263.28	D39V WT + CSP			857.501	D39V WT + CSP			14325	D39V WT PspA-GFP - CSP			0.979979	D39V WT com			9717.75	D39V WT + CSP + aTc			20863	D39V LytR-/Ptet+ + CSP				37.7773	D39V LytR-/Ptet+ - CSP
		8630.21	D39V WT + CSP			2517.46	D39V WT + CSP			9856.56	D39V WT PspA-GFP - CSP			1.06807	D39V WT com			23230.4	D39V WT + CSP + aTc			15838.7	D39V LytR-/Ptet+ + CSP				392.331	D39V LytR-/Ptet+ - CSP
		12543.5	D39V WT + CSP			1103.73	D39V WT + CSP			7193.93	D39V WT PspA-GFP - CSP			1.70561	D39V WT com			17686	D39V WT + CSP + aTc			23640.4	D39V LytR-/Ptet+ + CSP				132.449	D39V LytR-/Ptet+ - CSP
		2903.54	D39V WT + CSP			540.995	D39V WT + CSP			6969.69	D39V WT PspA-GFP - CSP			1.77728	D39V WT com			10751.9	D39V WT + CSP + aTc			21807.8	D39V LytR-/Ptet+ + CSP				199.321	D39V LytR-/Ptet+ - CSP
		26342.3	D39V WT + CSP			1463.6	D39V WT + CSP			8648.14	D39V WT PspA-GFP - CSP			2.10148	D39V WT com			12996.8	D39V WT + CSP + aTc			11878.8	D39V LytR-/Ptet+ + CSP				257	D39V LytR-/Ptet+ - CSP
		20246.8	D39V WT + CSP			875.687	D39V WT + CSP			13344	D39V WT PspA-GFP - CSP			1.67335	D39V WT com			27845	D39V WT + CSP + aTc			15664.7	D39V LytR-/Ptet+ + CSP				1188	D39V LytR-/Ptet+ - CSP
		12135.1	D39V WT + CSP			1311.66	D39V WT + CSP			6441.18	D39V WT PspA-GFP - CSP			1.77049	D39V WT com			30559.3	D39V WT + CSP + aTc			11026.6	D39V LytR-/Ptet+ + CSP				1658.32	D39V LytR-/Ptet+ - CSP
		14756.2	D39V WT + CSP			1560.4	D39V WT + CSP			9761.4	D39V WT PspA-GFP - CSP			1.9863	D39V WT com			19176.8	D39V WT + CSP + aTc			11549.2	D39V LytR-/Ptet+ + CSP				768	D39V LytR-/Ptet+ - CSP
		13097.5	D39V WT + CSP			3111.71	D39V WT + CSP			8173.82	D39V WT PspA-GFP - CSP			1.73477	D39V WT com			14840.8	D39V WT + CSP + aTc			9036.49	D39V LytR-/Ptet+ + CSP				257.077	D39V LytR-/Ptet+ - CSP
		1146	D39V WT + CSP			3749.35	D39V WT + CSP			12174.4	D39V WT PspA-GFP - CSP			2.09368	D39V WT com			14776.8	D39V WT + CSP + aTc			2352.95	D39V LytR-/Ptet+ + CSP				475.849	D39V LytR-/Ptet+ - CSP
		6347.79	D39V WT + CSP			1524.38	D39V WT + CSP			6955.48	D39V WT PspA-GFP - CSP			1.34847	D39V WT com			6042.21	D39V WT + CSP + aTc			19813.2	D39V LytR-/Ptet+ + CSP				134.988	D39V LytR-/Ptet+ - CSP
		15356.9	D39V WT + CSP			1725.89	D39V WT + CSP			10004.4	D39V WT PspA-GFP - CSP			1.39379	D39V WT com			29701.4	D39V WT + CSP + aTc			17372.5	D39V LytR-/Ptet+ + CSP				348.071	D39V LytR-/Ptet+ - CSP
		15579.5	D39V WT + CSP			355.455	D39V WT + CSP			7232.44	D39V WT PspA-GFP - CSP			1.10745	D39V WT com			24996.5	D39V WT + CSP + aTc			35718.4	D39V LytR-/Ptet+ + CSP				0	D39V LytR-/Ptet+ - CSP
		8710.79	D39V WT + CSP			573.963	D39V WT + CSP			11567.9	D39V WT PspA-GFP - CSP			1.15582	D39V WT com			30093.7	D39V WT + CSP + aTc			29126.3	D39V LytR-/Ptet+ + CSP				1214.25	D39V LytR-/Ptet+ - CSP
		17370.6	D39V WT + CSP			1758.53	D39V WT + CSP			9148.85	D39V WT PspA-GFP - CSP			1.12254	D39V WT com			32678.9	D39V WT + CSP + aTc			10933.8	D39V LytR-/Ptet+ + CSP				3620.51	D39V LytR-/Ptet+ - CSP
		14096.8	D39V WT + CSP			641.069	D39V WT + CSP			9533.7	D39V WT PspA-GFP - CSP			1.11548	D39V WT com			15768.6	D39V WT + CSP + aTc			13981	D39V LytR-/Ptet+ + CSP				239	D39V LytR-/Ptet+ - CSP
		5703.61	D39V WT + CSP			2526.79	D39V WT + CSP			10705.8	D39V WT PspA-GFP - CSP			1.80928	D39V WT com			21171.9	D39V WT + CSP + aTc			34802.5	D39V LytR-/Ptet+ + CSP				343	D39V LytR-/Ptet+ - CSP
		17467	D39V WT + CSP			1193.31	D39V WT + CSP			10644.6	D39V WT PspA-GFP - CSP			1.59399	D39V WT com			10426.5	D39V WT + CSP + aTc			14995.9	D39V LytR-/Ptet+ + CSP				372	D39V LytR-/Ptet+ - CSP
		20289.9	D39V WT + CSP			782.483	D39V WT + CSP			12010.2	D39V WT PspA-GFP - CSP			1.79613	D39V WT com			11228.5	D39V WT + CSP + aTc			32603.1	D39V LytR-/Ptet+ + CSP				1236	D39V LytR-/Ptet+ - CSP
		14887.1	D39V WT + CSP			527.085	D39V WT + CSP			7179.01	D39V WT PspA-GFP - CSP			1.59402	D39V WT com			11026.4	D39V WT + CSP + aTc			26454.2	D39V LytR-/Ptet+ + CSP				1139	D39V LytR-/Ptet+ - CSP
		8459.18	D39V WT + CSP			1000.68	D39V WT + CSP			11908.4	D39V WT PspA-GFP - CSP			1.87336	D39V WT com			25625.6	D39V WT + CSP + aTc			13641.5	D39V LytR-/Ptet+ + CSP				241	D39V LytR-/Ptet+ - CSP
		8861.8	D39V WT + CSP			538.841	D39V WT + CSP			9094.98	D39V WT PspA-GFP - CSP			0.990766	D39V WT com			13657.9	D39V WT + CSP + aTc			7960.51	D39V LytR-/Ptet+ + CSP				1187	D39V LytR-/Ptet+ - CSP
		13199.9	D39V WT + CSP			2274.8	D39V WT + CSP			9183.56	D39V WT PspA-GFP - CSP			0.95228	D39V WT com			25630.1	D39V WT + CSP + aTc			20043.9	D39V LytR-/Ptet+ + CSP				5723.12	D39V LytR-/Ptet+ - CSP
		13572.4	D39V WT + CSP			2788.02	D39V WT + CSP			9167.84	D39V WT PspA-GFP - CSP			1.41604	D39V WT com			11538.3	D39V WT + CSP + aTc			6534.99	D39V LytR-/Ptet+ + CSP				6467.24	D39V LytR-/Ptet+ - CSP
		22010	D39V WT + CSP			2373.58	D39V WT + CSP			11776.1	D39V WT PspA-GFP - CSP			1.38303	D39V WT com			16865.4	D39V WT + CSP + aTc			21726.2	D39V LytR-/Ptet+ + CSP				370	D39V LytR-/Ptet+ - CSP
		22136.2	D39V WT + CSP			2276.07	D39V WT + CSP			7304.15	D39V WT PspA-GFP - CSP			1.59272	D39V WT com			17074.9	D39V WT + CSP + aTc			20681.6	D39V LytR-/Ptet+ + CSP				362	D39V LytR-/Ptet+ - CSP
		2173.78	D39V WT + CSP			1128.77	D39V WT + CSP			10889.5	D39V WT PspA-GFP - CSP			1.02738	D39V WT com			17604.6	D39V WT + CSP + aTc			24299.1	D39V LytR-/Ptet+ + CSP				98.0893	D39V LytR-/Ptet+ - CSP
		2340.19	D39V WT + CSP			3254.58	D39V WT + CSP			8024.87	D39V WT PspA-GFP - CSP			1.07078	D39V WT com			23479.5	D39V Ptet_cbpD + CSP			24162.3	D39V LytR-/Ptet+ + CSP				1121	D39V LytR-/Ptet+ - CSP
		5883.4	D39V WT + CSP			1064.26	D39V WT + CSP			8259.71	D39V WT PspA-GFP - CSP			0.998682	D39V WT com			26227.3	D39V Ptet_cbpD + CSP			26514.8	D39V LytR-/Ptet+ + CSP				262	D39V LytR-/Ptet+ - CSP
		11671.9	D39V WT + CSP			440.486	D39V WT + CSP			8264.17	D39V WT PspA-GFP - CSP			1.00423	D39V WT com			19522.2	D39V Ptet_cbpD + CSP			8608.27	D39V LytR-/Ptet+ + CSP				1367	D39V LytR-/Ptet+ - CSP
		20522	D39V WT + CSP			1200.27	D39V WT + CSP			8477.89	D39V WT PspA-GFP - CSP			1.3792	D39V WT com			19934.9	D39V Ptet_cbpD + CSP			29767.1	D39V LytR-/Ptet+ + CSP				316	D39V LytR-/Ptet+ - CSP
		9072.14	D39V WT + CSP			2324.62	D39V WT + CSP			15098.2	D39V WT PspA-GFP - CSP			1.70519	D39V WT com			26512.4	D39V Ptet_cbpD + CSP			26787.3	D39V LytR-/Ptet+ + CSP				66.4601	D39V LytR-/Ptet+ - CSP
		18299.5	D39V WT + CSP			1419.73	D39V WT + CSP			14802.4	D39V WT PspA-GFP - CSP			1.17302	D39V WT com			19925.3	D39V Ptet_cbpD + CSP			23524.3	D39V LytR-/Ptet+ + CSP				0	D39V LytR-/Ptet+ - CSP
		2663.71	D39V WT + CSP			3630.57	D39V WT + CSP			7924.53	D39V WT PspA-GFP - CSP			1.05332	D39V WT com			9807.35	D39V Ptet_cbpD + CSP			25634.5	D39V LytR-/Ptet+ + CSP				1907.9	D39V LytR-/Ptet+ - CSP
		6712.58	D39V WT + CSP			1487.67	D39V WT + CSP			6791.59	D39V WT PspA-GFP - CSP			1.6379	D39V WT com			4228.73	D39V Ptet_cbpD + CSP			20798.8	D39V LytR-/Ptet+ + CSP				1195.85	D39V LytR-/Ptet+ - CSP
		17786.9	D39V WT + CSP			1582.7	D39V WT + CSP			8961.45	D39V WT PspA-GFP - CSP			1.88528	D39V WT com			19042.5	D39V Ptet_cbpD + CSP			21752.7	D39V LytR-/Ptet+ + CSP				0	D39V LytR-/Ptet+ - CSP
		14265	D39V WT + CSP			1207.38	D39V WT + CSP			10166.2	D39V WT PspA-GFP - CSP			0.949423	D39V WT com			9465.08	D39V Ptet_cbpD + CSP			9336.59	D39V LytR-/Ptet+ + CSP				805.311	D39V LytR-/Ptet+ - CSP
		3875.76	D39V WT + CSP			534.77	D39V WT + CSP			12948.7	D39V WT PspA-GFP - CSP			0.997484	D39V WT com			17562.8	D39V Ptet_cbpD + CSP			2509.24	D39V LytR-/Ptet+ + CSP				109.226	D39V LytR-/Ptet+ - CSP
		19335.5	D39V WT + CSP			1028.23	D39V WT + CSP			11600.7	D39V WT PspA-GFP - CSP			1.47602	D39V WT com			12767.5	D39V Ptet_cbpD + CSP			31453.4	D39V LytR-/Ptet+ + CSP				162.915	D39V LytR-/Ptet+ - CSP
		1468.32	D39V WT + CSP			691.529	D39V WT + CSP			10544.2	D39V WT PspA-GFP - CSP			1.37193	D39V WT com			19175.6	D39V Ptet_cbpD + CSP			13015.2	D39V LytR-/Ptet+ + CSP				318	D39V LytR-/Ptet+ - CSP
		21757.6	D39V WT + CSP			725.503	D39V WT + CSP			8209.96	D39V WT PspA-GFP - CSP			1.14641	D39V WT com			12988.7	D39V Ptet_cbpD + CSP			26041.5	D39V LytR-/Ptet+ + CSP				249	D39V LytR-/Ptet+ - CSP
		7548.09	D39V WT + CSP			2950.16	D39V WT + CSP			8986.77	D39V WT PspA-GFP - CSP			1.07167	D39V WT com			17544.6	D39V Ptet_cbpD + CSP			32709.6	D39V LytR-/Ptet+ + CSP				259	D39V LytR-/Ptet+ - CSP
		10330.5	D39V WT + CSP			493.879	D39V WT + CSP			9647.27	D39V WT PspA-GFP - CSP			1.72214	D39V WT com			5764.69	D39V Ptet_cbpD + CSP			22725.2	D39V LytR-/Ptet+ + CSP				1245	D39V LytR-/Ptet+ - CSP
		19062.3	D39V WT + CSP			499.491	D39V WT + CSP			7195.85	D39V WT PspA-GFP - CSP			1.70386	D39V WT com			12438.4	D39V Ptet_cbpD + CSP			18410.9	D39V LytR-/Ptet+ + CSP				1193	D39V LytR-/Ptet+ - CSP
		19737.4	D39V WT + CSP			795.219	D39V WT + CSP			7028.26	D39V WT PspA-GFP - CSP			1.93448	D39V WT com			26395.3	D39V Ptet_cbpD + CSP			11919.8	D39V LytR-/Ptet+ + CSP				232	D39V LytR-/Ptet+ - CSP
		7194.8	D39V WT + CSP			1638.88	D39V WT + CSP			8704.96	D39V WT PspA-GFP - CSP			1.05941	D39V WT com			33419	D39V Ptet_cbpD + CSP			2256.19	D39V LytR-/Ptet+ + CSP				299	D39V LytR-/Ptet+ - CSP
		12639.2	D39V WT + CSP			2904.05	D39V WT + CSP			10281.6	D39V WT PspA-GFP - CSP			1.00542	D39V WT com			23143.5	D39V Ptet_cbpD + CSP			5791.26	D39V LytR-/Ptet+ + CSP				357	D39V LytR-/Ptet+ - CSP
		14981.2	D39V WT + CSP			889.119	D39V WT + CSP			9966.19	D39V WT PspA-GFP - CSP			1.57564	D39V WT com			22145.9	D39V Ptet_cbpD + CSP			1748.1	D39V LytR-/Ptet+ + CSP				56.012	D39V LytR-/Ptet+ - CSP
		13742.2	D39V WT + CSP			1089.8	D39V WT + CSP			12290.8	D39V WT PspA-GFP - CSP			1.45585	D39V WT com			22838.8	D39V Ptet_cbpD + CSP			25173.9	D39V LytR-/Ptet+ + CSP				1574.64	D39V LytR-/Ptet+ - CSP
		15222.1	D39V WT + CSP			1129.79	D39V WT + CSP			7660.05	D39V WT PspA-GFP - CSP			1.59371	D39V WT com			17537.1	D39V Ptet_cbpD + CSP			30078.5	D39V LytR-/Ptet+ + CSP				254	D39V LytR-/Ptet+ - CSP
		5965.76	D39V WT + CSP			579.498	D39V WT + CSP			6368.27	D39V WT PspA-GFP - CSP			1.46693	D39V WT com			10165.1	D39V Ptet_cbpD + CSP			29346.1	D39V LytR-/Ptet+ + CSP				262	D39V LytR-/Ptet+ - CSP
		10583.5	D39V WT + CSP			1037.13	D39V WT + CSP			13891.9	D39V WT PspA-GFP - CSP			1.38541	D39V WT com			31885.6	D39V Ptet_cbpD + CSP			23415.5	D39V LytR-/Ptet+ + CSP				293.484	D39V LytR-/Ptet+ - CSP
		4754.77	D39V WT - CSP			1383.77	D39V WT + CSP			12049.3	D39V WT PspA-GFP - CSP			1.16386	D39V WT com			13867	D39V Ptet_cbpD + CSP			7677.44	D39V LytR-/Ptet+ + CSP				114.309	D39V LytR-/Ptet+ - CSP
		13231.6	D39V WT - CSP			1292.67	D39V WT + CSP			10737.5	D39V WT PspA-GFP - CSP			1.96203	D39V WT com			8431.19	D39V Ptet_cbpD + CSP			19264.7	D39V LytR-/Ptet+ + CSP				25.208	D39V LytR-/Ptet+ - CSP
		2513.98	D39V WT - CSP			494.795	D39V WT + CSP			11201.9	D39V WT PspA-GFP - CSP			1.27686	D39V WT com			13580.9	D39V Ptet_cbpD + CSP			2436.44	D39V LytR-/Ptet+ + CSP				267	D39V LytR-/Ptet+ - CSP
		23930.4	D39V WT - CSP			2401.17	D39V WT + CSP			6860.47	D39V WT PspA-GFP - CSP			1.25505	D39V WT com			37292.1	D39V Ptet_cbpD + CSP			10804	D39V LytR-/Ptet+ + CSP				134.456	D39V LytR-/Ptet+ - CSP
		5867	D39V WT - CSP			2223.13	D39V WT + CSP			10727.8	D39V WT PspA-GFP - CSP			1.18117	D39V WT com			20384.9	D39V Ptet_cbpD + CSP			24470.8	D39V LytR-/Ptet+ + CSP				349.377	D39V LytR-/Ptet+ - CSP
		10303.2	D39V WT - CSP			836.629	D39V WT + CSP			8424.06	D39V WT PspA-GFP - CSP			1.07721	D39V WT com			14886.3	D39V Ptet_cbpD + CSP			4026.83	D39V LytR-/Ptet+ + CSP				6027.96	D39V LytR-/Ptet+ - CSP
		1201.74	D39V WT - CSP			605.343	D39V WT + CSP			6885.66	D39V WT PspA-GFP - CSP			1.04376	D39V WT com			29968.4	D39V Ptet_cbpD + CSP			20181.3	D39V LytR-/Ptet+ + CSP				15953.2	D39V LytR-/Ptet+ - CSP
		4127.43	D39V WT - CSP			594.263	D39V WT + CSP			6740.65	D39V WT PspA-GFP - CSP			1.32542	D39V WT com			6622.01	D39V Ptet_cbpD + CSP			4997.73	D39V LytR-/Ptet+ + CSP				302	D39V LytR-/Ptet+ - CSP
		2786.15	D39V WT - CSP			709.511	D39V WT + CSP			11787.8	D39V WT PspA-GFP - CSP			1.33228	D39V WT com			26589.4	D39V Ptet_cbpD + CSP			6533.1	D39V LytR-/Ptet+ + CSP				211	D39V LytR-/Ptet+ - CSP
		2032.73	D39V WT - CSP			1901.52	D39V WT + CSP			11912.4	D39V WT PspA-GFP - CSP			1.75031	D39V WT com			24489.5	D39V Ptet_cbpD + CSP			17850.5	D39V LytR-/Ptet+ + CSP				0	D39V LytR-/Ptet+ - CSP
		2981.68	D39V WT - CSP			651.049	D39V WT + CSP			6920.25	D39V WT PspA-GFP - CSP			1.92306	D39V WT com			20422.8	D39V Ptet_cbpD + CSP			25308.1	D39V LytR-/Ptet+ + CSP				4924.96	D39V LytR-/Ptet+ - CSP
		15626.6	D39V WT - CSP			1966.31	D39V WT + CSP			10676.8	D39V WT PspA-GFP - CSP			1.50179	D39V WT com			26045.6	D39V Ptet_cbpD + CSP			29797.7	D39V LytR-/Ptet+ + CSP				148	D39V LytR-/Ptet+ - CSP
		486.404	D39V WT - CSP			2511.44	D39V WT + CSP			8591.83	D39V WT PspA-GFP - CSP			1.72402	D39V WT com			25383.3	D39V Ptet_cbpD + CSP			27759.5	D39V LytR-/Ptet+ + CSP				1216	D39V LytR-/Ptet+ - CSP
		7916.35	D39V WT - CSP			431.963	D39V WT + CSP			7535.44	D39V WT PspA-GFP - CSP			1.42094	D39V WT com			28374.9	D39V Ptet_cbpD + CSP			25078.7	D39V LytR-/Ptet+ + CSP				49	D39V LytR-/Ptet+ - CSP
		2442.51	D39V WT - CSP			1305.94	D39V WT + CSP			11029.4	D39V WT PspA-GFP - CSP			2.43214	D39V WT com			8533.69	D39V Ptet_cbpD + CSP			21341.7	D39V LytR-/Ptet+ + CSP				1298	D39V LytR-/Ptet+ - CSP
		21018.1	D39V WT - CSP			349.025	D39V WT + CSP			10331.8	D39V WT PspA-GFP - CSP			2.09281	D39V WT com			24324.9	D39V Ptet_cbpD + CSP			7412.57	D39V LytR-/Ptet+ + CSP				239	D39V LytR-/Ptet+ - CSP
		5028.73	D39V WT - CSP			1775.77	D39V WT + CSP			8404.94	D39V WT PspA-GFP - CSP			1.75929	D39V WT com			16269.6	D39V Ptet_cbpD + CSP			20899.7	D39V LytR-/Ptet+ + CSP				48.9237	D39V LytR-/Ptet+ - CSP
		18320.2	D39V WT - CSP			3406.21	D39V WT + CSP			10684.4	D39V WT PspA-GFP - CSP			1.71142	D39V WT com			18678.9	D39V Ptet_cbpD + CSP			16241.7	D39V LytR-/Ptet+ + CSP				365	D39V LytR-/Ptet+ - CSP
		11522.6	D39V WT - CSP			1730.4	D39V WT + CSP			9372.44	D39V WT PspA-GFP - CSP			1.82873	D39V WT com			26146.5	D39V Ptet_cbpD + CSP			14610.2	D39V LytR-/Ptet+ + CSP				1238	D39V LytR-/Ptet+ - CSP
		4144.81	D39V WT - CSP			918.778	D39V WT + CSP			10994.1	D39V WT PspA-GFP - CSP			1.00966	D39V WT com			8710.1	D39V Ptet_cbpD + CSP			21474.7	D39V LytR-/Ptet+ + CSP				41	D39V LytR-/Ptet+ - CSP
		8216.18	D39V WT - CSP			1917.32	D39V WT + CSP			10048.9	D39V WT PspA-GFP - CSP			0.947323	D39V WT com			34577.9	D39V Ptet_cbpD + CSP			25943.9	D39V LytR-/Ptet+ + CSP				255	D39V LytR-/Ptet+ - CSP
		12278.2	D39V WT - CSP			1014	D39V WT + CSP			10441.8	D39V WT PspA-GFP - CSP			2.08936	D39V WT com			28071.5	D39V Ptet_cbpD + CSP			23191.6	D39V LytR-/Ptet+ + CSP				1265.29	D39V LytR-/Ptet+ - CSP
		15714.8	D39V WT - CSP			1959.31	D39V WT + CSP			5775.83	D39V WT PspA-GFP - CSP			1.82612	D39V WT com			17955.6	D39V Ptet_cbpD + CSP			16354.1	D39V LytR-/Ptet+ + CSP				492.904	D39V LytR-/Ptet+ - CSP
		5637.78	D39V WT - CSP			789.394	D39V WT + CSP			5801	D39V WT PspA-GFP - CSP			1.36569	D39V WT com			17499.3	D39V Ptet_cbpD + CSP			6730.49	D39V LytR-/Ptet+ + CSP				5957.34	D39V LytR-/Ptet+ - CSP
		5095.37	D39V WT - CSP			526.991	D39V WT + CSP			4120.67	D39V WT PspA-GFP - CSP			1.47336	D39V WT com			4190.73	D39V Ptet_cbpD + CSP			5537.96	D39V LytR-/Ptet+ + CSP				1064.38	D39V LytR-/Ptet+ - CSP
		9533	D39V WT - CSP			1227.25	D39V WT + CSP			4500.31	D39V WT PspA-GFP - CSP			1.52939	D39V WT com			6310.51	D39V Ptet_cbpD + CSP			35624	D39V LytR-/Ptet+ + CSP				727.815	D39V LytR-/Ptet+ - CSP
		4231.94	D39V WT - CSP			511.486	D39V WT + CSP			6143.73	D39V WT PspA-GFP - CSP			1.4371	D39V WT com			22295.7	D39V Ptet_cbpD + CSP			40054.4	D39V LytR-/Ptet+ + CSP				2209.41	D39V LytR-/Ptet+ - CSP
		16477.4	D39V WT - CSP			838.223	D39V WT - CSP			7399.87	D39V WT PspA-GFP - CSP			1.59156	D39V WT com			13656.1	D39V Ptet_cbpD + CSP			9740.22	D39V LytR-/Ptet+ + CSP				162	D39V LytR-/Ptet+ - CSP
		16321.5	D39V WT - CSP			473.072	D39V WT - CSP			6620.6	D39V WT PspA-GFP - CSP			1.66069	D39V WT com			31370.1	D39V Ptet_cbpD + CSP			15558.3	D39V LytR-/Ptet+ + CSP				1258	D39V LytR-/Ptet+ - CSP
		13945.8	D39V WT - CSP			368.336	D39V WT - CSP			5874.23	D39V WT PspA-GFP - CSP			1.87741	D39V WT com			16678.9	D39V Ptet_cbpD + CSP			8397.9	D39V LytR-/Ptet+ + CSP				890.828	D39V LytR-/Ptet+ - CSP
		9332.22	D39V WT - CSP			1617.83	D39V WT - CSP			5319.56	D39V WT PspA-GFP - CSP			0.977117	D39V WT com			13677.2	D39V Ptet_cbpD + CSP			7960.26	D39V LytR-/Ptet+ + CSP				3568.15	D39V LytR-/Ptet+ - CSP
		12763	D39V WT - CSP			1623.49	D39V WT - CSP			4673.47	D39V WT PspA-GFP - CSP			0.961976	D39V WT com			27606.7	D39V Ptet_cbpD + CSP			5879.8	D39V LytR-/Ptet+ + CSP				135.569	D39V LytR-/Ptet+ - CSP
		7246.66	D39V WT - CSP			1368.54	D39V WT - CSP			5696.93	D39V WT PspA-GFP - CSP			1.02681	D39V WT com			30339.7	D39V Ptet_cbpD + CSP			5098.93	D39V LytR-/Ptet+ + CSP				260	D39V LytR-/Ptet+ - CSP
		14789	D39V WT - CSP			2658.84	D39V WT - CSP			6951.7	D39V WT PspA-GFP - CSP			1.00706	D39V WT com			21970.8	D39V Ptet_cbpD + CSP			18418.3	D39V LytR-/Ptet+ + CSP				372	D39V LytR-/Ptet+ - CSP
		13097.5	D39V WT - CSP			1368.25	D39V WT - CSP			5970.89	D39V WT PspA-GFP - CSP			0.93967	D39V WT com			14554.9	D39V Ptet_cbpD + CSP			22112	D39V LytR-/Ptet+ + CSP				261.27	D39V LytR-/Ptet+ - CSP
		3296.47	D39V WT - CSP			1526.35	D39V WT - CSP			5621.13	D39V WT PspA-GFP - CSP			0.970671	D39V WT com			5805.85	D39V Ptet_cbpD + CSP			40841.9	D39V LytR-/Ptet+ - CSP				0.808824	D39V LytR-/Ptet+ - CSP
		13562.6	D39V WT - CSP			675.272	D39V WT - CSP			5749.21	D39V WT PspA-GFP - CSP			1.42364	D39V WT com			20286	D39V Ptet_cbpD + CSP			48564.7	D39V LytR-/Ptet+ - CSP				41.2148	D39V LytR-/Ptet+ - CSP
		4758.29	D39V WT - CSP			3058.77	D39V WT - CSP			4830.95	D39V WT PspA-GFP - CSP			1.44655	D39V WT com			23524.6	D39V Ptet_cbpD + CSP			4552.37	D39V LytR-/Ptet+ - CSP				92.2105	D39V LytR-/Ptet+ - CSP
		2526.15	D39V WT - CSP			1695.3	D39V WT - CSP			6075.2	D39V WT PspA-GFP - CSP			1.40016	D39V WT com			11787.9	D39V Ptet_cbpD + CSP			8040.75	D39V LytR-/Ptet+ - CSP				15852.4	D39V LytR-/Ptet+ - CSP
		10807.5	D39V WT - CSP			552	D39V WT - CSP			5717.03	D39V WT PspA-GFP - CSP			1.68765	D39V WT com			15504.3	D39V Ptet_cbpD + CSP			10596.7	D39V LytR-/Ptet+ - CSP				87.8492	D39V LytR-/Ptet+ - CSP
		20274.8	D39V WT - CSP			2265.41	D39V WT - CSP			6537.86	D39V WT PspA-GFP - CSP			1.48968	D39V WT com			10482.4	D39V Ptet_cbpD + CSP			22176.3	D39V LytR-/Ptet+ - CSP				281	D39V LytR-/Ptet+ - CSP
		15583.5	D39V WT - CSP			507.266	D39V WT - CSP			4919.82	D39V WT PspA-GFP - CSP			1.25273	D39V WT com			23939.4	D39V Ptet_cbpD + CSP			31801.1	D39V LytR-/Ptet+ - CSP				351	D39V LytR-/Ptet+ - CSP
		9680.4	D39V WT - CSP			751.58	D39V WT - CSP			7907.06	D39V WT PspA-GFP - CSP			1.27518	D39V WT com			6638.91	D39V Ptet_cbpD + CSP			16990.4	D39V LytR-/Ptet+ - CSP				92	D39V LytR-/Ptet+ - CSP
		11932.6	D39V WT - CSP			1293.99	D39V WT - CSP			7528.34	D39V WT PspA-GFP - CSP			1.24724	D39V WT com			32011.2	D39V Ptet_cbpD + CSP			18816.1	D39V LytR-/Ptet+ - CSP				2608.12	D39V LytR-/Ptet+ - CSP
		9098.65	D39V WT - CSP			1002.06	D39V WT - CSP			4387.2	D39V WT PspA-GFP - CSP			1.22636	D39V WT com			36855.1	D39V Ptet_cbpD + CSP			20691.7	D39V LytR-/Ptet+ - CSP				0	D39V LytR-/Ptet+ - CSP
		21389.9	D39V WT - CSP			1172.45	D39V WT - CSP			5240.58	D39V WT PspA-GFP - CSP			1.90292	D39V WT com			36359.9	D39V Ptet_cbpD + CSP			44186.1	D39V LytR-/Ptet+ - CSP				1.49863	D39V LytR-/Ptet+ - CSP
		13637.7	D39V WT - CSP			1990.13	D39V WT - CSP			6210.36	D39V WT PspA-GFP - CSP			1.84312	D39V WT com			10033	D39V Ptet_cbpD + CSP			3918.3	D39V LytR-/Ptet+ - CSP				216	D39V LytR-/Ptet+ - CSP
		12616.5	D39V WT - CSP			1475.88	D39V WT - CSP			5142.31	D39V WT PspA-GFP - CSP			1.1909	D39V WT com			4283.35	D39V Ptet_cbpD + CSP			8939.74	D39V LytR-/Ptet+ - CSP				49	D39V LytR-/Ptet+ - CSP
		2568.42	D39V WT - CSP			1593.74	D39V WT - CSP			6901.05	D39V WT PspA-GFP - CSP			1.18037	D39V WT com			28405.6	D39V Ptet_cbpD + CSP			30761.7	D39V LytR-/Ptet+ - CSP				298	D39V LytR-/Ptet+ - CSP
		12282.8	D39V WT - CSP			3809.19	D39V WT - CSP			5444.32	D39V WT PspA-GFP - CSP			2.03405	D39V WT com			19383.4	D39V Ptet_cbpD + CSP			27528.5	D39V LytR-/Ptet+ - CSP				1239	D39V LytR-/Ptet+ - CSP
		12901.2	D39V WT - CSP			1976.65	D39V WT - CSP			5344.98	D39V WT PspA-GFP - CSP			1.12245	D39V WT com			6168.08	D39V Ptet_cbpD + CSP			24016.9	D39V LytR-/Ptet+ - CSP				365	D39V LytR-/Ptet+ - CSP
		18346	D39V WT - CSP			2098.14	D39V WT - CSP			4271.98	D39V WT PspA-GFP - CSP			1.06415	D39V WT com			28035.4	D39V Ptet_cbpD + CSP			16814.5	D39V LytR-/Ptet+ - CSP				1238	D39V LytR-/Ptet+ - CSP
		3125.29	D39V WT - CSP			843.795	D39V WT - CSP			7183.17	D39V WT PspA-GFP - CSP			1.04374	D39V WT com			21021.9	D39V Ptet_cbpD + CSP			6104.49	D39V LytR-/Ptet+ - CSP				41	D39V LytR-/Ptet+ - CSP
		4864.02	D39V WT - CSP			1482.95	D39V WT - CSP			7550.27	D39V WT PspA-GFP - CSP			0.980301	D39V WT com			27175.8	D39V Ptet_cbpD + CSP			24564.1	D39V LytR-/Ptet+ - CSP				255	D39V LytR-/Ptet+ - CSP
		747.827	D39V WT - CSP			3368.62	D39V WT - CSP			8109.08	D39V WT PspA-GFP - CSP			1.40084	D39V WT com			16626.2	D39V Ptet_cbpD + CSP			28134.6	D39V LytR-/Ptet+ - CSP				10457.7	D39V LytR-/Ptet+ - CSP
		2140.05	D39V WT - CSP			2130.98	D39V WT - CSP			6050.27	D39V WT PspA-GFP - CSP			1.32765	D39V WT com			4810.12	D39V Ptet_cbpD + CSP			406.117	D39V LytR-/Ptet+ - CSP				68.3902	D39V LytR-/Ptet+ - CSP
		761.636	D39V WT - CSP			1588.48	D39V WT - CSP			5837.02	D39V WT PspA-GFP - CSP			1.3229	D39V WT com			31718	D39V Ptet_cbpD + CSP			18287.1	D39V LytR-/Ptet+ - CSP				7506.09	D39V LytR-/Ptet+ - CSP
		18296.9	D39V WT - CSP			1852.74	D39V WT - CSP			7647.43	D39V WT PspA-GFP - CSP			1.36043	D39V WT com			7562.19	D39V Ptet_cbpD + CSP			14540.5	D39V LytR-/Ptet+ - CSP				9344.52	D39V LytR-/Ptet+ - CSP
		2569.24	D39V WT - CSP			3071.18	D39V WT - CSP			8236.29	D39V WT PspA-GFP - CSP			2.0301	D39V WT com			26588.1	D39V Ptet_cbpD + CSP			6812.16	D39V LytR-/Ptet+ - CSP				225.608	D39V LytR-/Ptet+ - CSP
		3354.37	D39V WT - CSP			706.907	D39V WT - CSP			6099.78	D39V WT PspA-GFP - CSP			1.70458	D39V WT com			32083.4	D39V Ptet_cbpD + CSP			9666.62	D39V LytR-/Ptet+ - CSP				15867.4	D39V LytR-/Ptet+ - CSP
		24625.5	D39V WT - CSP			1705.14	D39V WT - CSP			6219.3	D39V WT PspA-GFP - CSP			1.20532	D39V WT com			16158.9	D39V Ptet_cbpD + CSP			14037.3	D39V LytR-/Ptet+ - CSP				15396.6	D39V LytR-/Ptet+ - CSP
		8287.25	D39V WT - CSP			1613.83	D39V WT - CSP			10681.6	D39V PspA-GFP ΔcbpD + CSP			1.10486	D39V WT com			10842.3	D39V Ptet_cbpD + CSP			1801.08	D39V LytR-/Ptet+ - CSP				657.567	D39V LytR-/Ptet- + CSP
		8449.1	D39V WT - CSP			688.489	D39V WT - CSP			9159.86	D39V PspA-GFP ΔcbpD + CSP			1.86333	D39V WT com			7906.34	D39V Ptet_cbpD + CSP			21500.8	D39V LytR-/Ptet+ - CSP				790.673	D39V LytR-/Ptet- + CSP
		16874.7	D39V WT - CSP			954.381	D39V WT - CSP			8610.66	D39V PspA-GFP ΔcbpD + CSP			1.68977	D39V WT com			29097.1	D39V Ptet_cbpD + CSP			0	D39V LytR-/Ptet+ - CSP				1349.86	D39V LytR-/Ptet- + CSP
		10357.5	D39V WT - CSP			2550.62	D39V WT - CSP			6843.37	D39V PspA-GFP ΔcbpD + CSP			1.55977	D39V WT com			25471.5	D39V Ptet_cbpD + CSP			7781.72	D39V LytR-/Ptet+ - CSP				701.508	D39V LytR-/Ptet- + CSP
		13462.7	D39V WT - CSP			1373.13	D39V WT - CSP			10601.2	D39V PspA-GFP ΔcbpD + CSP			1.58877	D39V WT com			7897.97	D39V Ptet_cbpD + CSP			6081.45	D39V LytR-/Ptet+ - CSP				1075.91	D39V LytR-/Ptet- + CSP
		10236.8	D39V WT - CSP			1307.21	D39V WT - CSP			9418.51	D39V PspA-GFP ΔcbpD + CSP			1.71071	D39V WT com			12884.4	D39V Ptet_cbpD + CSP			7143.47	D39V LytR-/Ptet+ - CSP				762.32	D39V LytR-/Ptet- + CSP
		19736.5	D39V WT - CSP			895.15	D39V WT - CSP			8945.07	D39V PspA-GFP ΔcbpD + CSP			1.63913	D39V WT com			18845.3	D39V Ptet_cbpD + CSP			6420.19	D39V LytR-/Ptet+ - CSP				861.413	D39V LytR-/Ptet- + CSP
		17328.8	D39V WT - CSP			2346.24	D39V WT - CSP			7356.16	D39V PspA-GFP ΔcbpD + CSP			1.63314	D39V WT com			20721.3	D39V Ptet_cbpD + CSP			1077.62	D39V LytR-/Ptet+ - CSP				1481.07	D39V LytR-/Ptet- + CSP
		19986.7	D39V WT - CSP			2020.28	D39V WT - CSP			9318.34	D39V PspA-GFP ΔcbpD + CSP			1.59658	D39V WT com			17955.5	D39V Ptet_cbpD + CSP			30480.5	D39V LytR-/Ptet+ - CSP				1534.1	D39V LytR-/Ptet- + CSP
		16698	D39V WT - CSP			2536.95	D39V WT - CSP			10892.6	D39V PspA-GFP ΔcbpD + CSP			1.63397	D39V WT com			18830.8	D39V Ptet_cbpD + CSP			12171	D39V LytR-/Ptet+ - CSP				1467.52	D39V LytR-/Ptet- + CSP
		8443.89	D39V WT - CSP			2427.24	D39V WT - CSP			8575.27	D39V PspA-GFP ΔcbpD + CSP			1.35246	D39V WT com			11576.5	D39V Ptet_cbpD + CSP			4585.89	D39V LytR-/Ptet+ - CSP				2186.57	D39V LytR-/Ptet- + CSP
		17390.4	D39V WT - CSP			1563.66	D39V WT - CSP			9879.38	D39V PspA-GFP ΔcbpD + CSP			1.3386	D39V WT com			26667.7	D39V Ptet_cbpD + CSP			25109.8	D39V LytR-/Ptet+ - CSP				1736.75	D39V LytR-/Ptet- + CSP
		14621	D39V WT - CSP			2344.5	D39V WT - CSP			10103.6	D39V PspA-GFP ΔcbpD + CSP			1.62755	D39V WT com			19084.3	D39V Ptet_cbpD + CSP			29680.7	D39V LytR-/Ptet+ - CSP				1612.16	D39V LytR-/Ptet- + CSP
		18720	D39V WT - CSP			1817.85	D39V WT - CSP			13226.9	D39V PspA-GFP ΔcbpD + CSP			1.73955	D39V WT com			29203.3	D39V Ptet_cbpD + CSP			9808.64	D39V LytR-/Ptet+ - CSP				1904.96	D39V LytR-/Ptet- + CSP
		12342.1	D39V WT - CSP			1235.44	D39V WT - CSP			7722.73	D39V PspA-GFP ΔcbpD + CSP			1.49261	D39V WT com			34914.7	D39V Ptet_cbpD + CSP			1166.41	D39V LytR-/Ptet+ - CSP				1900.89	D39V LytR-/Ptet- + CSP
		11455.2	D39V WT - CSP			3433.77	D39V WT - CSP			10205.2	D39V PspA-GFP ΔcbpD + CSP			1.51543	D39V WT com			40094.6	D39V Ptet_cbpD + CSP			0	D39V LytR-/Ptet+ - CSP				1058.22	D39V LytR-/Ptet- + CSP
		20066.1	D39V WT - CSP			429.212	D39V WT - CSP			7258.79	D39V PspA-GFP ΔcbpD + CSP			1.13349	D39V WT com			25276.8	D39V Ptet_cbpD + CSP			240.4	D39V LytR-/Ptet+ - CSP				673.451	D39V LytR-/Ptet- + CSP
		5399.64	D39V WT - CSP			968.274	D39V WT - CSP			11690.1	D39V PspA-GFP ΔcbpD + CSP			1.08028	D39V WT com			26549.5	D39V Ptet_cbpD + CSP			21593.6	D39V LytR-/Ptet+ - CSP				688.823	D39V LytR-/Ptet- + CSP
		10439.5	D39V WT - CSP			2670.91	D39V WT - CSP			10992.2	D39V PspA-GFP ΔcbpD + CSP			1.74734	D39V WT com			12752.5	D39V Ptet_cbpD + CSP			36662.9	D39V LytR-/Ptet+ - CSP				1734.82	D39V LytR-/Ptet- + CSP
		9251.01	D39V WT - CSP			1558.6	D39V WT - CSP			9456.15	D39V PspA-GFP ΔcbpD + CSP			1.55071	D39V WT com			14369.4	D39V Ptet_cbpD + CSP			2370.65	D39V LytR-/Ptet+ - CSP				4086.76	D39V LytR-/Ptet- + CSP
		12800.2	D39V WT - CSP			2273.71	D39V WT - CSP			10147.3	D39V PspA-GFP ΔcbpD + CSP			1.68333	D39V WT com			7066.9	D39V Ptet_cbpD + CSP			20464.2	D39V LytR-/Ptet+ - CSP				670.965	D39V LytR-/Ptet- + CSP
		9005.34	D39V WT - CSP			1966.28	D39V WT - CSP			9167.85	D39V PspA-GFP ΔcbpD + CSP			1.00345	D39V WT com			28160.6	D39V Ptet_cbpD + CSP			3306.12	D39V LytR-/Ptet+ - CSP				1012.89	D39V LytR-/Ptet- + CSP
		9661.38	D39V WT - CSP			864.832	D39V WT - CSP			7842.28	D39V PspA-GFP ΔcbpD + CSP			1.07973	D39V WT com			18761.6	D39V Ptet_cbpD + CSP			21063.4	D39V LytR-/Ptet+ - CSP				938.048	D39V LytR-/Ptet- + CSP
		10627.1	D39V WT - CSP			2320.62	D39V WT - CSP			11009.3	D39V PspA-GFP ΔcbpD + CSP			1.68418	D39V WT com			17281.8	D39V Ptet_cbpD + CSP			987.247	D39V LytR-/Ptet+ - CSP				2032.93	D39V LytR-/Ptet- + CSP
		11586.7	D39V WT - CSP			4515.56	D39V WT - CSP			10042	D39V PspA-GFP ΔcbpD + CSP			1.7804	D39V WT com			3819.63	D39V Ptet_cbpD + CSP			31601	D39V LytR-/Ptet+ - CSP				513.976	D39V LytR-/Ptet- + CSP
		2158.66	D39V WT - CSP			833.179	D39V WT - CSP			10937.7	D39V PspA-GFP ΔcbpD + CSP			1.10859	D39V WT com			23523.3	D39V Ptet_cbpD + CSP			15862	D39V LytR-/Ptet+ - CSP				1772.71	D39V LytR-/Ptet- + CSP
		11027.4	D39V WT - CSP			1674.15	D39V WT - CSP			9504.51	D39V PspA-GFP ΔcbpD + CSP			0.949104	D39V WT com			12037.2	D39V Ptet_cbpD + CSP			3150.38	D39V LytR-/Ptet+ - CSP				741.365	D39V LytR-/Ptet- + CSP
		17532.2	D39V WT - CSP			1915.36	D39V WT - CSP			7469.33	D39V PspA-GFP ΔcbpD + CSP			1.50136	D39V WT com			17173.1	D39V Ptet_cbpD + CSP			12976.9	D39V LytR-/Ptet+ - CSP				693.954	D39V LytR-/Ptet- + CSP
		13427	D39V WT - CSP			862.772	D39V WT - CSP			7997.77	D39V PspA-GFP ΔcbpD + CSP			1.67946	D39V WT com			25113.1	D39V Ptet_cbpD + CSP			6.97333	D39V LytR-/Ptet+ - CSP				1297.36	D39V LytR-/Ptet- + CSP
		6884.31	D39V WT - CSP			994.086	D39V WT - CSP			10116.9	D39V PspA-GFP ΔcbpD + CSP			1.71095	D39V WT com			10495.3	D39V Ptet_cbpD + CSP			7579.12	D39V LytR-/Ptet+ - CSP				809.571	D39V LytR-/Ptet- + CSP
		15924.8	D39V WT - CSP			625.069	D39V WT - CSP			8943.06	D39V PspA-GFP ΔcbpD + CSP			1.087	D39V WT com			5639.96	D39V Ptet_cbpD + CSP			1389.56	D39V LytR-/Ptet+ - CSP				2121.99	D39V LytR-/Ptet- + CSP
		4069.66	D39V WT - CSP			1549.26	D39V WT - CSP			10193.4	D39V PspA-GFP ΔcbpD + CSP			0.993582	D39V WT com			4072.34	D39V Ptet_cbpD + CSP			1628.05	D39V LytR-/Ptet+ - CSP				2999.69	D39V LytR-/Ptet- + CSP
		14723.2	D39V WT - CSP			1565.67	D39V WT - CSP			8382.01	D39V PspA-GFP ΔcbpD + CSP			2.09542	D39V WT com			13321.7	D39V Ptet_cbpD + CSP			4462.9	D39V LytR-/Ptet+ - CSP				840.221	D39V LytR-/Ptet- + CSP
		2535.18	D39V WT - CSP			1400.39	D39V WT - CSP			6909.33	D39V PspA-GFP ΔcbpD + CSP			1.32928	D39V WT com			29419.2	D39V Ptet_cbpD + CSP			14319.2	D39V LytR-/Ptet+ - CSP				660.223	D39V LytR-/Ptet- + CSP
		6382.53	D39V WT - CSP			1837.72	D39V WT - CSP			10683	D39V PspA-GFP ΔcbpD + CSP			1.40917	D39V WT com			10669	D39V Ptet_cbpD + CSP			245.899	D39V LytR-/Ptet+ - CSP				658.812	D39V LytR-/Ptet- + CSP
		11327.2	D39V WT - CSP			1563.93	D39V WT - CSP			9623.52	D39V PspA-GFP ΔcbpD + CSP			1.11486	D39V WT com			5290.72	D39V Ptet_cbpD + CSP			31333.5	D39V LytR-/Ptet+ - CSP				1698.42	D39V LytR-/Ptet- + CSP
		13076.3	D39V WT - CSP			3727.57	D39V WT - CSP			7660.83	D39V PspA-GFP ΔcbpD + CSP			1.13937	D39V WT com			3324.41	D39V Ptet_cbpD + CSP			30138.6	D39V LytR-/Ptet+ - CSP				2392.59	D39V LytR-/Ptet- + CSP
		14095.8	D39V WT - CSP			1838.59	D39V WT - CSP			8394.28	D39V PspA-GFP ΔcbpD + CSP			1.92889	D39V WT com			16932.8	D39V Ptet_cbpD + CSP			24965.7	D39V LytR-/Ptet+ - CSP				945.17	D39V LytR-/Ptet- + CSP
		11043.2	D39V WT - CSP			708.934	D39V WT - CSP			9224.45	D39V PspA-GFP ΔcbpD + CSP			1.74078	D39V WT com			20271.8	D39V Ptet_cbpD + CSP			5483.66	D39V LytR-/Ptet+ - CSP				960.847	D39V LytR-/Ptet- + CSP
		2325.8	D39V WT - CSP			3287.23	D39V WT - CSP			12094.5	D39V PspA-GFP ΔcbpD + CSP			1.10739	D39V WT com			16243.1	D39V Ptet_cbpD + CSP			5774.1	D39V LytR-/Ptet+ - CSP				1979.14	D39V LytR-/Ptet- + CSP
		12385.5	D39V WT - CSP			466.777	D39V WT - CSP			7367.79	D39V PspA-GFP ΔcbpD + CSP			1.12664	D39V WT com			7663.52	D39V Ptet_cbpD + CSP			4539.23	D39V LytR-/Ptet+ - CSP				503.28	D39V LytR-/Ptet- + CSP
		5795.38	D39V WT - CSP			396.018	D39V WT - CSP			9719.75	D39V PspA-GFP ΔcbpD + CSP			1.79874	D39V WT com			25906.4	D39V Ptet_cbpD + CSP			2643.39	D39V LytR-/Ptet+ - CSP				580.912	D39V LytR-/Ptet- + CSP
		10691	D39V WT - CSP			455.217	D39V WT - CSP			7482.23	D39V PspA-GFP ΔcbpD + CSP			1.57605	D39V WT com			5303.08	D39V Ptet_cbpD + CSP			36048.6	D39V LytR-/Ptet+ - CSP				2374.19	D39V LytR-/Ptet- + CSP
		13857.8	D39V WT - CSP			1456.64	D39V WT - CSP			7499.43	D39V PspA-GFP ΔcbpD + CSP			1.08384	D39V WT com			27181.1	D39V Ptet_cbpD + CSP			0	D39V LytR-/Ptet+ - CSP				781.238	D39V LytR-/Ptet- + CSP
		5687.22	D39V WT - CSP			454.405	D39V WT - CSP			8527.31	D39V PspA-GFP ΔcbpD + CSP			1.13249	D39V WT com			12454.5	D39V Ptet_cbpD + CSP			0	D39V LytR-/Ptet+ - CSP				1508.54	D39V LytR-/Ptet- + CSP
		11383.6	D39V WT - CSP			3855.48	D39V WT - CSP			8579.72	D39V PspA-GFP ΔcbpD + CSP			1.02102	D39V WT com			21468	D39V Ptet_cbpD + CSP			27182.2	D39V LytR-/Ptet+ - CSP				1492.46	D39V LytR-/Ptet- + CSP
		4737.1	D39V WT - CSP			794.327	D39V WT - CSP			8498.13	D39V PspA-GFP ΔcbpD + CSP			1.03906	D39V WT com			16802.3	D39V Ptet_cbpD + CSP			7855.75	D39V LytR-/Ptet+ - CSP				524.778	D39V LytR-/Ptet- + CSP
		4388.05	D39V WT - CSP			2857.68	D39V WT - CSP			8686.5	D39V PspA-GFP ΔcbpD + CSP			1.00508	D39V WT com			25722.2	D39V Ptet_cbpD + CSP			6419.54	D39V LytR-/Ptet+ - CSP				446.512	D39V LytR-/Ptet- + CSP
		3504.51	D39V WT - CSP			1559.04	D39V WT - CSP			8524.44	D39V PspA-GFP ΔcbpD + CSP			1.05754	D39V WT com			23619.3	D39V Ptet_cbpD + CSP			14016.1	D39V LytR-/Ptet+ - CSP				336.685	D39V LytR-/Ptet- + CSP
		11866.8	D39V WT - CSP			1437.44	D39V WT - CSP			8573.58	D39V PspA-GFP ΔcbpD + CSP			1.55389	D39V WT com			16924.8	D39V Ptet_cbpD + CSP			16304.7	D39V LytR-/Ptet+ - CSP				747.421	D39V LytR-/Ptet- + CSP
		3591.52	D39V WT - CSP			2573.72	D39V WT - CSP			8430.45	D39V PspA-GFP ΔcbpD + CSP			1.54452	D39V WT com			15781.8	D39V Ptet_cbpD + CSP			22175.8	D39V LytR-/Ptet+ - CSP				380.749	D39V LytR-/Ptet- + CSP
		2600.35	D39V WT - CSP			2340.69	D39V WT - CSP			8385.56	D39V PspA-GFP ΔcbpD + CSP			1.05445	D39V WT com			16424.5	D39V Ptet_cbpD + CSP			20503.5	D39V LytR-/Ptet+ - CSP				966.535	D39V LytR-/Ptet- + CSP
		21384.1	D39V WT - CSP			2356.05	D39V WT - CSP			9034.17	D39V PspA-GFP ΔcbpD + CSP			1.29752	D39V WT com			4843.84	D39V Ptet_cbpD + CSP			4975.43	D39V LytR-/Ptet+ - CSP				1063.18	D39V LytR-/Ptet- + CSP
		7943.43	D39V WT - CSP			803.62	D39V WT - CSP			8825.23	D39V PspA-GFP ΔcbpD + CSP			1.18334	D39V WT com			33204.1	D39V Ptet_cbpD + CSP			1674.58	D39V LytR-/Ptet+ - CSP				612.183	D39V LytR-/Ptet- + CSP
		2402.67	D39V WT - CSP			2352.37	D39V WT - CSP			8974.1	D39V PspA-GFP ΔcbpD + CSP			1.18054	D39V WT com			14997.2	D39V Ptet_cbpD + CSP			0	D39V LytR-/Ptet+ - CSP				576.558	D39V LytR-/Ptet- + CSP
		13103	D39V WT - CSP			1653.24	D39V WT - CSP			8533.51	D39V PspA-GFP ΔcbpD + CSP			1.96876	D39V WT com			19439.6	D39V Ptet_cbpD + CSP			0	D39V LytR-/Ptet+ - CSP				1672.38	D39V LytR-/Ptet- + CSP
		7439.78	D39V WT - CSP			2295.92	D39V WT - CSP			9461.62	D39V PspA-GFP ΔcbpD + CSP			1.92812	D39V WT com			17152.2	D39V Ptet_cbpD + CSP			2265.51	D39V LytR-/Ptet+ - CSP				775.04	D39V LytR-/Ptet- + CSP
		13280.1	D39V WT - CSP			1144.2	D39V WT - CSP			8585.14	D39V PspA-GFP ΔcbpD + CSP			2.02444	D39V WT com			18144.5	D39V Ptet_cbpD + CSP			3164.74	D39V LytR-/Ptet+ - CSP				1064.69	D39V LytR-/Ptet- + CSP
		13007.9	D39V WT - CSP			793.783	D39V WT - CSP			9475.07	D39V PspA-GFP ΔcbpD + CSP			1.82667	D39V WT com			29234.2	D39V Ptet_cbpD + CSP			8086.67	D39V LytR-/Ptet+ - CSP				1144.05	D39V LytR-/Ptet- + CSP
		17036	D39V WT - CSP			2392.44	D39V WT - CSP			9063.98	D39V PspA-GFP ΔcbpD + CSP			1.02117	D39V WT com			9814.63	D39V Ptet_cbpD + CSP			22311	D39V LytR-/Ptet+ - CSP				1774.43	D39V LytR-/Ptet- + CSP
		19588	D39V WT - CSP			373.889	D39V WT - CSP			9270.91	D39V PspA-GFP ΔcbpD + CSP			0.897198	D39V WT com			25480.6	D39V Ptet_cbpD + CSP			13454.4	D39V LytR-/Ptet+ - CSP				1142.67	D39V LytR-/Ptet- + CSP
		10413.7	D39V WT - CSP			669.261	D39V WT - CSP			8966.21	D39V PspA-GFP ΔcbpD + CSP			1.2819	D39V WT com			25838.7	D39V Ptet_cbpD + CSP			15432.4	D39V LytR-/Ptet+ - CSP				1072.23	D39V LytR-/Ptet- + CSP
		17611.2	D39V WT - CSP			1240.37	D39V WT - CSP			9280.52	D39V PspA-GFP ΔcbpD + CSP			1.27953	D39V WT com			33393.8	D39V Ptet_cbpD + CSP			15376.9	D39V LytR-/Ptet+ - CSP				983.978	D39V LytR-/Ptet- + CSP
		2826.26	D39V WT - CSP			862.611	D39V WT - CSP			9325.85	D39V PspA-GFP ΔcbpD + CSP			1.31153	D39V WT com			6717	D39V Ptet_cbpD + CSP			4195.62	D39V LytR-/Ptet+ - CSP				1631.64	D39V LytR-/Ptet- + CSP
		15556.6	D39V WT - CSP			869.142	D39V WT - CSP			9280.68	D39V PspA-GFP ΔcbpD + CSP			1.3577	D39V WT com			12648.3	D39V Ptet_cbpD + CSP			185.035	D39V LytR-/Ptet+ - CSP				792.417	D39V LytR-/Ptet- + CSP
		10822.3	D39V WT - CSP			1484.87	D39V WT - CSP			9366.86	D39V PspA-GFP ΔcbpD + CSP			1.12263	D39V WT com			18659	D39V Ptet_cbpD + CSP			14912	D39V LytR-/Ptet+ - CSP				566.266	D39V LytR-/Ptet- + CSP
		3444.02	D39V WT - CSP			778.365	D39V WT - CSP			10061.5	D39V PspA-GFP ΔcbpD + CSP			1.12594	D39V WT com			18500.5	D39V Ptet_cbpD + CSP			0	D39V LytR-/Ptet+ - CSP				1733.82	D39V LytR-/Ptet- + CSP
		2712.13	D39V WT - CSP			535.16	D39V WT - CSP			9527.75	D39V PspA-GFP ΔcbpD + CSP			1.75786	D39V WT com			13271.8	D39V Ptet_cbpD + CSP			0	D39V LytR-/Ptet+ - CSP				1795.72	D39V LytR-/Ptet- + CSP
		3555.46	D39V WT - CSP			537.032	D39V WT - CSP			9453.89	D39V PspA-GFP ΔcbpD + CSP			1.59384	D39V WT com			17362.2	D39V Ptet_cbpD + CSP			12891.2	D39V LytR-/Ptet+ - CSP				1031.48	D39V LytR-/Ptet- + CSP
		19543.7	D39V WT - CSP			415.339	D39V WT - CSP			10222.1	D39V PspA-GFP ΔcbpD + CSP			1.28076	D39V WT com			5822.35	D39V Ptet_cbpD + CSP			6834.06	D39V LytR-/Ptet+ - CSP				1268.15	D39V LytR-/Ptet- + CSP
		6084.41	D39V WT - CSP			2458.65	D39V WT - CSP			9165.92	D39V PspA-GFP ΔcbpD + CSP			1.16669	D39V WT com			24203.8	D39V Ptet_cbpD + CSP			21631.4	D39V LytR-/Ptet+ - CSP				1680.57	D39V LytR-/Ptet- + CSP
		2020.23	D39V WT - CSP			2133.36	D39V WT - CSP			8578.45	D39V PspA-GFP ΔcbpD + CSP			0.9602	D39V WT com			10273.6	D39V Ptet_cbpD + CSP			23993.6	D39V LytR-/Ptet+ - CSP				1236.3	D39V LytR-/Ptet- + CSP
		14365.2	D39V WT - CSP			1105.24	D39V WT - CSP			8767.83	D39V PspA-GFP ΔcbpD + CSP			1.03236	D39V WT com			13847.9	D39V Ptet_cbpD + CSP			22278.7	D39V LytR-/Ptet+ - CSP				1159.09	D39V LytR-/Ptet- + CSP
		5460.29	D39V WT - CSP			1358.76	D39V WT - CSP			8640.73	D39V PspA-GFP ΔcbpD + CSP			1.8908	D39V WT com			28869.7	D39V Ptet_cbpD + CSP			26848.2	D39V LytR-/Ptet+ - CSP				597.799	D39V LytR-/Ptet- + CSP
		1855.24	D39V WT - CSP			580.962	D39V WT - CSP			8451.99	D39V PspA-GFP ΔcbpD + CSP			1.12844	D39V WT com			30599.1	D39V Ptet_cbpD + CSP			9682.42	D39V LytR-/Ptet+ - CSP				1197.88	D39V LytR-/Ptet- + CSP
		3885.64	D39V WT - CSP			2091.55	D39V WT - CSP			8288.78	D39V PspA-GFP ΔcbpD + CSP			0.941619	D39V WT com			6081.82	D39V Ptet_cbpD + CSP			8355.57	D39V LytR-/Ptet+ - CSP				1003.83	D39V LytR-/Ptet- + CSP
		7842.24	D39V WT - CSP			963.33	D39V WT - CSP			8134.38	D39V PspA-GFP ΔcbpD + CSP			1.18662	D39V WT com			13560.9	D39V Ptet_cbpD + CSP			23041.5	D39V LytR-/Ptet+ - CSP				1179.68	D39V LytR-/Ptet- + CSP
		7797.78	D39V WT - CSP			1525.7	D39V WT - CSP			8070.14	D39V PspA-GFP ΔcbpD + CSP			1.19822	D39V WT com			25251.5	D39V Ptet_cbpD + CSP			6168.74	D39V LytR-/Ptet+ - CSP				1079.7	D39V LytR-/Ptet- + CSP
		15893.9	D39V WT - CSP			1363.42	D39V WT - CSP			8329.4	D39V PspA-GFP ΔcbpD + CSP			1.94233	D39V WT com			1674.61	D39V Ptet_cbpD + CSP			6.86548	D39V LytR-/Ptet+ - CSP				1316.07	D39V LytR-/Ptet- + CSP
		1305.72	D39V WT - CSP			365.571	D39V WT - CSP			8164.53	D39V PspA-GFP ΔcbpD + CSP			1.96629	D39V WT com			16054	D39V Ptet_cbpD + CSP			5990.12	D39V LytR-/Ptet+ - CSP				1037.05	D39V LytR-/Ptet- + CSP
		15808.2	D39V WT - CSP			2265.92	D39V WT - CSP			7971.62	D39V PspA-GFP ΔcbpD + CSP			1.94221	D39V WT com			8400.93	D39V Ptet_cbpD + CSP			9443.49	D39V LytR-/Ptet+ - CSP				1076.5	D39V LytR-/Ptet- + CSP
		13270.5	D39V WT - CSP			645.2	D39V WT - CSP			8254.14	D39V PspA-GFP ΔcbpD + CSP			1.8063	D39V WT com			15738.8	D39V Ptet_cbpD + CSP			12677.6	D39V LytR-/Ptet+ - CSP				1156.11	D39V LytR-/Ptet- + CSP
		7789.45	D39V WT - CSP			1971.16	D39V WT - CSP			8432.28	D39V PspA-GFP ΔcbpD + CSP			1.16641	D39V WT com			16167.6	D39V Ptet_cbpD + CSP			38218.6	D39V LytR-/Ptet+ - CSP				1283.83	D39V LytR-/Ptet- + CSP
		17800.6	D39V WT - CSP			965.312	D39V WT - CSP			8699.8	D39V PspA-GFP ΔcbpD + CSP			1.00766	D39V WT com			28078.1	D39V Ptet_cbpD + CSP			26803.7	D39V LytR-/Ptet+ - CSP				716.988	D39V LytR-/Ptet- + CSP
		16393.5	D39V WT - CSP			2059.01	D39V WT - CSP			8578.4	D39V PspA-GFP ΔcbpD + CSP			1.35477	D39V WT com			7643.39	D39V Ptet_cbpD + CSP			2527.59	D39V LytR-/Ptet+ - CSP				772.338	D39V LytR-/Ptet- + CSP
		10002	D39V WT - CSP			1274.36	D39V WT - CSP			8507.61	D39V PspA-GFP ΔcbpD + CSP			1.18434	D39V WT com			23747.4	D39V Ptet_cbpD + CSP			0	D39V LytR-/Ptet+ - CSP				856.548	D39V LytR-/Ptet- + CSP
		6905.45	D39V WT - CSP			2224.34	D39V WT - CSP			8148.83	D39V PspA-GFP ΔcbpD + CSP			1.21015	D39V WT com			9288.55	D39V Ptet_cbpD + CSP			64.5259	D39V LytR-/Ptet+ - CSP				847.547	D39V LytR-/Ptet- + CSP
		7048.14	D39V WT - CSP			722.909	D39V WT - CSP			8060.6	D39V PspA-GFP ΔcbpD + CSP			1.08651	D39V WT com			17949.5	D39V Ptet_cbpD + CSP			964.923	D39V LytR-/Ptet+ - CSP				1398.8	D39V LytR-/Ptet- + CSP
		4200.62	D39V WT - CSP			3606.92	D39V WT - CSP			7984.78	D39V PspA-GFP ΔcbpD + CSP			1.02781	D39V WT com			25386.1	D39V Ptet_cbpD + CSP			19279.2	D39V LytR-/Ptet+ - CSP				3750.9	D39V LytR-/Ptet- + CSP
		15641.5	D39V WT - CSP			1554.45	D39V WT - CSP			8330.69	D39V PspA-GFP ΔcbpD + CSP			1.15429	D39V WT com			20347.3	D39V Ptet_cbpD + CSP			5437.6	D39V LytR-/Ptet+ - CSP				1427.89	D39V LytR-/Ptet- + CSP
		18912.8	D39V WT - CSP			2018.35	D39V WT - CSP			8412.66	D39V PspA-GFP ΔcbpD + CSP			1.17617	D39V WT com			10584.8	D39V Ptet_cbpD + CSP			952.09	D39V LytR-/Ptet+ - CSP				749.1	D39V LytR-/Ptet- + CSP
		13825.5	D39V WT - CSP			1395.73	D39V WT - CSP			8000.44	D39V PspA-GFP ΔcbpD + CSP			1.10953	D39V WT com			32243	D39V Ptet_cbpD + CSP			17.2063	D39V LytR-/Ptet+ - CSP				519.162	D39V LytR-/Ptet- + CSP
		13365.1	D39V WT - CSP			811.073	D39V WT - CSP			8425.25	D39V PspA-GFP ΔcbpD + CSP			1.31328	D39V WT com			4665.46	D39V Ptet_cbpD + CSP			14857.6	D39V LytR-/Ptet+ - CSP				2542.3	D39V LytR-/Ptet- + CSP
		9202.59	D39V WT - CSP			1379.56	D39V WT - CSP			8088.39	D39V PspA-GFP ΔcbpD + CSP			1.22091	D39V WT com			35412.6	D39V Ptet_cbpD + CSP			7689.5	D39V LytR-/Ptet+ - CSP				2481.63	D39V LytR-/Ptet- + CSP
		2270.96	D39V WT - CSP			970.485	D39V WT - CSP			9370.14	D39V PspA-GFP ΔcbpD + CSP			0.971812	D39V WT com			17711.8	D39V Ptet_cbpD + CSP			28433.5	D39V LytR-/Ptet+ - CSP				2069.5	D39V LytR-/Ptet- + CSP
		14267.9	D39V WT - CSP			1679.69	D39V WT - CSP			7997.04	D39V PspA-GFP ΔcbpD + CSP			1.06529	D39V WT com			20006	D39V Ptet_cbpD + CSP			12658.5	D39V LytR-/Ptet+ - CSP				433.339	D39V LytR-/Ptet- + CSP
		10028.1	D39V WT - CSP			956.265	D39V WT - CSP			9249.08	D39V PspA-GFP ΔcbpD + CSP			1.02991	D39V WT com			21530.9	D39V Ptet_cbpD + CSP			30873.7	D39V LytR-/Ptet+ - CSP				841.622	D39V LytR-/Ptet- + CSP
		10130.9	D39V WT - CSP			2333.69	D39V WT - CSP			9883.06	D39V PspA-GFP ΔcbpD + CSP			0.97145	D39V WT com			9361.21	D39V Ptet_cbpD + CSP			12583.6	D39V LytR-/Ptet+ - CSP				498.268	D39V LytR-/Ptet- + CSP
		5505.56	D39V WT - CSP			461.407	D39V WT - CSP			8458.93	D39V PspA-GFP ΔcbpD + CSP			1.38028	D39V WT com			22306.9	D39V Ptet_cbpD + CSP			32382.6	D39V LytR-/Ptet+ - CSP				392.781	D39V LytR-/Ptet- + CSP
		7610.33	D39V WT - CSP			1794.06	D39V WT - CSP			8468.82	D39V PspA-GFP ΔcbpD + CSP			1.38146	D39V WT com			22684	D39V Ptet_cbpD + CSP			34523.6	D39V LytR-/Ptet+ - CSP				847.839	D39V LytR-/Ptet- + CSP
		11240.8	D39V WT - CSP			682.205	D39V WT - CSP			9078.98	D39V PspA-GFP ΔcbpD + CSP			1.5349	D39V WT com			12151.4	D39V Ptet_cbpD + CSP			13582	D39V LytR-/Ptet+ - CSP				1843.08	D39V LytR-/Ptet- + CSP
		3317.45	D39V WT - CSP			1570.99	D39V WT - CSP			9124.84	D39V PspA-GFP ΔcbpD + CSP			1.65593	D39V WT com			7540.96	D39V Ptet_cbpD + CSP			20695.1	D39V LytR-/Ptet+ - CSP				967.581	D39V LytR-/Ptet- + CSP
		3932.66	D39V WT - CSP			1634	D39V WT - CSP			9277.29	D39V PspA-GFP ΔcbpD + CSP			1.14612	D39V WT com			38471.6	D39V Ptet_cbpD + CSP + aTc			1377.74	D39V LytR-/Ptet+ - CSP				390.342	D39V LytR-/Ptet- + CSP
		6009.82	D39V WT - CSP			1691.42	D39V WT - CSP			8799.3	D39V PspA-GFP ΔcbpD + CSP			1.12145	D39V WT com			36052.6	D39V Ptet_cbpD + CSP + aTc			0	D39V LytR-/Ptet+ - CSP				1899.62	D39V LytR-/Ptet- + CSP
		10467	D39V WT - CSP			745.998	D39V WT - CSP			8492.23	D39V PspA-GFP ΔcbpD - CSP			1.01347	D39V WT com			25679.8	D39V Ptet_cbpD + CSP + aTc			942.424	D39V LytR-/Ptet+ - CSP				1470.25	D39V LytR-/Ptet- + CSP
		20350.3	D39V WT - CSP			2052.94	D39V WT - CSP			4668.24	D39V PspA-GFP ΔcbpD - CSP			0.967119	D39V WT com			34118.7	D39V Ptet_cbpD + CSP + aTc			0	D39V LytR-/Ptet+ - CSP				1043.58	D39V LytR-/Ptet- + CSP
		3589.64	D39V WT - CSP			1734.81	D39V WT - CSP			5794.31	D39V PspA-GFP ΔcbpD - CSP			1.01198	D39V WT com			9492.93	D39V Ptet_cbpD + CSP + aTc			128.051	D39V LytR-/Ptet+ - CSP				1066.02	D39V LytR-/Ptet- + CSP
		18256.8	D39V WT - CSP			376	D39V WT - CSP			7806.56	D39V PspA-GFP ΔcbpD - CSP			0.93316	D39V WT com			28255.5	D39V Ptet_cbpD + CSP + aTc			32.6244	D39V LytR-/Ptet+ - CSP				1556.39	D39V LytR-/Ptet- + CSP
		16823.4	D39V WT - CSP			1077.8	D39V WT - CSP			10850.6	D39V PspA-GFP ΔcbpD - CSP			1.69382	D39V WT com			25655.7	D39V Ptet_cbpD + CSP + aTc			826.089	D39V LytR-/Ptet+ - CSP				3479.67	D39V LytR-/Ptet- + CSP
		8217.54	D39V WT - CSP			753.821	D39V WT - CSP			9671.55	D39V PspA-GFP ΔcbpD - CSP			1.45223	D39V WT com			31853.9	D39V Ptet_cbpD + CSP + aTc			2760.45	D39V LytR-/Ptet+ - CSP				1656.67	D39V LytR-/Ptet- + CSP
		7303.25	D39V WT - CSP			409.102	D39V WT - CSP			13123.2	D39V PspA-GFP ΔcbpD - CSP			1.26792	D39V WT com			21330.6	D39V Ptet_cbpD + CSP + aTc			13.7602	D39V LytR-/Ptet+ - CSP				741.674	D39V LytR-/Ptet- + CSP
		12887.1	D39V WT - CSP			651.928	D39V WT - CSP			8675.07	D39V PspA-GFP ΔcbpD - CSP			1.92266	D39V WT com			24330.1	D39V Ptet_cbpD + CSP + aTc			0	D39V LytR-/Ptet+ - CSP				778.362	D39V LytR-/Ptet- + CSP
		15434	D39V WT - CSP			1242.05	D39V WT - CSP			13568.5	D39V PspA-GFP ΔcbpD - CSP			1.86664	D39V WT com			26582.9	D39V Ptet_cbpD + CSP + aTc			8375.36	D39V LytR-/Ptet+ - CSP				2914.32	D39V LytR-/Ptet- + CSP
		2380.43	D39V WT - CSP			1275.11	D39V WT - CSP			9722.99	D39V PspA-GFP ΔcbpD - CSP			1.74932	D39V WT com			29607.8	D39V Ptet_cbpD + CSP + aTc			2414.47	D39V LytR-/Ptet+ - CSP				411.25	D39V LytR-/Ptet- + CSP
		3674.06	D39V WT - CSP			674.747	D39V WT - CSP			12139.3	D39V PspA-GFP ΔcbpD - CSP			2.08748	D39V WT com			8827.44	D39V Ptet_cbpD + CSP + aTc			8944.42	D39V LytR-/Ptet+ - CSP				754.027	D39V LytR-/Ptet- + CSP
		11136.2	D39V WT - CSP			2480.32	D39V WT - CSP			8083.66	D39V PspA-GFP ΔcbpD - CSP			1.03826	D39V WT com			35724.1	D39V Ptet_cbpD + CSP + aTc			3542.44	D39V LytR-/Ptet+ - CSP				290.64	D39V LytR-/Ptet- + CSP
		14068.8	D39V WT - CSP			2565.4	D39V WT - CSP			6368.77	D39V PspA-GFP ΔcbpD - CSP			0.965795	D39V WT com			29029.2	D39V Ptet_cbpD + CSP + aTc			1044.46	D39V LytR-/Ptet+ - CSP				2746.67	D39V LytR-/Ptet- + CSP
		2644.59	D39V WT - CSP			1945.42	D39V WT - CSP			7532.87	D39V PspA-GFP ΔcbpD - CSP			1.2108	D39V WT com			31424.9	D39V Ptet_cbpD + CSP + aTc			5669.55	D39V LytR-/Ptet+ - CSP				808.897	D39V LytR-/Ptet- + CSP
		9695.54	D39V WT - CSP			3249.06	D39V WT - CSP			15138.7	D39V PspA-GFP ΔcbpD - CSP			1.05327	D39V WT com			15156.4	D39V Ptet_cbpD + CSP + aTc			5304.07	D39V LytR-/Ptet+ - CSP				867.528	D39V LytR-/Ptet- + CSP
		3094.35	D39V WT - CSP			486.846	D39V WT - CSP			6669.77	D39V PspA-GFP ΔcbpD - CSP			0.994504	D39V WT com			33803.6	D39V Ptet_cbpD + CSP + aTc			2532.07	D39V LytR-/Ptet+ - CSP				497.607	D39V LytR-/Ptet- + CSP
		14916.1	D39V WT - CSP			1275.51	D39V WT - CSP			7181.96	D39V PspA-GFP ΔcbpD - CSP			0.921852	D39V WT com			28544.1	D39V Ptet_cbpD + CSP + aTc			5834.01	D39V LytR-/Ptet+ - CSP				1468.67	D39V LytR-/Ptet- + CSP
		5637.27	D39V WT - CSP			693.141	D39V WT - CSP			12592.5	D39V PspA-GFP ΔcbpD - CSP			2.32726	D39V WT com			17600.7	D39V Ptet_cbpD + CSP + aTc			18580	D39V LytR-/Ptet+ - CSP				1931.73	D39V LytR-/Ptet- + CSP
		4154.18	D39V WT - CSP			452.454	D39V WT - CSP			8682.16	D39V PspA-GFP ΔcbpD - CSP			1.13412	D39V WT com			30184	D39V Ptet_cbpD + CSP + aTc			13355.6	D39V LytR-/Ptet+ - CSP				3234.13	D39V LytR-/Ptet- + CSP
		14998.1	D39V WT - CSP			1206.19	D39V WT - CSP			7514.99	D39V PspA-GFP ΔcbpD - CSP			1.19954	D39V WT com			32644.2	D39V Ptet_cbpD + CSP + aTc			6176.18	D39V LytR-/Ptet+ - CSP				888.896	D39V LytR-/Ptet- + CSP
		2104.86	D39V WT - CSP			641.778	D39V WT - CSP			7143.07	D39V PspA-GFP ΔcbpD - CSP			1.7762	D39V WT com			30155	D39V Ptet_cbpD + CSP + aTc			1389.05	D39V LytR-/Ptet+ - CSP				1684.88	D39V LytR-/Ptet- + CSP
		13844.8	D39V WT - CSP			525.48	D39V WT - CSP			6901.62	D39V PspA-GFP ΔcbpD - CSP			1.52855	D39V WT com			31652.6	D39V Ptet_cbpD + CSP + aTc			2615.79	D39V LytR-/Ptet+ - CSP				692.02	D39V LytR-/Ptet- + CSP
		17557.1	D39V WT - CSP			483.75	D39V WT - CSP			7331.13	D39V PspA-GFP ΔcbpD - CSP			1.37784	D39V WT com			21848.9	D39V Ptet_cbpD + CSP + aTc			12995.5	D39V LytR-/Ptet+ - CSP				1006.49	D39V LytR-/Ptet- + CSP
		7265.45	D39V WT - CSP			885.871	D39V WT - CSP			8100.14	D39V PspA-GFP ΔcbpD - CSP			2.14744	D39V WT com			19874.4	D39V Ptet_cbpD + CSP + aTc			200.25	D39V LytR-/Ptet+ - CSP				1007.18	D39V LytR-/Ptet- + CSP
		16241.5	D39V WT - CSP			693.032	D39V WT - CSP			8464.47	D39V PspA-GFP ΔcbpD - CSP			1.15267	D39V WT com			35377.1	D39V Ptet_cbpD + CSP + aTc			0	D39V LytR-/Ptet+ - CSP				576.732	D39V LytR-/Ptet- + CSP
		2346.31	D39V WT - CSP			713	D39V WT - CSP			8587.75	D39V PspA-GFP ΔcbpD - CSP			0.995068	D39V WT com			32523.5	D39V Ptet_cbpD + CSP + aTc			2871.59	D39V LytR-/Ptet+ - CSP				567.406	D39V LytR-/Ptet- + CSP
		15481.6	D39V WT - CSP			1691.82	D39V WT - CSP			8240.29	D39V PspA-GFP ΔcbpD - CSP			1.85675	D39V WT com			32312.1	D39V Ptet_cbpD + CSP + aTc			7389.34	D39V LytR-/Ptet+ - CSP				854.096	D39V LytR-/Ptet- + CSP
		16875.4	D39V WT - CSP			461.113	D39V WT - CSP			10256.5	D39V PspA-GFP ΔcbpD - CSP			2.04251	D39V WT com			11686.4	D39V Ptet_cbpD + CSP + aTc			8190.17	D39V LytR-/Ptet+ - CSP				458.556	D39V LytR-/Ptet- + CSP
		15043.3	D39V WT - CSP			761.123	D39V WT - CSP			8566.02	D39V PspA-GFP ΔcbpD - CSP			1.79547	D39V WT com			15021.5	D39V Ptet_cbpD + CSP + aTc			5107.57	D39V LytR-/Ptet+ - CSP				1208.97	D39V LytR-/Ptet- + CSP
		3496.96	D39V WT - CSP			1244.65	D39V WT - CSP			11220.7	D39V PspA-GFP ΔcbpD - CSP			1.61138	D39V WT com			27061.6	D39V Ptet_cbpD + CSP + aTc			1568.81	D39V LytR-/Ptet+ - CSP				817.605	D39V LytR-/Ptet- + CSP
		6219.24	D39V WT - CSP			504.16	D39V WT - CSP			7239.94	D39V PspA-GFP ΔcbpD - CSP			1.4901	D39V WT com			5333.44	D39V Ptet_cbpD + CSP + aTc			13059.4	D39V LytR-/Ptet+ - CSP				874.824	D39V LytR-/Ptet- + CSP
		16770.5	D39V WT - CSP			764.863	D39V WT - CSP			7175.49	D39V PspA-GFP ΔcbpD - CSP			1.1431	D39V WT com			13675	D39V Ptet_cbpD + CSP + aTc			630.836	D39V LytR-/Ptet+ - CSP				1811.57	D39V LytR-/Ptet- + CSP
		3244.12	D39V WT - CSP			1996.69	D39V WT - CSP			7768.57	D39V PspA-GFP ΔcbpD - CSP			1.06076	D39V WT com			34046.7	D39V Ptet_cbpD + CSP + aTc			5753.79	D39V LytR-/Ptet+ - CSP				1877.49	D39V LytR-/Ptet- + CSP
		2525.35	D39V WT - CSP			2346.82	D39V WT - CSP			10619.8	D39V PspA-GFP ΔcbpD - CSP			1.31917	D39V WT com			28206.7	D39V Ptet_cbpD + CSP + aTc			9402.6	D39V LytR-/Ptet+ - CSP				443.47	D39V LytR-/Ptet- + CSP
		7514.69	D39V WT - CSP			1607.67	D39V WT - CSP			7866.24	D39V PspA-GFP ΔcbpD - CSP			1.16354	D39V WT com			27345	D39V Ptet_cbpD + CSP + aTc			4032.22	D39V LytR-/Ptet+ - CSP				1005.74	D39V LytR-/Ptet- + CSP
		5197.92	D39V WT - CSP			1635.43	D39V WT - CSP			9618.5	D39V PspA-GFP ΔcbpD - CSP			1.25816	D39V WT com			21491.4	D39V Ptet_cbpD + CSP + aTc			12684.1	D39V LytR-/Ptet+ - CSP				825.298	D39V LytR-/Ptet- + CSP
		8129.68	D39V WT - CSP			1150.33	D39V WT - CSP			7619.66	D39V PspA-GFP ΔcbpD - CSP			1.13581	D39V WT com			14825.1	D39V Ptet_cbpD + CSP + aTc			8887.47	D39V LytR-/Ptet+ - CSP				2937.21	D39V LytR-/Ptet- + CSP
		6055.4	D39V WT - CSP			1793.25	D39V WT - CSP			10559.4	D39V PspA-GFP ΔcbpD - CSP			1.01298	D39V WT com			19111.4	D39V Ptet_cbpD + CSP + aTc			951.205	D39V LytR-/Ptet+ - CSP				1627.82	D39V LytR-/Ptet- + CSP
		1701.74	D39V WT - CSP			2933.59	D39V WT - CSP			6422.92	D39V PspA-GFP ΔcbpD - CSP			1.28261	D39V WT com			20149.9	D39V Ptet_cbpD + CSP + aTc			0	D39V LytR-/Ptet+ - CSP				1497.53	D39V LytR-/Ptet- + CSP
		10464.9	D39V WT - CSP			1044.54	D39V WT - CSP			12394.9	D39V PspA-GFP ΔcbpD - CSP			1.2837	D39V WT com			33166	D39V Ptet_cbpD + CSP + aTc			0	D39V LytR-/Ptet+ - CSP				862.91	D39V LytR-/Ptet- + CSP
		8708.35	D39V WT - CSP			2109.88	D39V WT - CSP			8851.66	D39V PspA-GFP ΔcbpD - CSP			1.88081	D39V WT com			30002.9	D39V Ptet_cbpD + CSP + aTc			0	D39V LytR-/Ptet+ - CSP				334.769	D39V LytR-/Ptet- + CSP
		9712.22	D39V WT - CSP			1887.41	D39V WT - CSP			8668.39	D39V PspA-GFP ΔcbpD - CSP			1.85599	D39V WT com			32622	D39V Ptet_cbpD + CSP + aTc			760.146	D39V LytR-/Ptet+ - CSP				1410.35	D39V LytR-/Ptet- + CSP
		1938.81	D39V WT - CSP			2171.13	D39V WT - CSP			8522.69	D39V PspA-GFP ΔcbpD - CSP			2.01523	D39V WT com			39388	D39V Ptet_cbpD + CSP + aTc			47.4076	D39V LytR-/Ptet+ - CSP				2099.74	D39V LytR-/Ptet- - CSP
		8302.42	D39V WT - CSP			448.193	D39V WT - CSP			11976.7	D39V PspA-GFP ΔcbpD - CSP			1.80254	D39V WT com			23943.7	D39V Ptet_cbpD + CSP + aTc			5838.35	D39V LytR-/Ptet+ - CSP				806.078	D39V LytR-/Ptet- - CSP
		15925.7	D39V WT - CSP			406.079	D39V WT - CSP			8064.29	D39V PspA-GFP ΔcbpD - CSP			0.972789	D39V WT com			30285.5	D39V Ptet_cbpD + CSP + aTc			3166.85	D39V LytR-/Ptet+ - CSP				529.376	D39V LytR-/Ptet- - CSP
		5665.01	D39V WT - CSP			408.649	D39V WT - CSP			8516.28	D39V PspA-GFP ΔcbpD - CSP			0.925315	D39V WT com			28466.7	D39V Ptet_cbpD + CSP + aTc			8982.23	D39V LytR-/Ptet+ - CSP				1252.56	D39V LytR-/Ptet- - CSP
		14576.5	D39V WT - CSP			424.634	D39V WT - CSP			10907	D39V PspA-GFP ΔcbpD - CSP			1.58138	D39V WT com			24124	D39V Ptet_cbpD + CSP + aTc			10658.2	D39V LytR-/Ptet+ - CSP				1298.56	D39V LytR-/Ptet- - CSP
		1610.29	D39V WT - CSP			2259.67	D39V WT - CSP			16878.4	D39V PspA-GFP ΔcbpD - CSP			1.68668	D39V WT com			16233.6	D39V Ptet_cbpD + CSP + aTc			0.0375	D39V LytR-/Ptet+ - CSP				2680.57	D39V LytR-/Ptet- - CSP
		14553.5	D39V WT - CSP			1991.15	D39V WT - CSP			10767	D39V PspA-GFP ΔcbpD - CSP			1.59084	D39V WT com			27609.7	D39V Ptet_cbpD + CSP + aTc			9889.01	D39V LytR-/Ptet+ - CSP				2381.78	D39V LytR-/Ptet- - CSP
		1556.32	D39V WT - CSP			1919.4	D39V WT - CSP			9563.44	D39V PspA-GFP ΔcbpD - CSP			0.867911	D39V WT com			20741.2	D39V Ptet_cbpD + CSP + aTc			17028.7	D39V LytR-/Ptet+ - CSP				777.142	D39V LytR-/Ptet- - CSP
		10412.8	D39V WT - CSP			2159.3	D39V WT - CSP			10449.3	D39V PspA-GFP ΔcbpD - CSP			0.901285	D39V WT com			23779.1	D39V Ptet_cbpD + CSP + aTc			11406.4	D39V LytR-/Ptet+ - CSP				579.237	D39V LytR-/Ptet- - CSP
		9525.81	D39V WT - CSP			1203.66	D39V WT - CSP			8244.99	D39V PspA-GFP ΔcbpD - CSP			1.77062	D39V WT com			41115.5	D39V Ptet_cbpD + CSP + aTc			19.0478	D39V LytR-/Ptet+ - CSP				2358.22	D39V LytR-/Ptet- - CSP
		12582.2	D39V WT - CSP			2295.33	D39V WT - CSP			11268.4	D39V PspA-GFP ΔcbpD - CSP			1.20066	D39V WT com			26570.1	D39V Ptet_cbpD + CSP + aTc			3885.41	D39V LytR-/Ptet+ - CSP				1072.87	D39V LytR-/Ptet- - CSP
		7856.77	D39V WT - CSP			1537.4	D39V WT - CSP			10198.1	D39V PspA-GFP ΔcbpD - CSP			1.20892	D39V WT com			21961.2	D39V Ptet_cbpD + CSP + aTc			4172.75	D39V LytR-/Ptet+ - CSP				1145.47	D39V LytR-/Ptet- - CSP
		1763.49	D39V WT - CSP			1461.58	D39V WT - CSP			13190.9	D39V PspA-GFP ΔcbpD - CSP			1.6443	D39V WT com			20448.9	D39V Ptet_cbpD + CSP + aTc			379.041	D39V LytR-/Ptet+ - CSP				1793.32	D39V LytR-/Ptet- - CSP
		3878.46	D39V WT - CSP			721.088	D39V WT - CSP			10440.7	D39V PspA-GFP ΔcbpD - CSP			1.70899	D39V WT com			24847.7	D39V Ptet_cbpD + CSP + aTc			25523.9	D39V LytR-/Ptet+ - CSP				970.76	D39V LytR-/Ptet- - CSP
		8134.6	D39V WT - CSP			2289.66	D39V WT - CSP			9279.81	D39V PspA-GFP ΔcbpD - CSP			1.76509	D39V WT com			25261.4	D39V Ptet_cbpD + CSP + aTc			18167.1	D39V LytR-/Ptet+ - CSP				534.512	D39V LytR-/Ptet- - CSP
		12644.3	D39V WT - CSP			738.318	D39V WT - CSP			11705.3	D39V PspA-GFP ΔcbpD - CSP			2.01113	D39V WT com			11525.2	D39V Ptet_cbpD + CSP + aTc			22611.8	D39V LytR-/Ptet+ - CSP				2213.44	D39V LytR-/Ptet- - CSP
		5561.06	D39V WT - CSP			2394.4	D39V WT - CSP			6802.79	D39V PspA-GFP ΔcbpD - CSP			1.89161	D39V WT com			31125.3	D39V Ptet_cbpD + CSP + aTc			18809.3	D39V LytR-/Ptet+ - CSP				2227.83	D39V LytR-/Ptet- - CSP
		6429.74	D39V WT - CSP			1552.47	D39V WT - CSP			7692.71	D39V PspA-GFP ΔcbpD - CSP			1.55435	D39V WT com			13887.2	D39V Ptet_cbpD + CSP + aTc			9534.4	D39V LytR-/Ptet+ - CSP				3336.07	D39V LytR-/Ptet- - CSP
		4042.23	D39V WT - CSP			3320.31	D39V WT - CSP			8035.99	D39V PspA-GFP ΔcbpD - CSP			1.75255	D39V WT com			15800.2	D39V Ptet_cbpD + CSP + aTc			18825.7	D39V LytR-/Ptet+ - CSP				2465.77	D39V LytR-/Ptet- - CSP
		11819.4	D39V WT - CSP			1851.57	D39V WT - CSP			4334.83	D39V PspA-GFP ΔcbpD - CSP			1.7599	D39V WT com			30561.7	D39V Ptet_cbpD + CSP + aTc			23791.2	D39V LytR-/Ptet+ - CSP				1665.16	D39V LytR-/Ptet- - CSP
		12090.1	D39V WT - CSP			2230.24	D39V WT - CSP			5382.02	D39V PspA-GFP ΔcbpD - CSP			1.64142	D39V WT com			45286.7	D39V Ptet_cbpD + CSP + aTc			15313.6	D39V LytR-/Ptet+ - CSP				2679.15	D39V LytR-/Ptet- - CSP
		2656.35	D39V WT - CSP			700.972	D39V WT - CSP			7397.16	D39V PspA-GFP ΔcbpD - CSP			1.50678	D39V WT com			31319.4	D39V Ptet_cbpD + CSP + aTc			24686.8	D39V LytR-/Ptet+ - CSP				1096.34	D39V LytR-/Ptet- - CSP
		6823.14	D39V WT - CSP			1468.04	D39V WT - CSP			10312.5	D39V PspA-GFP ΔcbpD - CSP			1.22426	D39V WT com			43309.8	D39V Ptet_cbpD + CSP + aTc			24681.3	D39V LytR-/Ptet+ - CSP				600.043	D39V LytR-/Ptet- - CSP
		9495.7	D39V WT - CSP			2168.94	D39V WT - CSP			9061.8	D39V PspA-GFP ΔcbpD - CSP			1.21874	D39V WT com			24631.2	D39V Ptet_cbpD + CSP + aTc			16045.8	D39V LytR-/Ptet+ - CSP				652.892	D39V LytR-/Ptet- - CSP
		11452.1	D39V WT - CSP			3727.05	D39V WT - CSP			12225.5	D39V PspA-GFP ΔcbpD - CSP			0.965155	D39V WT com			30853.3	D39V Ptet_cbpD + CSP + aTc			2330.29	D39V LytR-/Ptet+ - CSP				1254.09	D39V LytR-/Ptet- - CSP
		2167.96	D39V WT - CSP			3202.51	D39V WT - CSP			9179.28	D39V PspA-GFP ΔcbpD - CSP			0.874687	D39V WT com			29624.2	D39V Ptet_cbpD + CSP + aTc			3536.01	D39V LytR-/Ptet+ - CSP				699.16	D39V LytR-/Ptet- - CSP
		10345.6	D39V WT - CSP			1616.62	D39V WT - CSP			8098.28	D39V PspA-GFP ΔcbpD - CSP			0.912528	D39V WT com			31115	D39V Ptet_cbpD + CSP + aTc			0	D39V LytR-/Ptet+ - CSP				1968.85	D39V LytR-/Ptet- - CSP
		5061.56	D39V WT - CSP			1330.02	D39V WT - CSP			15312.3	D39V PspA-GFP ΔcbpD - CSP			0.943778	D39V WT com			31040.4	D39V Ptet_cbpD + CSP + aTc			262.589	D39V LytR-/Ptet+ - CSP				1008.85	D39V LytR-/Ptet- - CSP
		9840.49	D39V WT - CSP			1954.55	D39V WT - CSP			9234.3	D39V PspA-GFP ΔcbpD - CSP			1.95522	D39V WT com			22530.9	D39V Ptet_cbpD + CSP + aTc			14147.8	D39V LytR-/Ptet+ - CSP				705.7	D39V LytR-/Ptet- - CSP
		3623.52	D39V WT - CSP			3292.84	D39V WT - CSP			10367.6	D39V PspA-GFP ΔcbpD - CSP			1.76864	D39V WT com			24212.4	D39V Ptet_cbpD + CSP + aTc			10308.3	D39V LytR-/Ptet+ - CSP				380.913	D39V LytR-/Ptet- - CSP
		17520.1	D39V WT - CSP			2582.34	D39V WT - CSP			11442.2	D39V PspA-GFP ΔcbpD - CSP			1.76769	D39V WT com			30082.4	D39V Ptet_cbpD + CSP + aTc			25711.1	D39V LytR-/Ptet+ - CSP				2123.75	D39V LytR-/Ptet- - CSP
		15065.2	D39V WT - CSP			1771.88	D39V WT - CSP			7626.2	D39V PspA-GFP ΔcbpD - CSP			1.37739	D39V WT com			35639.8	D39V Ptet_cbpD + CSP + aTc			5777.91	D39V LytR-/Ptet+ - CSP				717.852	D39V LytR-/Ptet- - CSP
		17827.8	D39V WT - CSP			3240.77	D39V WT - CSP			6003.61	D39V PspA-GFP ΔcbpD - CSP			1.34737	D39V WT com			27142.3	D39V Ptet_cbpD + CSP + aTc			6949.67	D39V LytR-/Ptet+ - CSP				630.021	D39V LytR-/Ptet- - CSP
		2875.77	D39V WT - CSP			1835.58	D39V WT - CSP			7193.9	D39V PspA-GFP ΔcbpD - CSP			1.27378	D39V WT com			35382.2	D39V Ptet_cbpD + CSP + aTc			4724.2	D39V LytR-/Ptet+ - CSP				512.894	D39V LytR-/Ptet- - CSP
		18341.8	D39V WT - CSP			1387.94	D39V WT - CSP			14048	D39V PspA-GFP ΔcbpD - CSP			1.13486	D39V WT com			29188.2	D39V Ptet_cbpD + CSP + aTc			18268.3	D39V LytR-/Ptet+ - CSP				372.849	D39V LytR-/Ptet- - CSP
		4162.12	D39V WT - CSP			703.789	D39V WT - CSP			6185.86	D39V PspA-GFP ΔcbpD - CSP			1.7989	D39V WT com			37951.8	D39V Ptet_cbpD + CSP + aTc			13217.9	D39V LytR-/Ptet+ - CSP				1508.18	D39V LytR-/Ptet- - CSP
		10500.5	D39V WT - CSP			925.924	D39V WT - CSP			6805.18	D39V PspA-GFP ΔcbpD - CSP			1.43879	D39V WT com			26578.5	D39V Ptet_cbpD + CSP + aTc			3781.08	D39V LytR-/Ptet+ - CSP				742.329	D39V LytR-/Ptet- - CSP
		5604.56	D39V WT - CSP			1012.22	D39V WT - CSP			11879.1	D39V PspA-GFP ΔcbpD - CSP			1.30164	D39V WT com			23836.2	D39V Ptet_cbpD + CSP + aTc			308.135	D39V LytR-/Ptet+ - CSP				425.732	D39V LytR-/Ptet- - CSP
		14646.7	D39V WT - CSP			1708.22	D39V WT - CSP			8057	D39V PspA-GFP ΔcbpD - CSP			1.03978	D39V WT com			13837.5	D39V Ptet_cbpD + CSP + aTc			11781.7	D39V LytR-/Ptet+ - CSP				1222.86	D39V LytR-/Ptet- - CSP
		3985.47	D39V WT - CSP			1786.31	D39V WT - CSP			6967.79	D39V PspA-GFP ΔcbpD - CSP			0.962221	D39V WT com			34227.6	D39V Ptet_cbpD + CSP + aTc			14455.3	D39V LytR-/Ptet+ - CSP				1957.54	D39V LytR-/Ptet- - CSP
		13558.2	D39V WT - CSP			883.728	D39V WT - CSP			6444.3	D39V PspA-GFP ΔcbpD - CSP			0.966254	D39V WT com			32523.2	D39V Ptet_cbpD + CSP + aTc			23826.3	D39V LytR-/Ptet+ - CSP				1720.97	D39V LytR-/Ptet- - CSP
		3840.79	D39V WT - CSP			701.598	D39V WT - CSP			6915.85	D39V PspA-GFP ΔcbpD - CSP			0.877707	D39V WT com			20168.5	D39V Ptet_cbpD + CSP + aTc			3454.29	D39V LytR-/Ptet+ - CSP				1812.61	D39V LytR-/Ptet- - CSP
		3488.7	D39V WT - CSP			2554.91	D39V WT - CSP			6655.32	D39V PspA-GFP ΔcbpD - CSP			1.44935	D39V WT com			35352.6	D39V Ptet_cbpD + CSP + aTc			5496.08	D39V LytR-/Ptet+ - CSP				1737.34	D39V LytR-/Ptet- - CSP
		8581.99	D39V WT - CSP			804.09	D39V WT - CSP			7806.95	D39V PspA-GFP ΔcbpD - CSP			1.58485	D39V WT com			32161.9	D39V Ptet_cbpD + CSP + aTc			11374.5	D39V LytR-/Ptet+ - CSP				1898.9	D39V LytR-/Ptet- - CSP
		2027.4	D39V WT - CSP			1742.97	D39V WT - CSP			5825.09	D39V PspA-GFP ΔcbpD - CSP			1.55996	D39V WT com			33470.9	D39V Ptet_cbpD + CSP + aTc			1596.68	D39V LytR-/Ptet+ - CSP				650.305	D39V LytR-/Ptet- - CSP
		20328.1	D39V WT - CSP			409.513	D39V WT - CSP			8111.54	D39V PspA-GFP ΔcbpD - CSP			1.70031	D39V WT com			22727.2	D39V Ptet_cbpD + CSP + aTc			16696.2	D39V LytR-/Ptet+ - CSP				638.798	D39V LytR-/Ptet- - CSP
		3955.68	D39V WT - CSP			1022.03	D39V WT - CSP			7811.02	D39V PspA-GFP ΔcbpD - CSP			1.64279	D39V WT com			32093.4	D39V Ptet_cbpD + CSP + aTc			11147.3	D39V LytR-/Ptet+ - CSP				880.908	D39V LytR-/Ptet- - CSP
		2930.3	D39V WT - CSP			2034.05	D39V WT - CSP			9580.52	D39V PspA-GFP ΔcbpD - CSP			2.08019	D39V WT com			27847.9	D39V Ptet_cbpD + CSP + aTc			0	D39V LytR-/Ptet+ - CSP				2062.95	D39V LytR-/Ptet- - CSP
		2929.18	D39V WT - CSP			816.057	D39V WT - CSP			7917.95	D39V PspA-GFP ΔcbpD - CSP			1.29882	D39V WT com			35977.9	D39V Ptet_cbpD + CSP + aTc			0	D39V LytR-/Ptet+ - CSP				1662.86	D39V LytR-/Ptet- - CSP
		4919.55	D39V WT - CSP			581.987	D39V WT - CSP			10407	D39V PspA-GFP ΔcbpD - CSP			1.18307	D39V WT com			31174	D39V Ptet_cbpD + CSP + aTc			0	D39V LytR-/Ptet+ - CSP				464.997	D39V LytR-/Ptet- - CSP
		5614.87	D39V WT - CSP			1257.37	D39V WT - CSP			7120.31	D39V PspA-GFP ΔcbpD - CSP			1.50699	D39V WT com			27363.9	D39V Ptet_cbpD + CSP + aTc			128.672	D39V LytR-/Ptet+ - CSP				1196.74	D39V LytR-/Ptet- - CSP
		13473.7	D39V WT - CSP			908.866	D39V WT - CSP			9957.8	D39V PspA-GFP ΔcbpD - CSP			2.11581	D39V WT com			15010.8	D39V Ptet_cbpD + CSP + aTc			28.1111	D39V LytR-/Ptet+ - CSP				553.84	D39V LytR-/Ptet- - CSP
		4262.18	D39V WT - CSP			776.707	D39V WT - CSP			7271.4	D39V PspA-GFP ΔcbpD - CSP			2.02264	D39V WT com			19119.5	D39V Ptet_cbpD + CSP + aTc			5945.8	D39V LytR-/Ptet+ - CSP				1416.67	D39V LytR-/Ptet- - CSP
		2988.76	D39V WT - CSP			736.98	D39V WT - CSP			8875.68	D39V PspA-GFP ΔcbpD - CSP			1.69869	D39V WT com			13662.4	D39V Ptet_cbpD + CSP + aTc			2370.89	D39V LytR-/Ptet+ - CSP				1088.71	D39V LytR-/Ptet- - CSP
		8353.84	D39V WT - CSP			647.424	D39V WT - CSP			6900.52	D39V PspA-GFP ΔcbpD - CSP			1.49777	D39V WT com			20451.1	D39V Ptet_cbpD + CSP + aTc			766.087	D39V LytR-/Ptet+ - CSP				1048.09	D39V LytR-/Ptet- - CSP
		4437.57	D39V WT - CSP			1798.81	D39V WT - CSP			9576.17	D39V PspA-GFP ΔcbpD - CSP			1.43107	D39V WT com			14429.1	D39V Ptet_cbpD + CSP + aTc			827.625	D39V LytR-/Ptet+ - CSP				391.159	D39V LytR-/Ptet- - CSP
		1931.81	D39V WT - CSP			1055.22	D39V WT - CSP			11262.2	D39V PspA-GFP ΔcbpD - CSP			1.22423	D39V WT com			13923.6	D39V Ptet_cbpD + CSP + aTc			22620.2	D39V LytR-/Ptet+ - CSP				486.218	D39V LytR-/Ptet- - CSP
		6134.55	D39V WT - CSP			488.016	D39V WT - CSP			7867.55	D39V PspA-GFP ΔcbpD - CSP			1.22813	D39V WT com			25357.5	D39V Ptet_cbpD + CSP + aTc			923.66	D39V LytR-/Ptet+ - CSP				614.203	D39V LytR-/Ptet- - CSP
		4379.36	D39V WT - CSP			595.644	D39V WT - CSP			7895.37	D39V PspA-GFP ΔcbpD - CSP			1.48384	D39V WT com			28035.7	D39V Ptet_cbpD + CSP + aTc			20281.7	D39V LytR-/Ptet+ - CSP				995.829	D39V LytR-/Ptet- - CSP
		7757.84	D39V WT - CSP			1800.69	D39V WT - CSP			7588.58	D39V PspA-GFP ΔcbpD - CSP			1.23257	D39V WT com			24204.4	D39V Ptet_cbpD + CSP + aTc			11234	D39V LytR-/Ptet+ - CSP				1508.18	D39V LytR-/Ptet- - CSP
		17558.3	D39V WT - CSP			1582.86	D39V WT - CSP			10923.5	D39V PspA-GFP ΔcbpD - CSP			2.16239	D39V WT com			25585.7	D39V Ptet_cbpD + CSP + aTc			10224.1	D39V LytR-/Ptet+ - CSP				742.329	D39V LytR-/Ptet- - CSP
		11433.3	D39V WT - CSP			1566.32	D39V WT - CSP			9991.55	D39V PspA-GFP ΔcbpD - CSP			1.94217	D39V WT com			31682.2	D39V Ptet_cbpD + CSP + aTc			15493.3	D39V LytR-/Ptet+ - CSP				425.732	D39V LytR-/Ptet- - CSP
		7084.38	D39V WT - CSP			2008.66	D39V WT - CSP			15324	D39V PspA-GFP ΔcbpD - CSP			1.73405	D39V WT com			21244.6	D39V Ptet_cbpD + CSP + aTc			9070.13	D39V LytR-/Ptet+ - CSP				1222.86	D39V LytR-/Ptet- - CSP
		7679.64	D39V WT - CSP			933.939	D39V WT - CSP			9528.81	D39V PspA-GFP ΔcbpD - CSP			1.9955	D39V WT com			33658.5	D39V Ptet_cbpD + CSP + aTc			7165.01	D39V LytR-/Ptet+ - CSP				1957.54	D39V LytR-/Ptet- - CSP
		9564.68	D39V WT - CSP			1484.34	D39V WT - CSP			8707.32	D39V PspA-GFP ΔcbpD - CSP			1.29328	D39V WT com			29643.8	D39V Ptet_cbpD + CSP + aTc			2641.19	D39V LytR-/Ptet+ - CSP				1720.97	D39V LytR-/Ptet- - CSP
		1574.6	D39V WT - CSP			3851.61	D39V WT - CSP			9138.16	D39V PspA-GFP ΔcbpD - CSP			1.23256	D39V WT com			31198.4	D39V Ptet_cbpD + CSP + aTc			1143.62	D39V LytR-/Ptet+ - CSP				1812.61	D39V LytR-/Ptet- - CSP
		13973.2	D39V WT - CSP			1682.05	D39V WT - CSP			8368.98	D39V PspA-GFP ΔcbpD - CSP			1.51052	D39V WT com			12028.6	D39V Ptet_cbpD + CSP + aTc			406.176	D39V LytR-/Ptet+ - CSP				1737.34	D39V LytR-/Ptet- - CSP
		2851.64	D39V WT - CSP			2548.46	D39V WT - CSP			9642.76	D39V PspA-GFP ΔcbpD - CSP			1.57471	D39V WT com			26890.1	D39V Ptet_cbpD + CSP + aTc			6606.12	D39V LytR-/Ptet+ - CSP				1898.9	D39V LytR-/Ptet- - CSP
		2581.05	D39V WT - CSP			1030.18	D39V ΔcbpD + CSP			11407.8	D39V PspA-GFP ΔcbpD - CSP			1.40274	D39V WT com			15825.9	D39V Ptet_cbpD + CSP + aTc			1929.15	D39V LytR-/Ptet+ - CSP				650.305	D39V LytR-/Ptet- - CSP
		8607.54	D39V WT - CSP			1602.66	D39V ΔcbpD + CSP			9228.21	D39V PspA-GFP ΔcbpD - CSP			1.47438	D39V WT com			5822.15	D39V Ptet_cbpD + CSP + aTc			7045.57	D39V LytR-/Ptet+ - CSP				638.798	D39V LytR-/Ptet- - CSP
		13478.7	D39V WT - CSP			4452.14	D39V ΔcbpD + CSP			10212.2	D39V PspA-GFP ΔcbpD - CSP			1.50252	D39V WT com			12746	D39V Ptet_cbpD + CSP + aTc			417.543	D39V LytR-/Ptet+ - CSP				880.908	D39V LytR-/Ptet- - CSP
		3698.8	D39V WT - CSP			1959.92	D39V ΔcbpD + CSP			5949.11	D39V PspA-GFP ΔcbpD - CSP			1.44312	D39V WT com			26411.7	D39V Ptet_cbpD + CSP + aTc			528.803	D39V LytR-/Ptet+ - CSP				2062.95	D39V LytR-/Ptet- - CSP
		12189.3	D39V WT - CSP			4270.72	D39V ΔcbpD + CSP			6732.85	D39V PspA-GFP ΔcbpD - CSP			1.7053	D39V WT com			36320.8	D39V Ptet_cbpD + CSP + aTc			1461.42	D39V LytR-/Ptet+ - CSP				1662.86	D39V LytR-/Ptet- - CSP
		21553	D39V WT - CSP			587.477	D39V ΔcbpD + CSP			7850.3	D39V PspA-GFP ΔcbpD - CSP			1.63538	D39V WT com			34057.5	D39V Ptet_cbpD + CSP + aTc			1533.77	D39V LytR-/Ptet+ - CSP				464.997	D39V LytR-/Ptet- - CSP
		15789.6	D39V WT - CSP			1586.49	D39V ΔcbpD + CSP			8876.17	D39V PspA-GFP ΔcbpD - CSP			1.33096	D39V WT com			31297.2	D39V Ptet_cbpD + CSP + aTc			15713.9	D39V LytR-/Ptet+ - CSP				1196.74	D39V LytR-/Ptet- - CSP
		12911.6	D39V WT - CSP			731.384	D39V ΔcbpD + CSP			11222.4	D39V PspA-GFP ΔcbpD - CSP			1.2947	D39V WT com			29065.1	D39V Ptet_cbpD + CSP + aTc			11718.9	D39V LytR-/Ptet+ - CSP				553.84	D39V LytR-/Ptet- - CSP
		10046.4	D39V WT - CSP			551.69	D39V ΔcbpD + CSP			12198	D39V PspA-GFP ΔcbpD - CSP			1.55186	D39V WT com			8364.66	D39V Ptet_cbpD + CSP + aTc			11162.9	D39V LytR-/Ptet+ - CSP				1416.67	D39V LytR-/Ptet- - CSP
		9274.98	D39V WT - CSP			2124.07	D39V ΔcbpD + CSP			9334.09	D39V PspA-GFP ΔcbpD - CSP			1.62787	D39V WT com			20770.7	D39V Ptet_cbpD + CSP + aTc			9642.85	D39V LytR-/Ptet+ - CSP				1088.71	D39V LytR-/Ptet- - CSP
		4874.89	D39V WT - CSP			1771.83	D39V ΔcbpD + CSP			10696.8	D39V PspA-GFP ΔcbpD - CSP			2.27911	D39V WT com			7336.94	D39V Ptet_cbpD + CSP + aTc			339.215	D39V LytR-/Ptet+ - CSP				1048.09	D39V LytR-/Ptet- - CSP
		3078.26	D39V WT - CSP			1197.29	D39V ΔcbpD + CSP			11486.3	D39V PspA-GFP ΔcbpD - CSP			1.68773	D39V WT com			24413.3	D39V Ptet_cbpD + CSP + aTc			7988.51	D39V LytR-/Ptet+ - CSP				391.159	D39V LytR-/Ptet- - CSP
		3650.65	D39V WT - CSP			2343.46	D39V ΔcbpD + CSP			9594.31	D39V PspA-GFP ΔcbpD - CSP			0.893699	D39V WT no com			12003.4	D39V Ptet_cbpD + CSP + aTc			24196.2	D39V LytR-/Ptet+ - CSP				486.218	D39V LytR-/Ptet- - CSP
		12836.6	D39V WT - CSP			748.485	D39V ΔcbpD + CSP			8919.76	D39V PspA-GFP ΔcbpD - CSP			1.07634	D39V WT no com			27638.4	D39V Ptet_cbpD + CSP + aTc			31619.8	D39V LytR-/Ptet+ - CSP				614.203	D39V LytR-/Ptet- - CSP
		8024.46	D39V WT - CSP			756.098	D39V ΔcbpD + CSP			6963.44	D39V PspA-GFP ΔcbpD - CSP			1.46701	D39V WT no com			32569.6	D39V Ptet_cbpD + CSP + aTc			9543.93	D39V LytR-/Ptet+ - CSP				995.829	D39V LytR-/Ptet- - CSP
		10833.3	D39V WT - CSP			688.309	D39V ΔcbpD + CSP			10388.8	D39V PspA-GFP ΔcbpD - CSP			1.90916	D39V WT no com			20351	D39V Ptet_cbpD + CSP + aTc			4246.02	D39V LytR-/Ptet+ - CSP				1505.52	D39V LytR-/Ptet- - CSP
		1006.92	D39V WT - CSP			3561.7	D39V ΔcbpD + CSP			8252.46	D39V PspA-GFP ΔcbpD - CSP			1.02108	D39V WT no com			24330.8	D39V Ptet_cbpD + CSP + aTc			19210.2	D39V LytR-/Ptet+ - CSP				873.308	D39V LytR-/Ptet- - CSP
		1805.59	D39V WT - CSP			3064.28	D39V ΔcbpD + CSP			10013.4	D39V PspA-GFP ΔcbpD - CSP			0.861633	D39V WT no com			12930.7	D39V Ptet_cbpD + CSP + aTc			4848.31	D39V LytR-/Ptet+ - CSP				871.038	D39V LytR-/Ptet- - CSP
		4046.52	D39V WT - CSP			790.536	D39V ΔcbpD + CSP			10290.7	D39V PspA-GFP ΔcbpD - CSP			1.56149	D39V WT no com			32505.8	D39V Ptet_cbpD + CSP + aTc			10412.8	D39V LytR-/Ptet+ - CSP				460.167	D39V LytR-/Ptet- - CSP
		20545.7	D39V ΔcbpD + CSP			4110.68	D39V ΔcbpD + CSP			8266.49	D39V PspA-GFP ΔcbpD - CSP			1.23619	D39V WT no com			39226.2	D39V Ptet_cbpD + CSP + aTc			12594.5	D39V LytR-/Ptet+ - CSP				566.276	D39V LytR-/Ptet- - CSP
		4902.07	D39V ΔcbpD + CSP			1250.67	D39V ΔcbpD + CSP			7662.77	D39V PspA-GFP ΔcbpD - CSP			1.09288	D39V WT no com			17585.8	D39V Ptet_cbpD + CSP + aTc			511.562	D39V LytR-/Ptet+ - CSP				645.766	D39V LytR-/Ptet- - CSP
		2901.89	D39V ΔcbpD + CSP			2424.95	D39V ΔcbpD + CSP			8170.91	D39V PspA-GFP ΔcbpD - CSP			1.52579	D39V WT no com			35246	D39V Ptet_cbpD + CSP + aTc			104.331	D39V LytR-/Ptet+ - CSP				578.158	D39V LytR-/Ptet- - CSP
		5574.88	D39V ΔcbpD + CSP			570.653	D39V ΔcbpD + CSP			9084.29	D39V PspA-GFP ΔcbpD - CSP			1.24198	D39V WT no com			7710.71	D39V Ptet_cbpD + CSP + aTc			14280.2	D39V LytR-/Ptet+ - CSP				536.063	D39V LytR-/Ptet- - CSP
		11670.9	D39V ΔcbpD + CSP			1229.93	D39V ΔcbpD + CSP			9817.35	D39V PspA-GFP ΔcbpD - CSP			1.08113	D39V WT no com			7440	D39V Ptet_cbpD + CSP + aTc			14781.3	D39V LytR-/Ptet+ - CSP				1094.86	D39V LytR-/Ptet- - CSP
		6253.66	D39V ΔcbpD + CSP			679.376	D39V ΔcbpD + CSP			9555.17	D39V PspA-GFP ΔcbpD - CSP			0.964335	D39V WT no com			14932.3	D39V Ptet_cbpD + CSP + aTc			825.189	D39V LytR-/Ptet+ - CSP				1095.52	D39V LytR-/Ptet- - CSP
		8406.29	D39V ΔcbpD + CSP			1298.04	D39V ΔcbpD + CSP			9347.39	D39V PspA-GFP ΔcbpD - CSP			0.941128	D39V WT no com			14413.7	D39V Ptet_cbpD + CSP + aTc			6798.17	D39V LytR-/Ptet+ - CSP				1248.64	D39V LytR-/Ptet- - CSP
		4178.7	D39V ΔcbpD + CSP			1884.25	D39V ΔcbpD + CSP			7958.1	D39V PspA-GFP ΔcbpD - CSP			1.01228	D39V WT no com			31538.2	D39V Ptet_cbpD + CSP + aTc			6098.42	D39V LytR-/Ptet+ - CSP				840.96	D39V LytR-/Ptet- - CSP
		7622.33	D39V ΔcbpD + CSP			582.835	D39V ΔcbpD + CSP			7156.3	D39V PspA-GFP ΔcbpD - CSP			1.03372	D39V WT no com			36465.5	D39V Ptet_cbpD + CSP + aTc			5189.76	D39V LytR-/Ptet+ - CSP				625.054	D39V LytR-/Ptet- - CSP
		27299.5	D39V ΔcbpD + CSP			1352.26	D39V ΔcbpD + CSP			7545.44	D39V PspA-GFP ΔcbpD - CSP			1.74852	D39V WT no com			32683.4	D39V Ptet_cbpD + CSP + aTc			5619.31	D39V LytR-/Ptet+ - CSP				2103.98	D39V LytR-/Ptet- - CSP
		13015.7	D39V ΔcbpD + CSP			3319.76	D39V ΔcbpD + CSP			9780.41	D39V PspA-GFP ΔcbpD - CSP			1.1314	D39V WT no com			29538.1	D39V Ptet_cbpD + CSP + aTc			18537.5	D39V LytR-/Ptet+ - CSP				2008.21	D39V LytR-/Ptet- - CSP
		2705.8	D39V ΔcbpD + CSP			3343.83	D39V ΔcbpD + CSP			10574	D39V PspA-GFP ΔcbpD - CSP			1.11681	D39V WT no com			24497.2	D39V Ptet_cbpD + CSP + aTc			26851.5	D39V LytR-/Ptet+ - CSP				699.936	D39V LytR-/Ptet- - CSP
		12947.6	D39V ΔcbpD + CSP			597.798	D39V ΔcbpD + CSP			10626.4	D39V PspA-GFP ΔcbpD - CSP			0.905164	D39V WT no com			6525.53	D39V Ptet_cbpD + CSP + aTc			7280.96	D39V LytR-/Ptet+ - CSP				370.444	D39V LytR-/Ptet- - CSP
		32752	D39V ΔcbpD + CSP			1698.31	D39V ΔcbpD + CSP			8885.98	D39V PspA-GFP ΔcbpD - CSP			0.922247	D39V WT no com			30618.6	D39V Ptet_cbpD + CSP + aTc			9404.89	D39V LytR-/Ptet+ - CSP				264.938	D39V LytR-/Ptet- - CSP
		7788.74	D39V ΔcbpD + CSP			2481.45	D39V ΔcbpD + CSP			8233.44	D39V PspA-GFP ΔcbpD - CSP			0.944012	D39V WT no com			17458	D39V Ptet_cbpD + CSP + aTc			148.101	D39V LytR-/Ptet+ - CSP				1039.74	D39V LytR-/Ptet- - CSP
		3675.69	D39V ΔcbpD + CSP			1717.32	D39V ΔcbpD + CSP			9095.28	D39V PspA-GFP ΔcbpD - CSP			0.917178	D39V WT no com			17532.1	D39V Ptet_cbpD + CSP + aTc			67.0323	D39V LytR-/Ptet+ - CSP				1506.7	D39V LytR-/Ptet- - CSP
		2288.62	D39V ΔcbpD + CSP			1457.85	D39V ΔcbpD + CSP			11595.5	D39V PspA-GFP ΔcbpD - CSP			0.987558	D39V WT no com			26883.5	D39V Ptet_cbpD + CSP + aTc			10093.9	D39V LytR-/Ptet+ - CSP				606.829	D39V LytR-/Ptet- - CSP
		4203.77	D39V ΔcbpD + CSP			2781.92	D39V ΔcbpD + CSP			7685.09	D39V PspA-GFP ΔcbpD - CSP			0.942427	D39V WT no com			28774	D39V Ptet_cbpD + CSP + aTc			4482.98	D39V LytR-/Ptet+ - CSP				2103.93	D39V LytR-/Ptet- - CSP
		26634.1	D39V ΔcbpD + CSP			1119.4	D39V ΔcbpD + CSP			8798.03	D39V PspA-GFP ΔcbpD - CSP			1.38134	D39V WT no com			33256.6	D39V Ptet_cbpD + CSP + aTc			10.3122	D39V LytR-/Ptet+ - CSP				2384.72	D39V LytR-/Ptet- - CSP
		30425.3	D39V ΔcbpD + CSP			2249.31	D39V ΔcbpD + CSP			9500.79	D39V PspA-GFP ΔcbpD - CSP			1.37868	D39V WT no com			28548.4	D39V Ptet_cbpD + CSP + aTc			2026.52	D39V LytR-/Ptet+ - CSP				2577.28	D39V LytR-/Ptet- - CSP
		29999.9	D39V ΔcbpD + CSP			2095.03	D39V ΔcbpD + CSP			6025.63	D39V PspA-GFP ΔcbpD - CSP			1.20993	D39V WT no com			18371.1	D39V Ptet_cbpD + CSP + aTc			125.27	D39V LytR-/Ptet+ - CSP				1501.3	D39V LytR-/Ptet- - CSP
		20174.9	D39V ΔcbpD + CSP			868.651	D39V ΔcbpD + CSP			9301.36	D39V PspA-GFP ΔcbpD - CSP			0.990094	D39V WT no com			33270.7	D39V Ptet_cbpD + CSP + aTc			12379	D39V LytR-/Ptet+ - CSP				1228.98	D39V LytR-/Ptet- - CSP
		6067.88	D39V ΔcbpD + CSP			1882.52	D39V ΔcbpD + CSP			8877.02	D39V PspA-GFP ΔcbpD - CSP			0.835388	D39V WT no com			28568.9	D39V Ptet_cbpD + CSP + aTc			10122.2	D39V LytR-/Ptet+ - CSP				1465.69	D39V LytR-/Ptet- - CSP
		12061.6	D39V ΔcbpD + CSP			2074.17	D39V ΔcbpD + CSP			8149.8	D39V PspA-GFP ΔcbpD - CSP			1.6993	D39V WT no com			26280.1	D39V Ptet_cbpD + CSP + aTc			9314.41	D39V LytR-/Ptet+ - CSP				1233.77	D39V LytR-/Ptet- - CSP
		8274.6	D39V ΔcbpD + CSP			3071.55	D39V ΔcbpD + CSP			8167.65	D39V PspA-GFP ΔcbpD - CSP			1.17873	D39V WT no com			23045.2	D39V Ptet_cbpD + CSP + aTc			8475.57	D39V LytR-/Ptet+ - CSP				524.629	D39V LytR-/Ptet- - CSP
		6553.65	D39V ΔcbpD + CSP			2023.92	D39V ΔcbpD + CSP			8132.86	D39V PspA-GFP ΔcbpD - CSP			1.05182	D39V WT no com			33607.5	D39V Ptet_cbpD + CSP + aTc			536.542	D39V LytR-/Ptet+ - CSP				930.709	D39V LytR-/Ptet- - CSP
		2172.48	D39V ΔcbpD + CSP			905.133	D39V ΔcbpD + CSP			8801.92	D39V PspA-GFP ΔcbpD - CSP			0.916926	D39V WT no com			30248.1	D39V Ptet_cbpD + CSP + aTc			4.66255	D39V LytR-/Ptet+ - CSP				583.219	D39V LytR-/Ptet- - CSP
		3080.88	D39V ΔcbpD + CSP			1279.17	D39V ΔcbpD + CSP			8466.78	D39V PspA-GFP ΔcbpD - CSP			1.40893	D39V WT no com			24616.4	D39V Ptet_cbpD + CSP + aTc			0	D39V LytR-/Ptet+ - CSP				868.169	D39V LytR-/Ptet- - CSP
		4930.15	D39V ΔcbpD + CSP			3844.91	D39V ΔcbpD + CSP			12987.2	D39V PspA-GFP ΔcbpD - CSP			1.34995	D39V WT no com			9140.51	D39V Ptet_cbpD + CSP + aTc			0	D39V LytR-/Ptet+ - CSP				645.796	D39V LytR-/Ptet- - CSP
		20014.5	D39V ΔcbpD + CSP			1198.96	D39V ΔcbpD + CSP			8295.73	D39V PspA-GFP ΔcbpD - CSP			0.998012	D39V WT no com			32357.2	D39V Ptet_cbpD + CSP + aTc			3560.07	D39V LytR-/Ptet+ - CSP				1381.95	D39V LytR-/Ptet- - CSP
		4168.36	D39V ΔcbpD + CSP			1532.31	D39V ΔcbpD + CSP			7824.67	D39V PspA-GFP ΔcbpD - CSP			0.947293	D39V WT no com			27462.2	D39V Ptet_cbpD + CSP + aTc			16539.4	D39V LytR-/Ptet+ - CSP				1863.74	D39V LytR-/Ptet- - CSP
		6937.02	D39V ΔcbpD + CSP			572.626	D39V ΔcbpD + CSP			9823.25	D39V PspA-GFP ΔcbpD - CSP			1.53883	D39V WT no com			27948.7	D39V Ptet_cbpD + CSP + aTc			23356.4	D39V LytR-/Ptet+ - CSP				738.939	D39V LytR-/Ptet- - CSP
		14213	D39V ΔcbpD + CSP			1110.76	D39V ΔcbpD + CSP			8260.2	D39V PspA-GFP ΔcbpD - CSP			1.22702	D39V WT no com			32843	D39V Ptet_cbpD + CSP + aTc			18200.4	D39V LytR-/Ptet+ - CSP				966.716	D39V LytR-/Ptet- - CSP
		11067.7	D39V ΔcbpD + CSP			1746.37	D39V ΔcbpD + CSP			9579.55	D39V PspA-GFP ΔcbpD - CSP			1.53552	D39V WT no com			13285.7	D39V Ptet_cbpD + CSP + aTc			9748.87	D39V LytR-/Ptet+ - CSP				1685.01	D39V LytR-/Ptet- - CSP
		2695.01	D39V ΔcbpD + CSP			866.79	D39V ΔcbpD + CSP			8912.69	D39V PspA-GFP ΔcbpD - CSP			1.45565	D39V WT no com			23248.1	D39V Ptet_cbpD + CSP + aTc			16179.7	D39V LytR-/Ptet+ - CSP				1381.49	D39V LytR-/Ptet- - CSP
		16646.6	D39V ΔcbpD + CSP			1784.47	D39V ΔcbpD + CSP			11816.6	D39V PspA-GFP ΔcbpD - CSP			1.78968	D39V WT no com			19099.5	D39V Ptet_cbpD + CSP + aTc			7678.14	D39V LytR-/Ptet+ - CSP				824.4	D39V LytR-/Ptet- - CSP
		12439.6	D39V ΔcbpD + CSP			1184.47	D39V ΔcbpD + CSP			8979.63	D39V PspA-GFP ΔcbpD - CSP			1.65486	D39V WT no com			28536.3	D39V Ptet_cbpD + CSP + aTc			11500.2	D39V LytR-/Ptet+ - CSP				1750.37	D39V LytR-/Ptet- - CSP
		8869.02	D39V ΔcbpD + CSP			2124.18	D39V ΔcbpD + CSP			7339.7	D39V PspA-GFP ΔcbpD - CSP			1.64316	D39V WT no com			24051.5	D39V Ptet_cbpD + CSP + aTc			15038.4	D39V LytR-/Ptet+ - CSP				362.976	D39V LytR-/Ptet- - CSP
		14003	D39V ΔcbpD + CSP			2610.02	D39V ΔcbpD + CSP			7840.51	D39V PspA-GFP ΔcbpD - CSP			1.07432	D39V WT no com			30080.5	D39V Ptet_cbpD + CSP + aTc			27461.6	D39V LytR-/Ptet+ - CSP				910.593	D39V LytR-/Ptet- - CSP
		11568.2	D39V ΔcbpD + CSP			593.982	D39V ΔcbpD + CSP			7257.7	D39V PspA-GFP ΔcbpD - CSP			1.08788	D39V WT no com			19497.8	D39V Ptet_cbpD + CSP + aTc			17355.6	D39V LytR-/Ptet+ - CSP				510.462	D39V LytR-/Ptet- - CSP
		6894.91	D39V ΔcbpD + CSP			1491.68	D39V ΔcbpD + CSP			8823.55	D39V PspA-GFP ΔcbpD - CSP			1.25555	D39V WT no com			22323	D39V Ptet_cbpD + CSP + aTc			1236.61	D39V LytR-/Ptet+ - CSP				1207.48	D39V LytR-/Ptet- - CSP
		3001.94	D39V ΔcbpD + CSP			914.06	D39V ΔcbpD + CSP			7363.2	D39V PspA-GFP ΔcbpD - CSP			1.22772	D39V WT no com			11509.6	D39V Ptet_cbpD + CSP + aTc			0	D39V LytR-/Ptet+ - CSP				2742.26	D39V LytR-/Ptet- - CSP
		10331.2	D39V ΔcbpD + CSP			1253.26	D39V ΔcbpD + CSP			8325.26	D39V PspA-GFP ΔcbpD - CSP			1.50671	D39V WT no com			19446.9	D39V Ptet_cbpD + CSP + aTc			22351.7	D39V LytR-/Ptet+ - CSP				757.199	D39V LytR-/Ptet- - CSP
		6672.41	D39V ΔcbpD + CSP			731.262	D39V ΔcbpD + CSP			10820.8	D39V PspA-GFP ΔcomM + CSP			1.33967	D39V WT no com			31807.6	D39V Ptet_cbpD + CSP + aTc			17284.6	D39V LytR-/Ptet+ - CSP				911.958	D39V LytR-/Ptet- - CSP
		14694.4	D39V ΔcbpD + CSP			747.725	D39V ΔcbpD + CSP			7680.27	D39V PspA-GFP ΔcomM + CSP			1.50929	D39V WT no com			28779.5	D39V Ptet_cbpD + CSP + aTc			11101.4	D39V LytR-/Ptet+ - CSP				516.268	D39V LytR-/Ptet- - CSP
		24956.1	D39V ΔcbpD + CSP			2208.84	D39V ΔcbpD + CSP			9864.63	D39V PspA-GFP ΔcomM + CSP			1.46645	D39V WT no com			31153.4	D39V Ptet_cbpD + CSP + aTc			26421	D39V LytR-/Ptet+ - CSP				1865.39	D39V LytR-/Ptet- - CSP
		5857.86	D39V ΔcbpD + CSP			936.21	D39V ΔcbpD + CSP			9174	D39V PspA-GFP ΔcomM + CSP			1.67947	D39V WT no com			25512.5	D39V Ptet_cbpD + CSP + aTc			14601.2	D39V LytR-/Ptet+ - CSP				986.691	D39V LytR-/Ptet- - CSP
		18322.9	D39V ΔcbpD + CSP			3071.75	D39V ΔcbpD + CSP			7953.05	D39V PspA-GFP ΔcomM + CSP			1.62522	D39V WT no com			19213.1	D39V Ptet_cbpD + CSP + aTc			1294.97	D39V LytR-/Ptet+ - CSP				1070.49	D39V LytR-/Ptet- - CSP
		3996.44	D39V ΔcbpD + CSP			1050.85	D39V ΔcbpD + CSP			7013.31	D39V PspA-GFP ΔcomM + CSP			1.36141	D39V WT no com			15180.7	D39V Ptet_comM + CSP			3723.83	D39V LytR-/Ptet+ - CSP				1259.09	D39V LytR-/Ptet- - CSP
		22769.8	D39V ΔcbpD + CSP			1598.9	D39V ΔcbpD + CSP			8273.22	D39V PspA-GFP ΔcomM + CSP			1.78644	D39V WT no com			24247.2	D39V Ptet_comM + CSP			11843.1	D39V LytR-/Ptet+ - CSP				2390.26	D39V LytR-/Ptet- - CSP
		17743.8	D39V ΔcbpD + CSP			1068.78	D39V ΔcbpD + CSP			9466.41	D39V PspA-GFP ΔcomM + CSP			1.39679	D39V WT no com			22388.5	D39V Ptet_comM + CSP			11363.6	D39V LytR-/Ptet+ - CSP				2790.28	D39V LytR-/Ptet- - CSP
		7073.93	D39V ΔcbpD + CSP			637.429	D39V ΔcbpD + CSP			7477.45	D39V PspA-GFP ΔcomM + CSP			0.936714	D39V WT no com			11368.5	D39V Ptet_comM + CSP			34215.4	D39V LytR-/Ptet+ - CSP				1057.6	D39V LytR-/Ptet- - CSP
		9175.83	D39V ΔcbpD + CSP			1424.24	D39V ΔcbpD + CSP			10285	D39V PspA-GFP ΔcomM + CSP			0.997016	D39V WT no com			7145.57	D39V Ptet_comM + CSP			4046.48	D39V LytR-/Ptet+ - CSP				1236.58	D39V LytR-/Ptet- - CSP
		20872.9	D39V ΔcbpD + CSP			2832.8	D39V ΔcbpD + CSP			7916.14	D39V PspA-GFP ΔcomM + CSP			1.08795	D39V WT no com			13427.5	D39V Ptet_comM + CSP			1401.49	D39V LytR-/Ptet+ - CSP				1658.63	D39V LytR-/Ptet- - CSP
		9642.95	D39V ΔcbpD + CSP			1453.54	D39V ΔcbpD + CSP			12517.1	D39V PspA-GFP ΔcomM + CSP			1.02693	D39V WT no com			16545	D39V Ptet_comM + CSP			0	D39V LytR-/Ptet+ - CSP				2747.56	D39V LytR-/Ptet- - CSP
		6003.43	D39V ΔcbpD + CSP			2438.77	D39V ΔcbpD + CSP			8511.5	D39V PspA-GFP ΔcomM + CSP			1.04939	D39V WT no com			29135	D39V Ptet_comM + CSP			0	D39V LytR-/Ptet+ - CSP				1853.02	D39V LytR-/Ptet- - CSP
		15059	D39V ΔcbpD + CSP			1706.24	D39V ΔcbpD + CSP			15112.4	D39V PspA-GFP ΔcomM + CSP			1.04492	D39V WT no com			24930.5	D39V Ptet_comM + CSP			9268.33	D39V LytR-/Ptet+ - CSP				1149.05	D39V LytR-/Ptet- - CSP
		27873.9	D39V ΔcbpD + CSP			1464.61	D39V ΔcbpD + CSP			8057.52	D39V PspA-GFP ΔcomM + CSP			1.69979	D39V WT no com			24321.2	D39V Ptet_comM + CSP			0	D39V LytR-/Ptet+ - CSP				803.916	D39V LytR-/Ptet- - CSP
		4093.32	D39V ΔcbpD + CSP			2896.67	D39V ΔcbpD + CSP			9435.98	D39V PspA-GFP ΔcomM + CSP			1.46511	D39V WT no com			10794.5	D39V Ptet_comM + CSP			0	D39V LytR-/Ptet+ - CSP				1205.21	D39V LytR-/Ptet- - CSP
		5650.8	D39V ΔcbpD + CSP			3881.44	D39V ΔcbpD + CSP			8266.87	D39V PspA-GFP ΔcomM + CSP			1.27375	D39V WT no com			17196.3	D39V Ptet_comM + CSP			4516.71	D39V LytR-/Ptet+ - CSP				1265.21	D39V LytR-/Ptet- - CSP
		6262.76	D39V ΔcbpD + CSP			701.292	D39V ΔcbpD + CSP			8942.26	D39V PspA-GFP ΔcomM + CSP			1.31264	D39V WT no com			6340.48	D39V Ptet_comM + CSP			6666.74	D39V LytR-/Ptet+ - CSP				1403.67	D39V LytR-/Ptet- - CSP
		20148.9	D39V ΔcbpD + CSP			1353.2	D39V ΔcbpD + CSP			8643.21	D39V PspA-GFP ΔcomM + CSP			1.32615	D39V WT no com			10460.7	D39V Ptet_comM + CSP			8198.79	D39V LytR-/Ptet+ - CSP				821.929	D39V LytR-/Ptet- - CSP
		5722.51	D39V ΔcbpD + CSP			1253.74	D39V ΔcbpD + CSP			7968.46	D39V PspA-GFP ΔcomM + CSP			1.32244	D39V WT no com			31130.4	D39V Ptet_comM + CSP			179.413	D39V LytR-/Ptet+ - CSP				435.595	D39V LytR-/Ptet- - CSP
		19788.8	D39V ΔcbpD + CSP			2980.5	D39V ΔcbpD + CSP			9832.96	D39V PspA-GFP ΔcomM + CSP			1.3778	D39V WT no com			17669.4	D39V Ptet_comM + CSP			21426.6	D39V LytR-/Ptet+ - CSP				1709.83	D39V LytR-/Ptet- - CSP
		10719.6	D39V ΔcbpD + CSP			873.416	D39V ΔcbpD + CSP			12817.2	D39V PspA-GFP ΔcomM + CSP			1.37383	D39V WT no com			30511.4	D39V Ptet_comM + CSP			13000.7	D39V LytR-/Ptet+ - CSP				1790.61	D39V LytR-/Ptet- - CSP
		20152.5	D39V ΔcbpD + CSP			717.463	D39V ΔcbpD + CSP			10028.3	D39V PspA-GFP ΔcomM + CSP			1.22026	D39V WT no com			24087.8	D39V Ptet_comM + CSP			24312.6	D39V LytR-/Ptet+ - CSP				878.345	D39V LytR-/Ptet- - CSP
		3752.49	D39V ΔcbpD + CSP			1438.37	D39V ΔcbpD + CSP			12588.5	D39V PspA-GFP ΔcomM + CSP			1.32205	D39V WT no com			34924.2	D39V Ptet_comM + CSP			10516.7	D39V LytR-/Ptet+ - CSP				956.27	D39V LytR-/Ptet- - CSP
		21729.4	D39V ΔcbpD + CSP			1142.57	D39V ΔcbpD + CSP			7820.85	D39V PspA-GFP ΔcomM + CSP			1.08593	D39V WT no com			24991.9	D39V Ptet_comM + CSP			11807.7	D39V LytR-/Ptet+ - CSP				1901.63	D39V LytR-/Ptet- - CSP
		25066	D39V ΔcbpD + CSP			888.214	D39V ΔcbpD + CSP			7734.83	D39V PspA-GFP ΔcomM + CSP			0.977059	D39V WT no com			9172.82	D39V Ptet_comM + CSP			8563.75	D39V LytR-/Ptet+ - CSP				1220.67	D39V LytR-/Ptet- - CSP
		1903.98	D39V ΔcbpD + CSP			742.387	D39V ΔcbpD + CSP			9604.24	D39V PspA-GFP ΔcomM + CSP			1.24539	D39V WT no com			12575.6	D39V Ptet_comM + CSP			18335.3	D39V LytR-/Ptet+ - CSP				1677.77	D39V LytR-/Ptet- - CSP
		31258.8	D39V ΔcbpD + CSP			1978.64	D39V ΔcbpD + CSP			9087.44	D39V PspA-GFP ΔcomM + CSP			1.26391	D39V WT no com			14562	D39V Ptet_comM + CSP			16594.5	D39V LytR-/Ptet+ - CSP				853.478	D39V LytR-/Ptet- - CSP
		18252.7	D39V ΔcbpD + CSP			983.663	D39V ΔcbpD + CSP			8803.8	D39V PspA-GFP ΔcomM + CSP			1.22213	D39V WT no com			16480.1	D39V Ptet_comM + CSP			410.322	D39V LytR-/Ptet+ - CSP				1360.05	D39V LytR-/Ptet- - CSP
		12636.8	D39V ΔcbpD + CSP			4155.01	D39V ΔcbpD + CSP			14000.9	D39V PspA-GFP ΔcomM + CSP			1.4774	D39V WT no com			22775.3	D39V Ptet_comM + CSP			5143.86	D39V LytR-/Ptet+ - CSP				1086.76	D39V LytR-/Ptet- - CSP
		12764.5	D39V ΔcbpD + CSP			2649.01	D39V ΔcbpD + CSP			9109.58	D39V PspA-GFP ΔcomM + CSP			1.30382	D39V WT no com			32862.5	D39V Ptet_comM + CSP			628.126	D39V LytR-/Ptet+ - CSP				3003.44	D39V LytR-/Ptet- - CSP
		28906.9	D39V ΔcbpD + CSP			3994.79	D39V ΔcbpD + CSP			10585.4	D39V PspA-GFP ΔcomM + CSP			1.6072	D39V WT no com			10074.3	D39V Ptet_comM + CSP			131.453	D39V LytR-/Ptet+ - CSP				2220.04	D39V LytR-/Ptet- - CSP
		6908.65	D39V ΔcbpD + CSP			2083.35	D39V ΔcbpD + CSP			9928.7	D39V PspA-GFP ΔcomM + CSP			1.19736	D39V WT no com			7824.35	D39V Ptet_comM + CSP			14271.7	D39V LytR-/Ptet+ - CSP				1330.45	D39V LytR-/Ptet- - CSP
		10614.2	D39V ΔcbpD + CSP			2434.39	D39V ΔcbpD + CSP			9798.66	D39V PspA-GFP ΔcomM + CSP			1.03325	D39V WT no com			21653.5	D39V Ptet_comM + CSP			19274.3	D39V LytR-/Ptet+ - CSP				2952.94	D39V LytR-/Ptet- - CSP
		23847.4	D39V ΔcbpD + CSP			3252.86	D39V ΔcbpD + CSP			9668.59	D39V PspA-GFP ΔcomM + CSP			1.0991	D39V WT no com			26091.8	D39V Ptet_comM + CSP			14658.7	D39V LytR-/Ptet+ - CSP				2770.96	D39V LytR-/Ptet- - CSP
		16762.5	D39V ΔcbpD + CSP			748.867	D39V ΔcbpD + CSP			5909.07	D39V PspA-GFP ΔcomM + CSP			1.02008	D39V WT no com			25381.2	D39V Ptet_comM + CSP			7151.84	D39V LytR-/Ptet+ - CSP				1635.2	D39V LytR-/Ptet- - CSP
		1216.49	D39V ΔcbpD + CSP			826.017	D39V ΔcbpD + CSP			7459.19	D39V PspA-GFP ΔcomM + CSP			0.916997	D39V WT no com			17757.9	D39V Ptet_comM + CSP			13768.5	D39V LytR-/Ptet+ - CSP				487.992	D39V LytR-/Ptet- - CSP
		23203.6	D39V ΔcbpD + CSP			3075.19	D39V ΔcbpD + CSP			7552.94	D39V PspA-GFP ΔcomM + CSP			0.996831	D39V WT no com			31578.1	D39V Ptet_comM + CSP			3022.21	D39V LytR-/Ptet- + CSP				1385.45	D39V LytR-/Ptet- - CSP
		10255.6	D39V ΔcbpD + CSP			2065.39	D39V ΔcbpD + CSP			7682.81	D39V PspA-GFP ΔcomM + CSP			1.50728	D39V WT no com			23829.5	D39V Ptet_comM + CSP			2780.93	D39V LytR-/Ptet- + CSP				2556.65	D39V LytR-/Ptet- - CSP
		5531.06	D39V ΔcbpD + CSP			979.317	D39V ΔcbpD + CSP			10453.1	D39V PspA-GFP ΔcomM + CSP			1.08268	D39V WT no com			15436.5	D39V Ptet_comM + CSP			1168.78	D39V LytR-/Ptet- + CSP				1522.48	D39V LytR-/Ptet- - CSP
		11055.8	D39V ΔcbpD + CSP			763.812	D39V ΔcbpD + CSP			13886	D39V PspA-GFP ΔcomM + CSP			1.01906	D39V WT no com			8122.3	D39V Ptet_comM + CSP			2763.98	D39V LytR-/Ptet- + CSP				1231.19	D39V LytR-/Ptet- - CSP
		26377.6	D39V ΔcbpD + CSP			1010.86	D39V ΔcbpD + CSP			9138.02	D39V PspA-GFP ΔcomM + CSP			1.13697	D39V WT no com			16452.9	D39V Ptet_comM + CSP			11346.5	D39V LytR-/Ptet- + CSP				948.74	D39V LytR-/Ptet- - CSP
		4384.73	D39V ΔcbpD + CSP			647.769	D39V ΔcbpD + CSP			10252.7	D39V PspA-GFP ΔcomM + CSP			1.08087	D39V WT no com			12348.4	D39V Ptet_comM + CSP			8371.1	D39V LytR-/Ptet- + CSP				1498.98	D39V LytR-/Ptet- - CSP
		6184.47	D39V ΔcbpD + CSP			2287.29	D39V ΔcbpD + CSP			9595.49	D39V PspA-GFP ΔcomM + CSP			0.988178	D39V WT no com			5628.72	D39V Ptet_comM + CSP			8660.31	D39V LytR-/Ptet- + CSP				1210.24	D39V LytR-/Ptet- - CSP
		20558.4	D39V ΔcbpD + CSP			1585.8	D39V ΔcbpD + CSP			8848.39	D39V PspA-GFP ΔcomM + CSP			0.954838	D39V WT no com			25847	D39V Ptet_comM + CSP			8672.04	D39V LytR-/Ptet- + CSP				805.853	D39V LytR-/Ptet- - CSP
		5722.02	D39V ΔcbpD + CSP			378.556	D39V ΔcbpD + CSP			8187.25	D39V PspA-GFP ΔcomM + CSP			1.34839	D39V WT no com			33009.9	D39V Ptet_comM + CSP			5351.34	D39V LytR-/Ptet- + CSP				660.828	D39V LytR-/Ptet- - CSP
		4920.31	D39V ΔcbpD + CSP			1625.16	D39V ΔcbpD + CSP			8252.94	D39V PspA-GFP ΔcomM + CSP			1.28679	D39V WT no com			9696.77	D39V Ptet_comM + CSP			23148.3	D39V LytR-/Ptet- + CSP				1673.11	D39V LytR-/Ptet- - CSP
		22434.2	D39V ΔcbpD + CSP			3237.3	D39V ΔcbpD + CSP			7964.85	D39V PspA-GFP ΔcomM + CSP			1.70151	D39V WT no com			14347.6	D39V Ptet_comM + CSP			12999	D39V LytR-/Ptet- + CSP				1049.49	D39V LytR-/Ptet- - CSP
		3085.16	D39V ΔcbpD + CSP			2232.54	D39V ΔcbpD + CSP			8557.72	D39V PspA-GFP ΔcomM + CSP			1.57718	D39V WT no com			7446.75	D39V Ptet_comM + CSP			15953.6	D39V LytR-/Ptet- + CSP				549.473	D39V LytR-/Ptet- - CSP
		10568.2	D39V ΔcbpD + CSP			1973.57	D39V ΔcbpD + CSP			8856.49	D39V PspA-GFP ΔcomM + CSP			1.45932	D39V WT no com			6040.2	D39V Ptet_comM + CSP			5302.65	D39V LytR-/Ptet- + CSP				744.939	D39V LytR-/Ptet- - CSP
		8396.15	D39V ΔcbpD + CSP			661.248	D39V ΔcbpD + CSP			7503.69	D39V PspA-GFP ΔcomM + CSP			1.56474	D39V WT no com			27890.8	D39V Ptet_comM + CSP			13295.1	D39V LytR-/Ptet- + CSP				522.628	D39V LytR-/Ptet- - CSP
		14129.7	D39V ΔcbpD + CSP			1700.27	D39V ΔcbpD + CSP			9159.67	D39V PspA-GFP ΔcomM + CSP			1.41035	D39V WT no com			8464.58	D39V Ptet_comM + CSP			5.41142	D39V LytR-/Ptet- + CSP				554.354	D39V LytR-/Ptet- - CSP
		6010.63	D39V ΔcbpD + CSP			834.5	D39V ΔcbpD + CSP			10566.5	D39V PspA-GFP ΔcomM + CSP			1.27496	D39V WT no com			12804.1	D39V Ptet_comM + CSP			0	D39V LytR-/Ptet- + CSP				2078.12	D39V LytR-/Ptet- - CSP
		8324.06	D39V ΔcbpD + CSP			2081.81	D39V ΔcbpD + CSP			7068.1	D39V PspA-GFP ΔcomM + CSP			1.7319	D39V WT no com			26865.6	D39V Ptet_comM + CSP			0	D39V LytR-/Ptet- + CSP				895.49	D39V LytR-/Ptet- - CSP
		20128.3	D39V ΔcbpD + CSP			699.205	D39V ΔcbpD + CSP			9005.73	D39V PspA-GFP ΔcomM + CSP			1.1896	D39V WT no com			26307.2	D39V Ptet_comM + CSP			0	D39V LytR-/Ptet- + CSP				2327.78	D39V LytR-/Ptet- - CSP
		3722.44	D39V ΔcbpD + CSP			475.701	D39V ΔcbpD + CSP			8642.44	D39V PspA-GFP ΔcomM + CSP			1.55059	D39V WT no com			23805.7	D39V Ptet_comM + CSP			0	D39V LytR-/Ptet- + CSP				772.764	D39V LytR-/Ptet- - CSP
		12831.1	D39V ΔcbpD + CSP			885.394	D39V ΔcbpD + CSP			9098.64	D39V PspA-GFP ΔcomM + CSP			1.43698	D39V WT no com			27060.8	D39V Ptet_comM + CSP			5001.8	D39V LytR-/Ptet- + CSP				1263.68	D39V LytR-/Ptet- - CSP
		5889.9	D39V ΔcbpD + CSP			1222.28	D39V ΔcbpD + CSP			11951.1	D39V PspA-GFP ΔcomM + CSP			1.33497	D39V WT no com			10820.4	D39V Ptet_comM + CSP			0	D39V LytR-/Ptet- + CSP				1202.64	D39V LytR-/Ptet- - CSP
		4079.95	D39V ΔcbpD + CSP			1039.69	D39V ΔcbpD + CSP			5987.19	D39V PspA-GFP ΔcomM + CSP			1.50001	D39V WT no com			10697.9	D39V Ptet_comM + CSP			0	D39V LytR-/Ptet- + CSP				1995.83	D39V LytR-/Ptet- - CSP
		17486.1	D39V ΔcbpD + CSP			3076.95	D39V ΔcbpD + CSP			10646.8	D39V PspA-GFP ΔcomM + CSP			1.47152	D39V WT no com			4283.8	D39V Ptet_comM + CSP			16636.9	D39V LytR-/Ptet- + CSP				946.564	D39V LytR-/Ptet- - CSP
		7074.33	D39V ΔcbpD + CSP			2166.61	D39V ΔcbpD + CSP			5041.38	D39V PspA-GFP ΔcomM + CSP			1.43814	D39V WT no com			24439.3	D39V Ptet_comM + CSP			12233.8	D39V LytR-/Ptet- + CSP				657.868	D39V LytR-/Ptet- - CSP
		6332.32	D39V ΔcbpD + CSP			655.937	D39V ΔcbpD + CSP			8313.13	D39V PspA-GFP ΔcomM + CSP			1.25677	D39V WT no com			11493.7	D39V Ptet_comM + CSP			0	D39V LytR-/Ptet- + CSP				1434.79	D39V LytR-/Ptet- - CSP
		4625.52	D39V ΔcbpD + CSP			3033.54	D39V ΔcbpD + CSP			7372.44	D39V PspA-GFP ΔcomM + CSP			1.40719	D39V WT no com			9214.05	D39V Ptet_comM + CSP			0	D39V LytR-/Ptet- + CSP				634.014	D39V LytR-/Ptet- - CSP
		23120.5	D39V ΔcbpD + CSP			3386.13	D39V ΔcbpD + CSP			9516.17	D39V PspA-GFP ΔcomM + CSP			1.37742	D39V WT no com			20344.8	D39V Ptet_comM + CSP			0	D39V LytR-/Ptet- + CSP				2753.15	D39V LytR-/Ptet- - CSP
		26250.3	D39V ΔcbpD + CSP			2395.14	D39V ΔcbpD + CSP			11005.4	D39V PspA-GFP ΔcomM + CSP			1.36396	D39V WT no com			17577.2	D39V Ptet_comM + CSP			0	D39V LytR-/Ptet- + CSP				931.962	D39V LytR-/Ptet- - CSP
		17183.8	D39V ΔcbpD + CSP			1865.3	D39V ΔcbpD + CSP			8362.86	D39V PspA-GFP ΔcomM + CSP			1.54045	D39V WT no com			37324.7	D39V Ptet_comM + CSP			2319.95	D39V LytR-/Ptet- + CSP				1480.69	D39V LytR-/Ptet- - CSP
		13686.2	D39V ΔcbpD + CSP			3445.71	D39V ΔcbpD + CSP			7599.29	D39V PspA-GFP ΔcomM + CSP			1.334	D39V WT no com			33685.2	D39V Ptet_comM + CSP			2258.48	D39V LytR-/Ptet- + CSP				841.739	D39V LytR-/Ptet- - CSP
		2924.88	D39V ΔcbpD + CSP			1158	D39V ΔcbpD + CSP			5592.87	D39V PspA-GFP ΔcomM + CSP			1.34646	D39V WT no com			5453.65	D39V Ptet_comM + CSP			14054.8	D39V LytR-/Ptet- + CSP				819.93	D39V LytR-/Ptet- - CSP
		6130.91	D39V ΔcbpD + CSP			1445.84	D39V ΔcbpD + CSP			6815.77	D39V PspA-GFP ΔcomM + CSP			1.60484	D39V WT no com			17998.2	D39V Ptet_comM + CSP			12148.4	D39V LytR-/Ptet- + CSP				1255.23	D39V LytR-/Ptet- - CSP
		10492.1	D39V ΔcbpD + CSP			1397	D39V ΔcbpD + CSP			5926.01	D39V PspA-GFP ΔcomM + CSP			1.46862	D39V WT no com			12909.6	D39V Ptet_comM + CSP			6958.73	D39V LytR-/Ptet- + CSP				1096.25	D39V LytR-/Ptet- - CSP
		5396.27	D39V ΔcbpD + CSP			2715.1	D39V ΔcbpD + CSP			7847.87	D39V PspA-GFP ΔcomM + CSP			1.482	D39V WT no com			24014.1	D39V Ptet_comM + CSP			10852.3	D39V LytR-/Ptet- + CSP				914.589	D39V LytR-/Ptet- - CSP
		18860.7	D39V ΔcbpD + CSP			1549.99	D39V ΔcbpD + CSP			7597.03	D39V PspA-GFP ΔcomM + CSP			1.31598	D39V WT no com			11473.4	D39V Ptet_comM + CSP			176.009	D39V LytR-/Ptet- + CSP				1303.35	D39V LytR-/Ptet- - CSP
		23877	D39V ΔcbpD + CSP			2694.01	D39V ΔcbpD + CSP			7497.39	D39V PspA-GFP ΔcomM + CSP			1.62244	D39V WT no com			33669.7	D39V Ptet_comM + CSP			16303.1	D39V LytR-/Ptet- + CSP				903.535	D39V LytR-/Ptet- - CSP
		27797.4	D39V ΔcbpD + CSP			892.021	D39V ΔcbpD + CSP			8153.07	D39V PspA-GFP ΔcomM + CSP			1.37405	D39V WT no com			9816.51	D39V Ptet_comM + CSP + aTc			13615.1	D39V LytR-/Ptet- + CSP				1048.25	D39V LytR-/Ptet- - CSP
		22995.5	D39V ΔcbpD + CSP			2816.72	D39V ΔcbpD + CSP			12631.7	D39V PspA-GFP ΔcomM + CSP			1.42546	D39V WT no com			9368.08	D39V Ptet_comM + CSP + aTc			9755.31	D39V LytR-/Ptet- + CSP				1311.99	D39V LytR-/Ptet- - CSP
		2444.24	D39V ΔcbpD + CSP			1157.59	D39V ΔcbpD + CSP			7483.11	D39V PspA-GFP ΔcomM + CSP			1.76644	D39V WT no com			26336	D39V Ptet_comM + CSP + aTc			11039.2	D39V LytR-/Ptet- + CSP				1928.01	D39V LytR-/Ptet- - CSP
		4224.39	D39V ΔcbpD + CSP			962.988	D39V ΔcbpD + CSP			6206.27	D39V PspA-GFP ΔcomM + CSP			1.3799	D39V WT no com			17437.7	D39V Ptet_comM + CSP + aTc			4917.72	D39V LytR-/Ptet- + CSP				1248.17	D39V LytR-/Ptet- - CSP
		8903.08	D39V ΔcbpD + CSP			1025.4	D39V ΔcbpD + CSP			11208.7	D39V PspA-GFP ΔcomM + CSP			1.35766	D39V WT no com			18641.6	D39V Ptet_comM + CSP + aTc			21562.6	D39V LytR-/Ptet- + CSP				351.809	D39V LytR-/Ptet- - CSP
		17790.1	D39V ΔcbpD + CSP			784.093	D39V ΔcbpD + CSP			6722.41	D39V PspA-GFP ΔcomM + CSP			1.52788	D39V WT no com			3288.18	D39V Ptet_comM + CSP + aTc			12223	D39V LytR-/Ptet- + CSP				827.346	D39V LytR-/Ptet- - CSP
		4201.82	D39V ΔcbpD + CSP			1502.25	D39V ΔcbpD + CSP			11730.6	D39V PspA-GFP ΔcomM + CSP			1.66282	D39V WT no com			16315	D39V Ptet_comM + CSP + aTc			698.556	D39V LytR-/Ptet- + CSP				522.248	D39V LytR-/Ptet- - CSP
		25867.5	D39V ΔcbpD + CSP			361.6	D39V ΔcbpD + CSP			8221.86	D39V PspA-GFP ΔcomM + CSP			1.24676	D39V WT no com			20253	D39V Ptet_comM + CSP + aTc			4711.61	D39V LytR-/Ptet- + CSP				729.577	D39V LytR-/Ptet- - CSP
		1262.96	D39V ΔcbpD + CSP			1031.29	D39V ΔcbpD + CSP			9433.2	D39V PspA-GFP ΔcomM + CSP			1.45891	D39V WT no com			19142	D39V Ptet_comM + CSP + aTc			4220.67	D39V LytR-/Ptet- + CSP				889.776	D39V LytR-/Ptet- - CSP
		11303.9	D39V ΔcbpD + CSP			1059.34	D39V ΔcbpD + CSP			14138.8	D39V PspA-GFP ΔcomM + CSP			1.40353	D39V WT no com			13658.8	D39V Ptet_comM + CSP + aTc			14133.2	D39V LytR-/Ptet- + CSP				540.992	D39V LytR-/Ptet- - CSP
		5267.96	D39V ΔcbpD + CSP			1924.03	D39V ΔcbpD + CSP			13345.2	D39V PspA-GFP ΔcomM + CSP			1.37666	D39V WT no com			15936.6	D39V Ptet_comM + CSP + aTc			11164.9	D39V LytR-/Ptet- + CSP				451.059	D39V LytR-/Ptet- - CSP
		12407.9	D39V ΔcbpD + CSP			869.839	D39V ΔcbpD + CSP			9144.18	D39V PspA-GFP ΔcomM + CSP			1.15554	D39V WT no com			24261.7	D39V Ptet_comM + CSP + aTc			10743.1	D39V LytR-/Ptet- + CSP				421.674	D39V LytR-/Ptet- - CSP
		14645.9	D39V ΔcbpD + CSP			904.568	D39V ΔcbpD + CSP			5989.52	D39V PspA-GFP ΔcomM + CSP			1.11368	D39V WT no com			15200	D39V Ptet_comM + CSP + aTc			0	D39V LytR-/Ptet- + CSP				772.354	D39V LytR-/Ptet- - CSP
		11124.2	D39V ΔcbpD + CSP			2202.37	D39V ΔcbpD + CSP			11067.2	D39V PspA-GFP ΔcomM + CSP			1.14008	D39V WT no com			9309.88	D39V Ptet_comM + CSP + aTc			6.31148	D39V LytR-/Ptet- + CSP				343.667	D39V LytR-/Ptet- - CSP
		9530.45	D39V ΔcbpD + CSP			672.535	D39V ΔcbpD + CSP			5395.6	D39V PspA-GFP ΔcomM + CSP			1.07902	D39V WT no com			16666.5	D39V Ptet_comM + CSP + aTc			13679	D39V LytR-/Ptet- + CSP				1397.3	D39V LytR-/Ptet- - CSP
		14286.7	D39V ΔcbpD + CSP			505.468	D39V ΔcbpD + CSP			6726.27	D39V PspA-GFP ΔcomM + CSP			1.23937	D39V WT no com			21530	D39V Ptet_comM + CSP + aTc			7185.36	D39V LytR-/Ptet- + CSP				1896.07	D39V LytR-/Ptet- - CSP
		13764.6	D39V ΔcbpD + CSP			741.538	D39V ΔcbpD + CSP			9035.34	D39V PspA-GFP ΔcomM + CSP			1.0319	D39V WT no com			24918.4	D39V Ptet_comM + CSP + aTc			13144.4	D39V LytR-/Ptet- + CSP				1993.93	D39V LytR-/Ptet- - CSP
		35861.9	D39V ΔcbpD + CSP			2640.02	D39V ΔcbpD + CSP			8438.6	D39V PspA-GFP ΔcomM + CSP			1.00781	D39V WT no com			13621.4	D39V Ptet_comM + CSP + aTc			8052.37	D39V LytR-/Ptet- + CSP				961.498	D39V LytR-/Ptet- - CSP
		13220.3	D39V ΔcbpD + CSP			665.218	D39V ΔcbpD + CSP			8186.81	D39V PspA-GFP ΔcomM + CSP			1.9507	D39V WT no com			29395.3	D39V Ptet_comM + CSP + aTc			13351.8	D39V LytR-/Ptet- + CSP				886.056	D39V LytR-/Ptet- - CSP
		6555.1	D39V ΔcbpD + CSP			1697.11	D39V ΔcbpD + CSP			6185.96	D39V PspA-GFP ΔcomM + CSP			1.33962	D39V WT no com			22524.8	D39V Ptet_comM + CSP + aTc			2518.43	D39V LytR-/Ptet- + CSP				890.365	D39V LytR-/Ptet- - CSP
		5042.14	D39V ΔcbpD + CSP			774.971	D39V ΔcbpD + CSP			9483.41	D39V PspA-GFP ΔcomM + CSP			1.57728	D39V WT no com			13106	D39V Ptet_comM + CSP + aTc			7149.32	D39V LytR-/Ptet- + CSP				589.826	D39V LytR-/Ptet- - CSP
		6024.51	D39V ΔcbpD + CSP			1215.23	D39V ΔcbpD + CSP			5583.77	D39V PspA-GFP ΔcomM + CSP			1.36482	D39V WT no com			3282.78	D39V Ptet_comM + CSP + aTc			10285.5	D39V LytR-/Ptet- + CSP				820.624	D39V LytR-/Ptet- - CSP
		5154	D39V ΔcbpD + CSP			841.65	D39V ΔcbpD + CSP			7038.6	D39V PspA-GFP ΔcomM + CSP			1.52678	D39V WT no com			22918.3	D39V Ptet_comM + CSP + aTc			5546.57	D39V LytR-/Ptet- + CSP				1021.84	D39V LytR-/Ptet- - CSP
		16748	D39V ΔcbpD + CSP			1205.72	D39V ΔcbpD + CSP			9117.77	D39V PspA-GFP ΔcomM + CSP			1.49384	D39V WT no com			17803.2	D39V Ptet_comM + CSP + aTc			16010.1	D39V LytR-/Ptet- + CSP				894.404	D39V LytR-/Ptet- - CSP
		9590.6	D39V ΔcbpD + CSP			1115.64	D39V ΔcbpD + CSP			7407.01	D39V PspA-GFP ΔcomM + CSP			1.25526	D39V WT no com			10445.9	D39V Ptet_comM + CSP + aTc			2278.95	D39V LytR-/Ptet- + CSP				663.564	D39V LytR-/Ptet- - CSP
		4826.1	D39V ΔcbpD + CSP			1618.51	D39V ΔcbpD + CSP			8428.8	D39V PspA-GFP ΔcomM + CSP			1.23493	D39V WT no com			20160.1	D39V Ptet_comM + CSP + aTc			3267.12	D39V LytR-/Ptet- + CSP				2231.28	D39V LytR-/Ptet- - CSP
		5788.73	D39V ΔcbpD + CSP			2474.45	D39V ΔcbpD + CSP			8884.95	D39V PspA-GFP ΔcomM + CSP			1.77952	D39V WT no com			4391.89	D39V Ptet_comM + CSP + aTc			695.355	D39V LytR-/Ptet- + CSP				2744.07	D39V LytR-/Ptet- - CSP
		10577.5	D39V ΔcbpD + CSP			1267.98	D39V ΔcbpD + CSP			11564.3	D39V PspA-GFP ΔcomM + CSP			0.975863	D39V WT no com			8363.12	D39V Ptet_comM + CSP + aTc			6327.24	D39V LytR-/Ptet- + CSP				1487.78	D39V LytR-/Ptet- - CSP
		7559.66	D39V ΔcbpD + CSP			2245.55	D39V ΔcbpD + CSP			5834.58	D39V PspA-GFP ΔcomM + CSP			0.922227	D39V WT no com			13116.9	D39V Ptet_comM + CSP + aTc			15509.4	D39V LytR-/Ptet- + CSP				818.892	D39V LytR-/Ptet- - CSP
		7082.45	D39V ΔcbpD + CSP			2715.34	D39V ΔcbpD + CSP			5408.55	D39V PspA-GFP ΔcomM + CSP			1.42191	D39V WT no com			20969	D39V Ptet_comM + CSP + aTc			18996.6	D39V LytR-/Ptet- + CSP				1223.54	D39V LytR-/Ptet- - CSP
		13149.7	D39V ΔcbpD + CSP			1960.01	D39V ΔcbpD + CSP			8957.45	D39V PspA-GFP ΔcomM + CSP			0.95822	D39V WT no com			20415.2	D39V Ptet_comM + CSP + aTc			10272.5	D39V LytR-/Ptet- + CSP				920.166	D39V LytR-/Ptet- - CSP
		12028.6	D39V ΔcbpD + CSP			562.8	D39V ΔcbpD + CSP			11583.7	D39V PspA-GFP ΔcomM + CSP			0.977398	D39V WT no com			13082.4	D39V Ptet_comM + CSP + aTc			0	D39V LytR-/Ptet- + CSP				639.309	D39V LytR-/Ptet- - CSP
		14838.6	D39V ΔcbpD + CSP			804.145	D39V ΔcbpD + CSP			9950.23	D39V PspA-GFP ΔcomM + CSP			1.35755	D39V WT no com			22058.7	D39V Ptet_comM + CSP + aTc			0	D39V LytR-/Ptet- + CSP				2980.52	D39V LytR-/Ptet- - CSP
		5426.18	D39V ΔcbpD + CSP			2531.37	D39V ΔcbpD + CSP			10758.6	D39V PspA-GFP ΔcomM + CSP			1.27648	D39V WT no com			21185.1	D39V Ptet_comM + CSP + aTc			17567.3	D39V LytR-/Ptet- + CSP				1482.63	D39V LytR-/Ptet- - CSP
		5298.59	D39V ΔcbpD + CSP			4513.01	D39V ΔcbpD + CSP			9390.78	D39V PspA-GFP ΔcomM + CSP			1.44565	D39V WT no com			23636.3	D39V Ptet_comM + CSP + aTc			23605.7	D39V LytR-/Ptet- + CSP				373.185	D39V LytR-/Ptet- - CSP
		27477.3	D39V ΔcbpD + CSP			3591.73	D39V ΔcbpD + CSP			9920.26	D39V PspA-GFP ΔcomM + CSP			0.975997	D39V WT no com			10857.6	D39V Ptet_comM + CSP + aTc			1239.69	D39V LytR-/Ptet- + CSP				1651.82	D39V LytR-/Ptet- - CSP
		2184.86	D39V ΔcbpD + CSP			638.782	D39V ΔcbpD + CSP			12769.3	D39V PspA-GFP ΔcomM + CSP			0.892041	D39V WT no com			11517.1	D39V Ptet_comM + CSP + aTc			1906.69	D39V LytR-/Ptet- + CSP				1773.23	D39V LytR-/Ptet- - CSP
		28606.7	D39V ΔcbpD + CSP			692.904	D39V ΔcbpD + CSP			8862.81	D39V PspA-GFP ΔcomM + CSP			1.38337	D39V WT no com			10046.2	D39V Ptet_comM + CSP + aTc			0	D39V LytR-/Ptet- + CSP				1267.1	D39V LytR-/Ptet- - CSP
		5438.84	D39V ΔcbpD + CSP			1643.41	D39V ΔcbpD + CSP			7258.84	D39V PspA-GFP ΔcomM + CSP			1.13365	D39V WT no com			22587.4	D39V Ptet_comM + CSP + aTc			0	D39V LytR-/Ptet- + CSP				2100.15	D39V LytR-/Ptet- - CSP
		20948.2	D39V ΔcbpD + CSP			1601.15	D39V ΔcbpD + CSP			8862.69	D39V PspA-GFP ΔcomM + CSP			1.06946	D39V WT no com			11952.8	D39V Ptet_comM + CSP + aTc			0	D39V LytR-/Ptet- + CSP				2292.78	D39V LytR-/Ptet- - CSP
		25017.2	D39V ΔcbpD + CSP			633.748	D39V ΔcbpD + CSP			7865.48	D39V PspA-GFP ΔcomM + CSP			1.74409	D39V WT no com			20319.6	D39V Ptet_comM + CSP + aTc			9866.1	D39V LytR-/Ptet- + CSP				1039.75	D39V LytR-/Ptet- - CSP
		10575.8	D39V ΔcbpD + CSP			541.39	D39V ΔcbpD + CSP			8549.57	D39V PspA-GFP ΔcomM + CSP			1.08772	D39V WT no com			19212.1	D39V Ptet_comM + CSP + aTc			9113.76	D39V LytR-/Ptet- + CSP				767.382	D39V LytR-/Ptet- - CSP
		23081	D39V ΔcbpD + CSP			857.163	D39V ΔcbpD + CSP			12264.4	D39V PspA-GFP ΔcomM + CSP			0.951507	D39V WT no com			27948.1	D39V Ptet_comM + CSP + aTc			1109.14	D39V LytR-/Ptet- + CSP				828.961	D39V LytR-/Ptet- - CSP
		7678.3	D39V ΔcbpD + CSP			3334.58	D39V ΔcbpD + CSP			10020.1	D39V PspA-GFP ΔcomM + CSP			1.54083	D39V WT no com			10282.8	D39V Ptet_comM + CSP + aTc			6558.44	D39V LytR-/Ptet- + CSP				575.695	D39V LytR-/Ptet- - CSP
		23444.7	D39V ΔcbpD + CSP			1322.44	D39V ΔcbpD + CSP			8987.5	D39V PspA-GFP ΔcomM + CSP			1.7164	D39V WT no com			14865	D39V Ptet_comM + CSP + aTc			6354.15	D39V LytR-/Ptet- + CSP				1394.57	D39V LytR-/Ptet- - CSP
		7275.5	D39V ΔcbpD + CSP			791.319	D39V ΔcbpD + CSP			5356.74	D39V PspA-GFP ΔcomM + CSP			1.04707	D39V WT no com			8233.27	D39V Ptet_comM + CSP + aTc			9119.94	D39V LytR-/Ptet- + CSP				970.707	D39V LytR-/Ptet- - CSP
		15906	D39V ΔcbpD + CSP			865.574	D39V ΔcbpD + CSP			7133.04	D39V PspA-GFP ΔcomM + CSP			1.02848	D39V WT no com			17384	D39V Ptet_comM + CSP + aTc			19440.8	D39V LytR-/Ptet- + CSP				1279.23	D39V LytR-/Ptet- - CSP
		27503.7	D39V ΔcbpD + CSP			923.863	D39V ΔcbpD + CSP			5960.44	D39V PspA-GFP ΔcomM + CSP			0.970723	D39V WT no com			17753.1	D39V Ptet_comM + CSP + aTc			77.6756	D39V LytR-/Ptet- + CSP				1761.68	D39V LytR-/Ptet- - CSP
		5474.09	D39V ΔcbpD + CSP			1104.52	D39V ΔcbpD + CSP			5680.79	D39V PspA-GFP ΔcomM + CSP			1.02569	D39V WT no com			15721.4	D39V Ptet_comM + CSP + aTc			2719.49	D39V LytR-/Ptet- + CSP				2069.5	D39V LytR-/Ptet- - CSP
		3353.27	D39V ΔcbpD + CSP			1833.57	D39V ΔcbpD + CSP			7203.84	D39V PspA-GFP ΔcomM + CSP			1.41414	D39V WT no com			24236.9	D39V Ptet_comM + CSP + aTc			17366.9	D39V LytR-/Ptet- + CSP				2520.3	D39V LytR-/Ptet- - CSP
		18774	D39V ΔcbpD + CSP			3232.97	D39V ΔcbpD + CSP			8199.94	D39V PspA-GFP ΔcomM + CSP			1.79458	D39V WT no com			21464.8	D39V Ptet_comM + CSP + aTc			12641.8	D39V LytR-/Ptet- + CSP				705.684	D39V LytR-/Ptet- - CSP
		13440.7	D39V ΔcbpD + CSP			532.36	D39V ΔcbpD + CSP			5619.63	D39V PspA-GFP ΔcomM + CSP			0.972491	D39V WT no com			23037.6	D39V Ptet_comM + CSP + aTc			18998.4	D39V LytR-/Ptet- + CSP				1263.05	D39V LytR-/Ptet- - CSP
		5642.64	D39V ΔcbpD + CSP			768.854	D39V ΔcbpD + CSP			10500.1	D39V PspA-GFP ΔcomM + CSP			0.898449	D39V WT no com			16927.7	D39V Ptet_comM + CSP + aTc			1545.97	D39V LytR-/Ptet- + CSP				920.921	D39V LytR-/Ptet- - CSP
		17128.6	D39V ΔcbpD + CSP			1437.35	D39V ΔcbpD + CSP			7629.38	D39V PspA-GFP ΔcomM + CSP			0.992381	D39V WT no com			22675.5	D39V Ptet_comM + CSP + aTc			16586.1	D39V LytR-/Ptet- + CSP				628.061	D39V LytR-/Ptet- - CSP
		4158.08	D39V ΔcbpD + CSP			2940.16	D39V ΔcbpD + CSP			7887.48	D39V PspA-GFP ΔcomM + CSP			0.998284	D39V WT no com			11544.2	D39V Ptet_comM + CSP + aTc			2638.04	D39V LytR-/Ptet- + CSP				924.099	D39V LytR-/Ptet- - CSP
		8292.96	D39V ΔcbpD + CSP			1018.61	D39V ΔcbpD + CSP			7424.47	D39V PspA-GFP ΔcomM + CSP			1.27014	D39V WT no com			11588.9	D39V Ptet_comM + CSP + aTc			494.994	D39V LytR-/Ptet- + CSP				1067.28	D39V LytR-/Ptet- - CSP
		11425.7	D39V ΔcbpD + CSP			816.63	D39V ΔcbpD + CSP			6051.39	D39V PspA-GFP ΔcomM + CSP			1.44156	D39V WT no com			12135.6	D39V Ptet_comM + CSP + aTc			13201.1	D39V LytR-/Ptet- + CSP				864.455	D39V LytR-/Ptet- - CSP
		13318.6	D39V ΔcbpD + CSP			1790.04	D39V ΔcbpD + CSP			8050.08	D39V PspA-GFP ΔcomM + CSP			1.55643	D39V WT no com			13871.3	D39V Ptet_comM + CSP + aTc			21097	D39V LytR-/Ptet- + CSP				1241.75	D39V LytR-/Ptet- - CSP
		13099.2	D39V ΔcbpD + CSP			1454.7	D39V ΔcbpD + CSP			10450.9	D39V PspA-GFP ΔcomM + CSP			1.40868	D39V WT no com			20405.3	D39V Ptet_comM + CSP + aTc			1793.6	D39V LytR-/Ptet- + CSP				568.906	D39V LytR-/Ptet- - CSP
		11519.9	D39V ΔcbpD + CSP			1690.69	D39V ΔcbpD + CSP			8973.46	D39V PspA-GFP ΔcomM + CSP			1.41075	D39V WT no com			16185.6	D39V Ptet_comM + CSP + aTc			1135.16	D39V LytR-/Ptet- + CSP				1585.95	D39V LytR-/Ptet- - CSP
		14419.9	D39V ΔcbpD + CSP			1133.08	D39V ΔcbpD + CSP			9477.08	D39V PspA-GFP ΔcomM + CSP			1.41083	D39V WT no com			4460.47	D39V Ptet_comM + CSP + aTc			2417.03	D39V LytR-/Ptet- + CSP				783.934	D39V LytR-/Ptet- - CSP
		1931.1	D39V ΔcbpD + CSP			613.777	D39V ΔcbpD + CSP			5240.52	D39V PspA-GFP ΔcomM + CSP			1.33169	D39V WT no com			7481.65	D39V Ptet_comM + CSP + aTc			8026.61	D39V LytR-/Ptet- + CSP				615.614	D39V LytR-/Ptet- - CSP
		5565.49	D39V ΔcbpD + CSP			2929.65	D39V ΔcbpD + CSP			6652.92	D39V PspA-GFP ΔcomM + CSP			1.36387	D39V WT no com			5163.73	D39V Ptet_comM + CSP + aTc			23437.9	D39V LytR-/Ptet- + CSP				812.492	D39V LytR-/Ptet- - CSP
		8353.41	D39V ΔcbpD + CSP			413.817	D39V ΔcbpD + CSP			9262.96	D39V PspA-GFP ΔcomM + CSP			1.05199	D39V WT no com			20001.8	D39V Ptet_comM + CSP + aTc			22998.6	D39V LytR-/Ptet- + CSP				594.077	D39V LytR-/Ptet- - CSP
		5062.06	D39V ΔcbpD + CSP			2919.95	D39V ΔcbpD + CSP			8142.75	D39V PspA-GFP ΔcomM + CSP			1.02103	D39V WT no com			26599.8	D39V Ptet_comM + CSP + aTc			29549.1	D39V LytR-/Ptet- + CSP				968.558	D39V LytR-/Ptet- - CSP
		16583.3	D39V ΔcbpD + CSP			1182.57	D39V ΔcbpD + CSP			5896.34	D39V PspA-GFP ΔcomM + CSP			1.05592	D39V WT no com			9358.95	D39V Ptet_comM + CSP + aTc			9784.32	D39V LytR-/Ptet- + CSP				1223	D39V LytR-/Ptet- - CSP
		2102.79	D39V ΔcbpD + CSP			3448.99	D39V ΔcbpD + CSP			9730.46	D39V PspA-GFP ΔcomM + CSP			1.01335	D39V WT no com			8281.54	D39V Ptet_comM + CSP + aTc			17154.7	D39V LytR-/Ptet- + CSP
		22324.3	D39V ΔcbpD + CSP			3323.56	D39V ΔcbpD + CSP			6130.66	D39V PspA-GFP ΔcomM + CSP			1.09456	D39V WT no com			8223.13	D39V Ptet_comM + CSP + aTc			26338.6	D39V LytR-/Ptet- + CSP
		4141.09	D39V ΔcbpD + CSP			2608.39	D39V ΔcbpD + CSP			8338.57	D39V PspA-GFP ΔcomM + CSP			1.05925	D39V WT no com			5695.45	D39V Ptet_comM + CSP + aTc			26360.4	D39V LytR-/Ptet- + CSP
		14347.1	D39V ΔcbpD + CSP			2194.29	D39V ΔcbpD + CSP			10600.5	D39V PspA-GFP ΔcomM + CSP			1.5043	D39V WT no com			8617.33	D39V Ptet_comM + CSP + aTc			0	D39V LytR-/Ptet- + CSP
		921.138	D39V ΔcbpD + CSP			1087.41	D39V ΔcbpD + CSP			9413.27	D39V PspA-GFP ΔcomM + CSP			1.38862	D39V WT no com			18449.7	D39V Ptet_comM + CSP + aTc			528.206	D39V LytR-/Ptet- + CSP
		21407.5	D39V ΔcbpD + CSP			2364.93	D39V ΔcbpD + CSP			11593.5	D39V PspA-GFP ΔcomM + CSP			1.49468	D39V WT no com			19202.7	D39V Ptet_comM + CSP + aTc			1009.26	D39V LytR-/Ptet- + CSP
		15042.3	D39V ΔcbpD + CSP			2425.23	D39V ΔcbpD + CSP			8888.7	D39V PspA-GFP ΔcomM + CSP			1.31389	D39V WT no com			18296.3	D39V Ptet_comM + CSP + aTc			0	D39V LytR-/Ptet- + CSP
		8945.93	D39V ΔcbpD + CSP			2646.56	D39V ΔcbpD + CSP			8993.9	D39V PspA-GFP ΔcomM + CSP			1.1366	D39V WT no com			11191.2	D39V Ptet_comM + CSP + aTc			0	D39V LytR-/Ptet- + CSP
		14627.4	D39V ΔcbpD + CSP			480.16	D39V ΔcbpD + CSP			5881.27	D39V PspA-GFP ΔcomM + CSP			0.925439	D39V WT no com			11379	D39V Ptet_comM + CSP + aTc			261.384	D39V LytR-/Ptet- + CSP
		13835.8	D39V ΔcbpD + CSP			1784.6	D39V ΔcbpD + CSP			8142.6	D39V PspA-GFP ΔcomM + CSP			1.82202	D39V WT no com			24422.5	D39V Ptet_comM + CSP + aTc			2676.06	D39V LytR-/Ptet- + CSP
		1282.39	D39V ΔcbpD + CSP			835.251	D39V ΔcbpD + CSP			7583.24	D39V PspA-GFP ΔcomM + CSP			1.60959	D39V WT no com			10723.5	D39V Ptet_comM + CSP + aTc			17149.5	D39V LytR-/Ptet- + CSP
		13260.1	D39V ΔcbpD + CSP			687.433	D39V ΔcbpD + CSP			8049.65	D39V PspA-GFP ΔcomM + CSP			1.42077	D39V WT no com			15594.3	D39V Ptet_comM + CSP + aTc			7381.7	D39V LytR-/Ptet- + CSP
		1996.06	D39V ΔcbpD + CSP			1197.51	D39V ΔcbpD + CSP			7838.83	D39V PspA-GFP ΔcomM + CSP			1.2453	D39V WT no com			14549.9	D39V Ptet_comM + CSP + aTc			572.831	D39V LytR-/Ptet- + CSP
		3627.35	D39V ΔcbpD + CSP			2569.82	D39V ΔcbpD + CSP			7862.73	D39V PspA-GFP ΔcomM + CSP			1.16432	D39V WT no com			7138.55	D39V Ptet_comM + CSP + aTc			0	D39V LytR-/Ptet- + CSP
		7522.21	D39V ΔcbpD + CSP			2757.1	D39V ΔcbpD + CSP			9788.36	D39V PspA-GFP ΔcomM + CSP			1.13229	D39V WT no com			7176.35	D39V Ptet_comM + CSP + aTc			15354.6	D39V LytR-/Ptet- + CSP
		10858.8	D39V ΔcbpD + CSP			1513.23	D39V ΔcbpD + CSP			9488.91	D39V PspA-GFP ΔcomM + CSP			1.02452	D39V WT no com			6681.77	D39V Ptet_comM + CSP + aTc			19559.8	D39V LytR-/Ptet- + CSP
		6355.64	D39V ΔcbpD + CSP			1598.3	D39V ΔcbpD + CSP			7755.19	D39V PspA-GFP ΔcomM + CSP			1.16366	D39V WT no com			39461.7	D39V Ptet_comM + CSP + aTc			10347.7	D39V LytR-/Ptet- + CSP
		22800.9	D39V ΔcbpD + CSP			784.728	D39V ΔcbpD + CSP			9407.29	D39V PspA-GFP ΔcomM + CSP			1.16621	D39V WT no com			11837.6	D39V Ptet_comM + CSP + aTc			9562.23	D39V LytR-/Ptet- + CSP
		16180.9	D39V ΔcbpD + CSP			695.717	D39V ΔcbpD + CSP			6936.18	D39V PspA-GFP ΔcomM + CSP			1.37432	D39V WT no com			8061.28	D39V Ptet_comM + CSP + aTc			5999.97	D39V LytR-/Ptet- + CSP
		7980.64	D39V ΔcbpD + CSP			2321.15	D39V ΔcbpD + CSP			9998.02	D39V PspA-GFP ΔcomM + CSP			1.0884	D39V WT no com			25570.3	D39V Ptet_comM + CSP + aTc			5583.86	D39V LytR-/Ptet- + CSP
		24476.3	D39V ΔcbpD + CSP			1799.03	D39V ΔcbpD + CSP			8594.48	D39V PspA-GFP ΔcomM + CSP			0.937947	D39V WT no com			16396.4	D39V Ptet_comM + CSP + aTc			7932.01	D39V LytR-/Ptet- + CSP
		3981.07	D39V ΔcbpD + CSP			719.4	D39V ΔcbpD + CSP			12885	D39V PspA-GFP ΔcomM + CSP			1.1589	D39V WT no com			8868.4	D39V Ptet_comM + CSP + aTc			14635.3	D39V LytR-/Ptet- + CSP
		16399.2	D39V ΔcbpD + CSP			1217.99	D39V ΔcbpD + CSP			7567.36	D39V PspA-GFP ΔcomM + CSP			1.12606	D39V WT no com			11272	D39V Ptet_comM + CSP + aTc			21790.1	D39V LytR-/Ptet- + CSP
		28632.2	D39V ΔcbpD + CSP			807.296	D39V ΔcbpD + CSP			9336.98	D39V PspA-GFP ΔcomM + CSP			1.02292	D39V WT no com			24926	D39V Ptet_comM + CSP + aTc			4405.54	D39V LytR-/Ptet- + CSP
		17907.8	D39V ΔcbpD + CSP			1783.24	D39V ΔcbpD + CSP			10581	D39V PspA-GFP ΔcomM + CSP			0.977497	D39V WT no com			12113.8	D39V Ptet_comM + CSP + aTc			27693	D39V LytR-/Ptet- + CSP
		13087.9	D39V ΔcbpD + CSP			684.652	D39V ΔcbpD + CSP			8582.35	D39V PspA-GFP ΔcomM + CSP			1.3079	D39V WT no com			12369.6	D39V Ptet_comM + CSP + aTc			26068.5	D39V LytR-/Ptet- + CSP
		3501.39	D39V ΔcbpD + CSP			580.77	D39V ΔcbpD + CSP			7044.33	D39V PspA-GFP ΔcomM + CSP			1.19344	D39V WT no com			30197.8	D39V Ptet_comM + CSP + aTc			12945.7	D39V LytR-/Ptet- + CSP
		7583.04	D39V ΔcbpD + CSP			768.249	D39V ΔcbpD + CSP			9448.56	D39V PspA-GFP ΔcomM + CSP			1.1497	D39V WT no com			17508.7	D39V Ptet_comM + CSP + aTc			1417.85	D39V LytR-/Ptet- + CSP
		8724.71	D39V ΔcbpD + CSP			3597.89	D39V ΔcbpD + CSP			7308.52	D39V PspA-GFP ΔcomM + CSP			1.72538	D39V WT no com			9510.29	D39V Ptet_comM + CSP + aTc			269.368	D39V LytR-/Ptet- + CSP
		8913.74	D39V ΔcbpD + CSP			815.359	D39V ΔcbpD + CSP			8007.12	D39V PspA-GFP ΔcomM + CSP			1.40474	D39V WT no com			8357.13	D39V Ptet_comM + CSP + aTc			5729.1	D39V LytR-/Ptet- + CSP
		11825.1	D39V ΔcbpD + CSP			1365.41	D39V ΔcbpD + CSP			8022.52	D39V PspA-GFP ΔcomM + CSP			1.09095	D39V WT no com			20846.4	D39V Ptet_comM + CSP + aTc			7653.51	D39V LytR-/Ptet- + CSP
		8758.79	D39V ΔcbpD + CSP			1780.41	D39V ΔcbpD + CSP			11149.9	D39V PspA-GFP ΔcomM + CSP			1.02082	D39V WT no com			22078.8	D39V Ptet_comM + CSP + aTc			22441.5	D39V LytR-/Ptet- + CSP
		21294.8	D39V ΔcbpD + CSP			1632.95	D39V ΔcbpD + CSP			8360.09	D39V PspA-GFP ΔcomM + CSP			1.56678	D39V WT no com			22068.5	D39V Ptet_comM + CSP + aTc			9524.58	D39V LytR-/Ptet- + CSP
		20106.6	D39V ΔcbpD + CSP			2918.23	D39V ΔcbpD + CSP			9335.3	D39V PspA-GFP ΔcomM + CSP			1.42604	D39V WT no com			23291.6	D39V Ptet_comM + CSP + aTc			21190.9	D39V LytR-/Ptet- + CSP
		9048.01	D39V ΔcbpD + CSP			2151.79	D39V ΔcbpD + CSP			7832.94	D39V PspA-GFP ΔcomM + CSP			1.55697	D39V WT no com			9362.26	D39V Ptet_comM + CSP + aTc			13133.1	D39V LytR-/Ptet- + CSP
		7224.85	D39V ΔcbpD + CSP			2133.39	D39V ΔcbpD + CSP			8100.93	D39V PspA-GFP ΔcomM + CSP			1.67521	D39V WT no com			16296	D39V Ptet_comM + CSP + aTc			0	D39V LytR-/Ptet- + CSP
		6844	D39V ΔcbpD + CSP			2127.25	D39V ΔcbpD + CSP			13895.4	D39V PspA-GFP ΔcomM + CSP			1.52996	D39V WT no com			16815.2	D39V Ptet_comM + CSP + aTc			533.391	D39V LytR-/Ptet- + CSP
		18519.8	D39V ΔcbpD + CSP			519.881	D39V ΔcbpD + CSP			12905.6	D39V PspA-GFP ΔcomM + CSP			1.11406	D39V WT no com			22518.3	D39V Ptet_comM + CSP + aTc			691.884	D39V LytR-/Ptet- + CSP
		4079.33	D39V ΔcbpD + CSP			1133.74	D39V ΔcbpD + CSP			9443.79	D39V PspA-GFP ΔcomM + CSP			1.23372	D39V WT no com							0	D39V LytR-/Ptet- + CSP
		8794.92	D39V ΔcbpD + CSP			808.24	D39V ΔcbpD + CSP			9730.4	D39V PspA-GFP ΔcomM + CSP			1.144	D39V WT no com							7357.46	D39V LytR-/Ptet- + CSP
		20454.2	D39V ΔcbpD + CSP			643.917	D39V ΔcbpD + CSP			6170.71	D39V PspA-GFP ΔcomM + CSP			1.08148	D39V WT no com							1287.75	D39V LytR-/Ptet- + CSP
		5646.18	D39V ΔcbpD + CSP			599.328	D39V ΔcbpD + CSP			7303.74	D39V PspA-GFP ΔcomM + CSP			1.312	D39V WT no com							128.212	D39V LytR-/Ptet- + CSP
		11438.8	D39V ΔcbpD + CSP			948.506	D39V ΔcbpD + CSP			10015.2	D39V PspA-GFP ΔcomM + CSP			1.35269	D39V WT no com							1420.81	D39V LytR-/Ptet- + CSP
		6469.2	D39V ΔcbpD + CSP			780.822	D39V ΔcbpD + CSP			9356.95	D39V PspA-GFP ΔcomM + CSP			1.42241	D39V WT no com							5378.26	D39V LytR-/Ptet- + CSP
		2620.97	D39V ΔcbpD + CSP			2968.01	D39V ΔcbpD + CSP			10029.5	D39V PspA-GFP ΔcomM + CSP			1.7627	D39V WT no com							883.648	D39V LytR-/Ptet- + CSP
		11164.6	D39V ΔcbpD + CSP			539.878	D39V ΔcbpD + CSP			12940.1	D39V PspA-GFP ΔcomM + CSP			1.23073	D39V WT no com							23068.5	D39V LytR-/Ptet- + CSP
		16606.2	D39V ΔcbpD + CSP			1073.1	D39V ΔcbpD + CSP			6321.22	D39V PspA-GFP ΔcomM + CSP			1.21346	D39V WT no com							13582	D39V LytR-/Ptet- + CSP
		1352.14	D39V ΔcbpD + CSP			2598.41	D39V ΔcbpD + CSP			7742.62	D39V PspA-GFP ΔcomM + CSP			1.72699	D39V WT no com							1022.82	D39V LytR-/Ptet- + CSP
		10284.6	D39V ΔcbpD + CSP			567.583	D39V ΔcbpD + CSP			8630.3	D39V PspA-GFP ΔcomM + CSP			1.32723	D39V WT no com							20439.8	D39V LytR-/Ptet- + CSP
		6462.46	D39V ΔcbpD + CSP			3734.22	D39V ΔcbpD + CSP			11799.1	D39V PspA-GFP ΔcomM + CSP			1.34167	D39V WT no com							19989.4	D39V LytR-/Ptet- + CSP
		3909.78	D39V ΔcbpD + CSP			1057.88	D39V ΔcbpD + CSP			8854.02	D39V PspA-GFP ΔcomM + CSP			1.32902	D39V WT no com							20458.8	D39V LytR-/Ptet- + CSP
		20594.1	D39V ΔcbpD + CSP			1325.74	D39V ΔcbpD + CSP			6350.2	D39V PspA-GFP ΔcomM + CSP			1.22789	D39V WT no com							11369.4	D39V LytR-/Ptet- + CSP
		5395.81	D39V ΔcbpD + CSP			694.992	D39V ΔcbpD + CSP			10983.9	D39V PspA-GFP ΔcomM + CSP			1.54591	D39V WT no com							19816.1	D39V LytR-/Ptet- + CSP
		11955.9	D39V ΔcbpD + CSP			1839.93	D39V ΔcbpD + CSP			13403.3	D39V PspA-GFP ΔcomM + CSP			1.78324	D39V WT no com							18427.7	D39V LytR-/Ptet- + CSP
		4224.47	D39V ΔcbpD + CSP			511.13	D39V ΔcbpD + CSP			7814.11	D39V PspA-GFP ΔcomM + CSP			1.39174	D39V WT no com							16884.7	D39V LytR-/Ptet- + CSP
		18079.2	D39V ΔcbpD + CSP			2565.57	D39V ΔcbpD + CSP			7432.09	D39V PspA-GFP ΔcomM + CSP			1.47155	D39V WT no com							23104.2	D39V LytR-/Ptet- + CSP
		11559.3	D39V ΔcbpD + CSP			1244.45	D39V ΔcbpD + CSP			8946.32	D39V PspA-GFP ΔcomM + CSP			1.24687	D39V WT no com							157.065	D39V LytR-/Ptet- + CSP
		15901.7	D39V ΔcbpD + CSP			970.819	D39V ΔcbpD + CSP			7389.89	D39V PspA-GFP ΔcomM + CSP			1.06629	D39V WT no com							2748.06	D39V LytR-/Ptet- + CSP
		26980.9	D39V ΔcbpD + CSP			509.662	D39V ΔcbpD + CSP			8242.76	D39V PspA-GFP ΔcomM + CSP			1.20441	D39V WT no com							131.264	D39V LytR-/Ptet- + CSP
		2988.99	D39V ΔcbpD + CSP			583.216	D39V ΔcbpD + CSP			6939.61	D39V PspA-GFP ΔcomM + CSP			1.32665	D39V WT no com							11225.7	D39V LytR-/Ptet- + CSP
		21707.7	D39V ΔcbpD - CSP			1043.23	D39V ΔcbpD + CSP			6613.27	D39V PspA-GFP ΔcomM + CSP			1.20526	D39V WT no com							3.61949	D39V LytR-/Ptet- + CSP
		4502.25	D39V ΔcbpD - CSP			1341.97	D39V ΔcbpD + CSP			11613.2	D39V PspA-GFP ΔcomM + CSP			1.53095	D39V WT no com							9865.72	D39V LytR-/Ptet- + CSP
		4934.69	D39V ΔcbpD - CSP			697.655	D39V ΔcbpD + CSP			11179.1	D39V PspA-GFP ΔcomM + CSP			1.53563	D39V WT no com							20517.3	D39V LytR-/Ptet- + CSP
		15556.1	D39V ΔcbpD - CSP			684.909	D39V ΔcbpD + CSP			8245.09	D39V PspA-GFP ΔcomM + CSP			0.993286	D39V WT no com							26684.1	D39V LytR-/Ptet- + CSP
		3449.6	D39V ΔcbpD - CSP			1600.53	D39V ΔcbpD + CSP			6913.98	D39V PspA-GFP ΔcomM + CSP			1.0404	D39V WT no com							10847.7	D39V LytR-/Ptet- + CSP
		7800.78	D39V ΔcbpD - CSP			1135.89	D39V ΔcbpD + CSP			4710	D39V PspA-GFP ΔcomM + CSP			1.06682	D39V WT no com							34628.1	D39V LytR-/Ptet- + CSP
		12270.3	D39V ΔcbpD - CSP			379.818	D39V ΔcbpD + CSP			6933.39	D39V PspA-GFP ΔcomM + CSP			1.01737	D39V WT no com							4638.15	D39V LytR-/Ptet- + CSP
		27540.8	D39V ΔcbpD - CSP			1645.33	D39V ΔcbpD + CSP			13766.3	D39V PspA-GFP ΔcomM + CSP			1.10214	D39V WT no com							7159.32	D39V LytR-/Ptet- + CSP
		2538.79	D39V ΔcbpD - CSP			1311.79	D39V ΔcbpD + CSP			7590.31	D39V PspA-GFP ΔcomM + CSP			1.01337	D39V WT no com							12454.4	D39V LytR-/Ptet- + CSP
		10940.7	D39V ΔcbpD - CSP			1178.95	D39V ΔcbpD + CSP			8602.28	D39V PspA-GFP ΔcomM + CSP			1.1862	D39V WT no com							4707.52	D39V LytR-/Ptet- + CSP
		12567.6	D39V ΔcbpD - CSP			729.599	D39V ΔcbpD + CSP			11201.9	D39V PspA-GFP ΔcomM + CSP			1.06877	D39V WT no com							96.6117	D39V LytR-/Ptet- + CSP
		18329.5	D39V ΔcbpD - CSP			2902.87	D39V ΔcbpD + CSP			6743.34	D39V PspA-GFP ΔcomM + CSP			1.16959	D39V WT no com							5402.98	D39V LytR-/Ptet- + CSP
		16753.7	D39V ΔcbpD - CSP			911.396	D39V ΔcbpD + CSP			7868.11	D39V PspA-GFP ΔcomM + CSP			1.19345	D39V WT no com							19528.9	D39V LytR-/Ptet- + CSP
		17371.6	D39V ΔcbpD - CSP			1335.45	D39V ΔcbpD + CSP			14302.3	D39V PspA-GFP ΔcomM + CSP			1.25423	D39V WT no com							13444	D39V LytR-/Ptet- + CSP
		16270.3	D39V ΔcbpD - CSP			1231.53	D39V ΔcbpD + CSP			8933.57	D39V PspA-GFP ΔcomM + CSP			1.14141	D39V WT no com							14622.3	D39V LytR-/Ptet- + CSP
		3601.17	D39V ΔcbpD - CSP			3641.59	D39V ΔcbpD + CSP			13189.6	D39V PspA-GFP ΔcomM + CSP			1.33049	D39V WT no com							10461	D39V LytR-/Ptet- + CSP
		5326.31	D39V ΔcbpD - CSP			2575.48	D39V ΔcbpD + CSP			10389.7	D39V PspA-GFP ΔcomM + CSP			1.04149	D39V WT no com							3379.07	D39V LytR-/Ptet- + CSP
		1767.53	D39V ΔcbpD - CSP			1173.57	D39V ΔcbpD + CSP			13155.4	D39V PspA-GFP ΔcomM + CSP			1.10195	D39V WT no com							31594.4	D39V LytR-/Ptet- + CSP
		11897.7	D39V ΔcbpD - CSP			2740.99	D39V ΔcbpD + CSP			8696.57	D39V PspA-GFP ΔcomM + CSP			0.940947	D39V WT no com							9154.5	D39V LytR-/Ptet- + CSP
		3717.86	D39V ΔcbpD - CSP			800.056	D39V ΔcbpD + CSP			8793.01	D39V PspA-GFP ΔcomM + CSP			1.14166	D39V WT no com							27255.1	D39V LytR-/Ptet- + CSP
		6470.97	D39V ΔcbpD - CSP			998.767	D39V ΔcbpD + CSP			7493.22	D39V PspA-GFP ΔcomM + CSP			1.10733	D39V WT no com							15791.4	D39V LytR-/Ptet- + CSP
		7270.26	D39V ΔcbpD - CSP			1306.19	D39V ΔcbpD + CSP			10239	D39V PspA-GFP ΔcomM + CSP			1.09554	D39V WT no com							30739.6	D39V LytR-/Ptet- + CSP
		13781.7	D39V ΔcbpD - CSP			2170.6	D39V ΔcbpD + CSP			11885.5	D39V PspA-GFP ΔcomM + CSP			1.47337	D39V WT no com							22621.2	D39V LytR-/Ptet- + CSP
		1820.99	D39V ΔcbpD - CSP			478.68	D39V ΔcbpD + CSP			8821.08	D39V PspA-GFP ΔcomM + CSP			1.21029	D39V WT no com							17699	D39V LytR-/Ptet- + CSP
		3527.65	D39V ΔcbpD - CSP			699.109	D39V ΔcbpD - CSP			8245.16	D39V PspA-GFP ΔcomM + CSP			1.11881	D39V WT no com							11248.1	D39V LytR-/Ptet- + CSP
		2062.82	D39V ΔcbpD - CSP			2281.02	D39V ΔcbpD - CSP			7331.79	D39V PspA-GFP ΔcomM + CSP			1.04471	D39V WT no com							8992.69	D39V LytR-/Ptet- + CSP
		2764.51	D39V ΔcbpD - CSP			1485.82	D39V ΔcbpD - CSP			8878.26	D39V PspA-GFP ΔcomM + CSP			0.850755	D39V WT no com							20219.5	D39V LytR-/Ptet- + CSP
		15328.3	D39V ΔcbpD - CSP			2353.44	D39V ΔcbpD - CSP			8274.26	D39V PspA-GFP ΔcomM + CSP			0.780205	D39V WT no com							4090.05	D39V LytR-/Ptet- + CSP
		22446	D39V ΔcbpD - CSP			2244.75	D39V ΔcbpD - CSP			7939.71	D39V PspA-GFP ΔcomM + CSP			1.33103	D39V WT no com							10206.8	D39V LytR-/Ptet- + CSP
		2598.47	D39V ΔcbpD - CSP			742.945	D39V ΔcbpD - CSP			4989.23	D39V PspA-GFP ΔcomM + CSP			1.60711	D39V WT no com							11670	D39V LytR-/Ptet- + CSP
		14997.2	D39V ΔcbpD - CSP			1398.42	D39V ΔcbpD - CSP			7796.66	D39V PspA-GFP ΔcomM + CSP			1.00212	D39V WT no com							23087.3	D39V LytR-/Ptet- + CSP
		22493.7	D39V ΔcbpD - CSP			1794.64	D39V ΔcbpD - CSP			6698.08	D39V PspA-GFP ΔcomM + CSP			1.03518	D39V WT no com							3145.99	D39V LytR-/Ptet- + CSP
		12982.2	D39V ΔcbpD - CSP			1820.42	D39V ΔcbpD - CSP			5149.34	D39V PspA-GFP ΔcomM + CSP			1.18828	D39V WT no com							21610.3	D39V LytR-/Ptet- + CSP
		13612.7	D39V ΔcbpD - CSP			1142.95	D39V ΔcbpD - CSP			9720.49	D39V PspA-GFP ΔcomM + CSP			1.02337	D39V WT no com							15965	D39V LytR-/Ptet- + CSP
		24767.3	D39V ΔcbpD - CSP			2445.88	D39V ΔcbpD - CSP			10162.5	D39V PspA-GFP ΔcomM + CSP			0.946244	D39V WT no com							20722.5	D39V LytR-/Ptet- + CSP
		2870.91	D39V ΔcbpD - CSP			265.602	D39V ΔcbpD - CSP			8386.98	D39V PspA-GFP ΔcomM + CSP			1.42966	D39V WT no com							16101.9	D39V LytR-/Ptet- + CSP
		12859.4	D39V ΔcbpD - CSP			573.875	D39V ΔcbpD - CSP			6966.37	D39V PspA-GFP ΔcomM + CSP			1.00151	D39V WT no com							9959.9	D39V LytR-/Ptet- + CSP
		20882.4	D39V ΔcbpD - CSP			411.353	D39V ΔcbpD - CSP			6616.23	D39V PspA-GFP ΔcomM + CSP			0.92599	D39V WT no com							3998.03	D39V LytR-/Ptet- + CSP
		26972.7	D39V ΔcbpD - CSP			2205.66	D39V ΔcbpD - CSP			8138.83	D39V PspA-GFP ΔcomM + CSP			1.00428	D39V WT no com							12278.1	D39V LytR-/Ptet- + CSP
		17718	D39V ΔcbpD - CSP			395.181	D39V ΔcbpD - CSP			7697.03	D39V PspA-GFP ΔcomM + CSP			1.05132	D39V WT no com							1234.34	D39V LytR-/Ptet- + CSP
		22758.7	D39V ΔcbpD - CSP			667.597	D39V ΔcbpD - CSP			8146.14	D39V PspA-GFP ΔcomM + CSP			1.32807	D39V WT no com							28794.9	D39V LytR-/Ptet- + CSP
		4356.27	D39V ΔcbpD - CSP			1622.2	D39V ΔcbpD - CSP			6734.74	D39V PspA-GFP ΔcomM + CSP			1.05819	D39V WT no com							28105.6	D39V LytR-/Ptet- + CSP
		24430.5	D39V ΔcbpD - CSP			541.409	D39V ΔcbpD - CSP			7567.35	D39V PspA-GFP ΔcomM + CSP			0.952115	D39V WT no com							17830.1	D39V LytR-/Ptet- + CSP
		24600.1	D39V ΔcbpD - CSP			576.571	D39V ΔcbpD - CSP			9976.52	D39V PspA-GFP ΔcomM + CSP			1.34199	D39V WT no com							30128.3	D39V LytR-/Ptet- + CSP
		3939.88	D39V ΔcbpD - CSP			3154.44	D39V ΔcbpD - CSP			7822.5	D39V PspA-GFP ΔcomM + CSP			1.45561	D39V WT no com							365.416	D39V LytR-/Ptet- + CSP
		6596.47	D39V ΔcbpD - CSP			2220.17	D39V ΔcbpD - CSP			6439.27	D39V PspA-GFP ΔcomM + CSP			1.4044	D39V WT no com							4146.01	D39V LytR-/Ptet- + CSP
		32065.2	D39V ΔcbpD - CSP			1623.62	D39V ΔcbpD - CSP			8085.23	D39V PspA-GFP ΔcomM + CSP			1.09326	D39V WT no com							15.3225	D39V LytR-/Ptet- + CSP
		3156.34	D39V ΔcbpD - CSP			4236.61	D39V ΔcbpD - CSP			9522.01	D39V PspA-GFP ΔcomM + CSP			1.10587	D39V WT no com							4629.01	D39V LytR-/Ptet- + CSP
		13866.8	D39V ΔcbpD - CSP			290.28	D39V ΔcbpD - CSP			7983.17	D39V PspA-GFP ΔcomM + CSP			1.45296	D39V WT no com							11.5296	D39V LytR-/Ptet- + CSP
		8975.7	D39V ΔcbpD - CSP			477.271	D39V ΔcbpD - CSP			8366.81	D39V PspA-GFP ΔcomM + CSP			1.00002	D39V WT no com							15887.1	D39V LytR-/Ptet- + CSP
		7578.47	D39V ΔcbpD - CSP			863.827	D39V ΔcbpD - CSP			9515.12	D39V PspA-GFP ΔcomM + CSP			1.00004	D39V WT no com							0	D39V LytR-/Ptet- + CSP
		12645.4	D39V ΔcbpD - CSP			341.5	D39V ΔcbpD - CSP			6720.8	D39V PspA-GFP ΔcomM + CSP			0.978376	D39V WT no com							12082	D39V LytR-/Ptet- + CSP
		12660.3	D39V ΔcbpD - CSP			1855.33	D39V ΔcbpD - CSP			8380.43	D39V PspA-GFP ΔcomM + CSP			1.07453	D39V WT no com							0	D39V LytR-/Ptet- + CSP
		17206.1	D39V ΔcbpD - CSP			2199.36	D39V ΔcbpD - CSP			9053.48	D39V PspA-GFP ΔcomM + CSP			1.47145	D39V WT no com							17305.6	D39V LytR-/Ptet- + CSP
		16234.5	D39V ΔcbpD - CSP			2407.96	D39V ΔcbpD - CSP			7297.67	D39V PspA-GFP ΔcomM + CSP			1.57244	D39V WT no com							7423	D39V LytR-/Ptet- + CSP
		6600.65	D39V ΔcbpD - CSP			4386.56	D39V ΔcbpD - CSP			9774.33	D39V PspA-GFP ΔcomM + CSP			1.53901	D39V WT no com							0	D39V LytR-/Ptet- + CSP
		14590.3	D39V ΔcbpD - CSP			1652.3	D39V ΔcbpD - CSP			6429.62	D39V PspA-GFP ΔcomM + CSP			1.46883	D39V WT no com							0	D39V LytR-/Ptet- + CSP
		9261.06	D39V ΔcbpD - CSP			629.441	D39V ΔcbpD - CSP			6160.87	D39V PspA-GFP ΔcomM + CSP			0.976157	D39V WT no com							5504.2	D39V LytR-/Ptet- + CSP
		5667.47	D39V ΔcbpD - CSP			1912.95	D39V ΔcbpD - CSP			9846.22	D39V PspA-GFP ΔcomM + CSP			1.00049	D39V WT no com							1666.61	D39V LytR-/Ptet- + CSP
		18521.9	D39V ΔcbpD - CSP			2309.46	D39V ΔcbpD - CSP			10162.2	D39V PspA-GFP ΔcomM + CSP			1.83431	D39V WT no com							15982.8	D39V LytR-/Ptet- + CSP
		14060.6	D39V ΔcbpD - CSP			862.952	D39V ΔcbpD - CSP			7376.3	D39V PspA-GFP ΔcomM + CSP			1.1817	D39V WT no com							1588.15	D39V LytR-/Ptet- + CSP
		19484.8	D39V ΔcbpD - CSP			2240.79	D39V ΔcbpD - CSP			6195.05	D39V PspA-GFP ΔcomM + CSP			1.14301	D39V WT no com							6050.18	D39V LytR-/Ptet- + CSP
		3005.84	D39V ΔcbpD - CSP			2523.92	D39V ΔcbpD - CSP			8487.86	D39V PspA-GFP ΔcomM + CSP			1.11953	D39V WT no com							1946.85	D39V LytR-/Ptet- + CSP
		28638.3	D39V ΔcbpD - CSP			313.413	D39V ΔcbpD - CSP			7349.07	D39V PspA-GFP ΔcomM + CSP			1.16333	D39V WT no com							2299.6	D39V LytR-/Ptet- + CSP
		25347.6	D39V ΔcbpD - CSP			2741.02	D39V ΔcbpD - CSP			7206.3	D39V PspA-GFP ΔcomM - CSP			1.6609	D39V WT no com							1290.39	D39V LytR-/Ptet- + CSP
		19579.6	D39V ΔcbpD - CSP			2484.11	D39V ΔcbpD - CSP			7147.44	D39V PspA-GFP ΔcomM - CSP			1.05155	D39V WT no com							12817.5	D39V LytR-/Ptet- + CSP
		22381.8	D39V ΔcbpD - CSP			2383.43	D39V ΔcbpD - CSP			7742.57	D39V PspA-GFP ΔcomM - CSP			1.00984	D39V WT no com							9840.2	D39V LytR-/Ptet- + CSP
		4589.39	D39V ΔcbpD - CSP			2304.19	D39V ΔcbpD - CSP			8773.45	D39V PspA-GFP ΔcomM - CSP			1.20046	D39V WT no com							10936.4	D39V LytR-/Ptet- + CSP
		20767.6	D39V ΔcbpD - CSP			683.737	D39V ΔcbpD - CSP			7930.84	D39V PspA-GFP ΔcomM - CSP			1.23867	D39V WT no com							31063.4	D39V LytR-/Ptet- + CSP
		3720.22	D39V ΔcbpD - CSP			1898.15	D39V ΔcbpD - CSP			10176.6	D39V PspA-GFP ΔcomM - CSP			1.74855	D39V WT no com							26420	D39V LytR-/Ptet- + CSP
		7791.24	D39V ΔcbpD - CSP			1463.89	D39V ΔcbpD - CSP			8592.82	D39V PspA-GFP ΔcomM - CSP			1.00161	D39V WT no com							0	D39V LytR-/Ptet- + CSP
		15053.7	D39V ΔcbpD - CSP			1574.81	D39V ΔcbpD - CSP			7528.73	D39V PspA-GFP ΔcomM - CSP			1.1352	D39V WT no com							0	D39V LytR-/Ptet- + CSP
		17682.5	D39V ΔcbpD - CSP			4084.2	D39V ΔcbpD - CSP			8429.34	D39V PspA-GFP ΔcomM - CSP			1.18731	D39V WT no com							370.652	D39V LytR-/Ptet- + CSP
		21930.2	D39V ΔcbpD - CSP			3864.04	D39V ΔcbpD - CSP			6400.01	D39V PspA-GFP ΔcomM - CSP			1.14583	D39V WT no com							19798.5	D39V LytR-/Ptet- + CSP
		5268.13	D39V ΔcbpD - CSP			1629.43	D39V ΔcbpD - CSP			8867.12	D39V PspA-GFP ΔcomM - CSP			1.28932	D39V WT no com							16225.6	D39V LytR-/Ptet- + CSP
		10341.9	D39V ΔcbpD - CSP			3547.95	D39V ΔcbpD - CSP			8982.48	D39V PspA-GFP ΔcomM - CSP			1.54581	D39V WT no com							0	D39V LytR-/Ptet- + CSP
		4338.65	D39V ΔcbpD - CSP			1982.85	D39V ΔcbpD - CSP			13614.3	D39V PspA-GFP ΔcomM - CSP			1.05278	D39V WT no com							2943.41	D39V LytR-/Ptet- + CSP
		6632.45	D39V ΔcbpD - CSP			1640.9	D39V ΔcbpD - CSP			11807.8	D39V PspA-GFP ΔcomM - CSP			0.961956	D39V WT no com							13749.1	D39V LytR-/Ptet- + CSP
		11415.7	D39V ΔcbpD - CSP			1986.81	D39V ΔcbpD - CSP			11348.4	D39V PspA-GFP ΔcomM - CSP			1.62867	D39V WT no com							26894.9	D39V LytR-/Ptet- + CSP
		27537.4	D39V ΔcbpD - CSP			994.192	D39V ΔcbpD - CSP			7736.75	D39V PspA-GFP ΔcomM - CSP			1.64269	D39V WT no com							13729.6	D39V LytR-/Ptet- + CSP
		22804.2	D39V ΔcbpD - CSP			3039.44	D39V ΔcbpD - CSP			8242.56	D39V PspA-GFP ΔcomM - CSP			1.86996	D39V WT no com							1581.04	D39V LytR-/Ptet- + CSP
		21754.1	D39V ΔcbpD - CSP			1817.02	D39V ΔcbpD - CSP			10233	D39V PspA-GFP ΔcomM - CSP			1.74057	D39V WT no com							13919.3	D39V LytR-/Ptet- + CSP
		14147.7	D39V ΔcbpD - CSP			2128.23	D39V ΔcbpD - CSP			9662.32	D39V PspA-GFP ΔcomM - CSP			1.59935	D39V WT no com							40259.9	D39V LytR-/Ptet- + CSP
		14651.7	D39V ΔcbpD - CSP			501.215	D39V ΔcbpD - CSP			7234.89	D39V PspA-GFP ΔcomM - CSP			1.41869	D39V WT no com							8678.53	D39V LytR-/Ptet- + CSP
		18444.1	D39V ΔcbpD - CSP			845.429	D39V ΔcbpD - CSP			8544.34	D39V PspA-GFP ΔcomM - CSP			1.64955	D39V WT no com							0	D39V LytR-/Ptet- + CSP
		5907.47	D39V ΔcbpD - CSP			1712.86	D39V ΔcbpD - CSP			9505.13	D39V PspA-GFP ΔcomM - CSP			1.68086	D39V WT no com							6005.41	D39V LytR-/Ptet- + CSP
		8099.93	D39V ΔcbpD - CSP			2186.4	D39V ΔcbpD - CSP			8614.85	D39V PspA-GFP ΔcomM - CSP			1.70502	D39V WT no com							12806.7	D39V LytR-/Ptet- + CSP
		4129.1	D39V ΔcbpD - CSP			2514.48	D39V ΔcbpD - CSP			9716.37	D39V PspA-GFP ΔcomM - CSP			1.13848	D39V WT no com							15362.8	D39V LytR-/Ptet- + CSP
		23578.3	D39V ΔcbpD - CSP			709.793	D39V ΔcbpD - CSP			9455.77	D39V PspA-GFP ΔcomM - CSP			1.13727	D39V WT no com							1539.45	D39V LytR-/Ptet- + CSP
		5538.35	D39V ΔcbpD - CSP			1223.25	D39V ΔcbpD - CSP			7874.42	D39V PspA-GFP ΔcomM - CSP			1.14557	D39V WT no com							5054.17	D39V LytR-/Ptet- + CSP
		20972.1	D39V ΔcbpD - CSP			2959.31	D39V ΔcbpD - CSP			7889.36	D39V PspA-GFP ΔcomM - CSP			1.15916	D39V WT no com							13951.4	D39V LytR-/Ptet- + CSP
		18707.1	D39V ΔcbpD - CSP			1976.34	D39V ΔcbpD - CSP			8277.84	D39V PspA-GFP ΔcomM - CSP			1.77777	D39V WT no com							0	D39V LytR-/Ptet- + CSP
		1456.2	D39V ΔcbpD - CSP			1971.5	D39V ΔcbpD - CSP			6199.39	D39V PspA-GFP ΔcomM - CSP			1.33874	D39V WT no com							1672.89	D39V LytR-/Ptet- + CSP
		5600.8	D39V ΔcbpD - CSP			2853.26	D39V ΔcbpD - CSP			7227.09	D39V PspA-GFP ΔcomM - CSP			1.67299	D39V WT no com							2321.4	D39V LytR-/Ptet- + CSP
		14926.4	D39V ΔcbpD - CSP			1197.82	D39V ΔcbpD - CSP			10370.5	D39V PspA-GFP ΔcomM - CSP			1.40174	D39V WT no com							21801.5	D39V LytR-/Ptet- + CSP
		2816.88	D39V ΔcbpD - CSP			1720.45	D39V ΔcbpD - CSP			10380.9	D39V PspA-GFP ΔcomM - CSP			1.80116	D39V WT no com							16097.9	D39V LytR-/Ptet- + CSP
		14047.9	D39V ΔcbpD - CSP			1161.18	D39V ΔcbpD - CSP			7326.31	D39V PspA-GFP ΔcomM - CSP			1.22665	D39V WT no com							14909.3	D39V LytR-/Ptet- + CSP
		19964.4	D39V ΔcbpD - CSP			919.901	D39V ΔcbpD - CSP			9563.27	D39V PspA-GFP ΔcomM - CSP			0.980541	D39V WT no com							16672.9	D39V LytR-/Ptet- + CSP
		6785.11	D39V ΔcbpD - CSP			2842.12	D39V ΔcbpD - CSP			8011.73	D39V PspA-GFP ΔcomM - CSP			0.939234	D39V WT no com							9253.16	D39V LytR-/Ptet- + CSP
		9255.33	D39V ΔcbpD - CSP			2979.96	D39V ΔcbpD - CSP			8918.88	D39V PspA-GFP ΔcomM - CSP			1.421	D39V WT no com							17318.1	D39V LytR-/Ptet- + CSP
		8259.93	D39V ΔcbpD - CSP			3559.99	D39V ΔcbpD - CSP			9124.26	D39V PspA-GFP ΔcomM - CSP			1.62408	D39V WT no com							21428.3	D39V LytR-/Ptet- + CSP
		19699.8	D39V ΔcbpD - CSP			891.499	D39V ΔcbpD - CSP			7490.61	D39V PspA-GFP ΔcomM - CSP			1.47104	D39V WT no com							15498.1	D39V LytR-/Ptet- + CSP
		6664.51	D39V ΔcbpD - CSP			952.401	D39V ΔcbpD - CSP			9604.88	D39V PspA-GFP ΔcomM - CSP			1.52208	D39V WT no com							14194.3	D39V LytR-/Ptet- + CSP
		8662.55	D39V ΔcbpD - CSP			659.274	D39V ΔcbpD - CSP			10424.1	D39V PspA-GFP ΔcomM - CSP			0.933058	D39V WT no com							23238.4	D39V LytR-/Ptet- + CSP
		19927.4	D39V ΔcbpD - CSP			850.04	D39V ΔcbpD - CSP			9974.75	D39V PspA-GFP ΔcomM - CSP			0.845345	D39V WT no com							8596.67	D39V LytR-/Ptet- + CSP
		19708.5	D39V ΔcbpD - CSP			2090.78	D39V ΔcbpD - CSP			10541.9	D39V PspA-GFP ΔcomM - CSP			1.0458	D39V WT no com							2554.78	D39V LytR-/Ptet- + CSP
		16434.9	D39V ΔcbpD - CSP			563.388	D39V ΔcbpD - CSP			8439.6	D39V PspA-GFP ΔcomM - CSP			1.16262	D39V WT no com							10290.1	D39V LytR-/Ptet- + CSP
		17862	D39V ΔcbpD - CSP			1074.97	D39V ΔcbpD - CSP			9989.37	D39V PspA-GFP ΔcomM - CSP			0.975891	D39V WT no com							6903.44	D39V LytR-/Ptet- + CSP
		6021.72	D39V ΔcbpD - CSP			751.15	D39V ΔcbpD - CSP			7722.76	D39V PspA-GFP ΔcomM - CSP			0.979216	D39V WT no com							4038.11	D39V LytR-/Ptet- + CSP
		12789.3	D39V ΔcbpD - CSP			2133.69	D39V ΔcbpD - CSP			6311.76	D39V PspA-GFP ΔcomM - CSP			1.17789	D39V WT no com							16697.1	D39V LytR-/Ptet- + CSP
		2151.46	D39V ΔcbpD - CSP			1940.62	D39V ΔcbpD - CSP			8093.17	D39V PspA-GFP ΔcomM - CSP			1.14249	D39V WT no com							33387.8	D39V LytR-/Ptet- + CSP
		10487.8	D39V ΔcbpD - CSP			729.083	D39V ΔcbpD - CSP			6773.09	D39V PspA-GFP ΔcomM - CSP			1.34146	D39V WT no com							20148	D39V LytR-/Ptet- + CSP
		17261.5	D39V ΔcbpD - CSP			1469.71	D39V ΔcbpD - CSP			7183.65	D39V PspA-GFP ΔcomM - CSP			1.3681	D39V WT no com							24178	D39V LytR-/Ptet- + CSP
		15898.2	D39V ΔcbpD - CSP			2331.41	D39V ΔcbpD - CSP			8456.89	D39V PspA-GFP ΔcomM - CSP			1.69228	D39V WT no com							25240.6	D39V LytR-/Ptet- + CSP
		3758.16	D39V ΔcbpD - CSP			2106.47	D39V ΔcbpD - CSP			10518.5	D39V PspA-GFP ΔcomM - CSP			1.07235	D39V WT no com							10203	D39V LytR-/Ptet- + CSP
		3071.64	D39V ΔcbpD - CSP			1574.02	D39V ΔcbpD - CSP			10003.2	D39V PspA-GFP ΔcomM - CSP			0.983675	D39V WT no com							7298.01	D39V LytR-/Ptet- + CSP
		20888.6	D39V ΔcbpD - CSP			1608.73	D39V ΔcbpD - CSP			8100.92	D39V PspA-GFP ΔcomM - CSP			0.999468	D39V WT no com							5105.44	D39V LytR-/Ptet- + CSP
		5291.08	D39V ΔcbpD - CSP			1303.26	D39V ΔcbpD - CSP			9336.36	D39V PspA-GFP ΔcomM - CSP			0.999828	D39V WT no com							9492.68	D39V LytR-/Ptet- + CSP
		21208.4	D39V ΔcbpD - CSP			3288.48	D39V ΔcbpD - CSP			5998.05	D39V PspA-GFP ΔcomM - CSP			1.81546	D39V WT no com							10714.8	D39V LytR-/Ptet- + CSP
		7282.95	D39V ΔcbpD - CSP			1361.81	D39V ΔcbpD - CSP			6570.35	D39V PspA-GFP ΔcomM - CSP			1.0479	D39V WT no com							6651.58	D39V LytR-/Ptet- + CSP
		12682.4	D39V ΔcbpD - CSP			2963.68	D39V ΔcbpD - CSP			10714	D39V PspA-GFP ΔcomM - CSP			1.06775	D39V WT no com							23130.2	D39V LytR-/Ptet- + CSP
		3023.89	D39V ΔcbpD - CSP			1964.86	D39V ΔcbpD - CSP			7957.69	D39V PspA-GFP ΔcomM - CSP			1.13813	D39V WT no com							26626.1	D39V LytR-/Ptet- + CSP
		16576.7	D39V ΔcbpD - CSP			2008.03	D39V ΔcbpD - CSP			8345.42	D39V PspA-GFP ΔcomM - CSP			1.06273	D39V WT no com							15717.2	D39V LytR-/Ptet- + CSP
		20580.6	D39V ΔcbpD - CSP			561.231	D39V ΔcbpD - CSP			9532.42	D39V PspA-GFP ΔcomM - CSP			1.22111	D39V WT no com							10148.9	D39V LytR-/Ptet- - CSP
		3652.07	D39V ΔcbpD - CSP			971.269	D39V ΔcbpD - CSP			6198.89	D39V PspA-GFP ΔcomM - CSP			1.11884	D39V WT no com							8701.21	D39V LytR-/Ptet- - CSP
		17575.4	D39V ΔcbpD - CSP			2120.85	D39V ΔcbpD - CSP			10909.1	D39V PspA-GFP ΔcomM - CSP			1.1101	D39V WT no com							8065.68	D39V LytR-/Ptet- - CSP
		14662.7	D39V ΔcbpD - CSP			2008.43	D39V ΔcbpD - CSP			10425.9	D39V PspA-GFP ΔcomM - CSP			1.09575	D39V WT no com							1893.24	D39V LytR-/Ptet- - CSP
		4619.26	D39V ΔcbpD - CSP			988.81	D39V ΔcbpD - CSP			7415.99	D39V PspA-GFP ΔcomM - CSP			1.42782	D39V WT no com							0	D39V LytR-/Ptet- - CSP
		14306.4	D39V ΔcbpD - CSP			2753.83	D39V ΔcbpD - CSP			9988.85	D39V PspA-GFP ΔcomM - CSP			1.02912	D39V WT no com							0	D39V LytR-/Ptet- - CSP
		7386.88	D39V ΔcbpD - CSP			2600.96	D39V ΔcbpD - CSP			8832.15	D39V PspA-GFP ΔcomM - CSP			0.943939	D39V WT no com							32786.4	D39V LytR-/Ptet- - CSP
		7728.17	D39V ΔcbpD - CSP			728.202	D39V ΔcbpD - CSP			8528.36	D39V PspA-GFP ΔcomM - CSP			1.76762	D39V WT no com							14063.4	D39V LytR-/Ptet- - CSP
		1384.09	D39V ΔcbpD - CSP			1869.17	D39V ΔcbpD - CSP			8810.02	D39V PspA-GFP ΔcomM - CSP			1.80043	D39V WT no com							8344.91	D39V LytR-/Ptet- - CSP
		2399.34	D39V ΔcbpD - CSP			2522.97	D39V ΔcbpD - CSP			10499.2	D39V PspA-GFP ΔcomM - CSP			1.55625	D39V WT no com							884.987	D39V LytR-/Ptet- - CSP
		24429.4	D39V ΔcbpD - CSP			829.227	D39V ΔcbpD - CSP			10273.1	D39V PspA-GFP ΔcomM - CSP			1.61778	D39V WT no com							10231.3	D39V LytR-/Ptet- - CSP
		17488.5	D39V ΔcbpD - CSP			1039.06	D39V ΔcbpD - CSP			8755.72	D39V PspA-GFP ΔcomM - CSP			1.61039	D39V WT no com							16057.3	D39V LytR-/Ptet- - CSP
		14472.8	D39V ΔcbpD - CSP			1921.76	D39V ΔcbpD - CSP			6955.08	D39V PspA-GFP ΔcomM - CSP			1.08758	D39V WT no com							14523.3	D39V LytR-/Ptet- - CSP
		6639	D39V ΔcbpD - CSP			3282.52	D39V ΔcbpD - CSP			10874	D39V PspA-GFP ΔcomM - CSP			1.3731	D39V WT no com							9311.7	D39V LytR-/Ptet- - CSP
		10748.9	D39V ΔcbpD - CSP			3907.08	D39V ΔcbpD - CSP			7793.66	D39V PspA-GFP ΔcomM - CSP			1.0939	D39V WT no com							18028	D39V LytR-/Ptet- - CSP
		12807.3	D39V ΔcbpD - CSP			839.937	D39V ΔcbpD - CSP			9455.83	D39V PspA-GFP ΔcomM - CSP			0.991044	D39V WT no com							10660.4	D39V LytR-/Ptet- - CSP
		14534.2	D39V ΔcbpD - CSP			4731.56	D39V ΔcbpD - CSP			7428.54	D39V PspA-GFP ΔcomM - CSP			1.37301	D39V WT no com							3681.91	D39V LytR-/Ptet- - CSP
		4094.5	D39V ΔcbpD - CSP			2108.82	D39V ΔcbpD - CSP			10281.6	D39V PspA-GFP ΔcomM - CSP			0.920236	D39V WT no com							4567.62	D39V LytR-/Ptet- - CSP
		18087.9	D39V ΔcbpD - CSP			2688.19	D39V ΔcbpD - CSP			8705.13	D39V PspA-GFP ΔcomM - CSP			0.91414	D39V WT no com							8772.74	D39V LytR-/Ptet- - CSP
		19427.9	D39V ΔcbpD - CSP			2430.66	D39V ΔcbpD - CSP			7423.13	D39V PspA-GFP ΔcomM - CSP			1.21406	D39V WT no com							32757.3	D39V LytR-/Ptet- - CSP
		4156.32	D39V ΔcbpD - CSP			1993.31	D39V ΔcbpD - CSP			10248.3	D39V PspA-GFP ΔcomM - CSP			1.28261	D39V WT no com							14434.7	D39V LytR-/Ptet- - CSP
		744.04	D39V ΔcbpD - CSP			4801.03	D39V ΔcbpD - CSP			7177.48	D39V PspA-GFP ΔcomM - CSP			1.2837	D39V WT no com							2223.78	D39V LytR-/Ptet- - CSP
		4324.19	D39V ΔcbpD - CSP			1601.36	D39V ΔcbpD - CSP			6829.71	D39V PspA-GFP ΔcomM - CSP			1.88081	D39V WT no com							6342.24	D39V LytR-/Ptet- - CSP
		5825.44	D39V ΔcbpD - CSP			1890.48	D39V ΔcbpD - CSP			8192.73	D39V PspA-GFP ΔcomM - CSP			1.85599	D39V WT no com							15278.8	D39V LytR-/Ptet- - CSP
		4632.52	D39V ΔcbpD - CSP			3080.78	D39V ΔcbpD - CSP			8971.26	D39V PspA-GFP ΔcomM - CSP			2.01523	D39V WT no com							16558.1	D39V LytR-/Ptet- - CSP
		14174.8	D39V ΔcbpD - CSP			677.697	D39V ΔcbpD - CSP			7927.01	D39V PspA-GFP ΔcomM - CSP			1.80254	D39V WT no com							0	D39V LytR-/Ptet- - CSP
		16060.8	D39V ΔcbpD - CSP			1817.19	D39V ΔcbpD - CSP			7539.29	D39V PspA-GFP ΔcomM - CSP			0.972789	D39V WT no com							0	D39V LytR-/Ptet- - CSP
		19316.5	D39V ΔcbpD - CSP			809.018	D39V ΔcbpD - CSP			10726.1	D39V PspA-GFP ΔcomM - CSP			0.925315	D39V WT no com							4347.87	D39V LytR-/Ptet- - CSP
		11333.2	D39V ΔcbpD - CSP			1389.07	D39V ΔcbpD - CSP			8655.54	D39V PspA-GFP ΔcomM - CSP			1.58138	D39V WT no com							683.67	D39V LytR-/Ptet- - CSP
		8963.87	D39V ΔcbpD - CSP			1488.87	D39V ΔcbpD - CSP			10412.5	D39V PspA-GFP ΔcomM - CSP			1.68668	D39V WT no com							2754.92	D39V LytR-/Ptet- - CSP
		17812.6	D39V ΔcbpD - CSP			1734.27	D39V ΔcbpD - CSP			9683.47	D39V PspA-GFP ΔcomM - CSP			1.59084	D39V WT no com							313.199	D39V LytR-/Ptet- - CSP
		21676.6	D39V ΔcbpD - CSP			903.695	D39V ΔcbpD - CSP			8023.79	D39V PspA-GFP ΔcomM - CSP			0.867911	D39V WT no com							24985.9	D39V LytR-/Ptet- - CSP
		16179.2	D39V ΔcbpD - CSP			636.148	D39V ΔcbpD - CSP			11944.5	D39V PspA-GFP ΔcomM - CSP			0.901285	D39V WT no com							69.1783	D39V LytR-/Ptet- - CSP
		26253.3	D39V ΔcbpD - CSP			2199.74	D39V ΔcbpD - CSP			8008.2	D39V PspA-GFP ΔcomM - CSP			1.77062	D39V WT no com							695.618	D39V LytR-/Ptet- - CSP
		22148.3	D39V ΔcbpD - CSP			687.286	D39V ΔcbpD - CSP			8321.94	D39V PspA-GFP ΔcomM - CSP			1.20066	D39V WT no com							12430.6	D39V LytR-/Ptet- - CSP
		13773.5	D39V ΔcbpD - CSP			1118.55	D39V ΔcbpD - CSP			8016.24	D39V PspA-GFP ΔcomM - CSP			1.20892	D39V WT no com							5230.99	D39V LytR-/Ptet- - CSP
		27016.8	D39V ΔcbpD - CSP			993.059	D39V ΔcbpD - CSP			9028.54	D39V PspA-GFP ΔcomM - CSP			1.6443	D39V WT no com							2330.05	D39V LytR-/Ptet- - CSP
		16654.3	D39V ΔcbpD - CSP			2073.81	D39V ΔcbpD - CSP			9123.53	D39V PspA-GFP ΔcomM - CSP			1.70899	D39V WT no com							0	D39V LytR-/Ptet- - CSP
		15615.5	D39V ΔcbpD - CSP			1385.29	D39V ΔcbpD - CSP			7013.03	D39V PspA-GFP ΔcomM - CSP			1.76509	D39V WT no com							0.682848	D39V LytR-/Ptet- - CSP
		2628.71	D39V ΔcbpD - CSP			1419.72	D39V ΔcbpD - CSP			7677.73	D39V PspA-GFP ΔcomM - CSP			2.01113	D39V WT no com							1872.27	D39V LytR-/Ptet- - CSP
		6243.03	D39V ΔcbpD - CSP			614.241	D39V ΔcbpD - CSP			7220.68	D39V PspA-GFP ΔcomM - CSP			1.89161	D39V WT no com							2064.58	D39V LytR-/Ptet- - CSP
		4218.7	D39V ΔcbpD - CSP			1777.72	D39V ΔcbpD - CSP			9475.13	D39V PspA-GFP ΔcomM - CSP			1.55435	D39V WT no com							22872.6	D39V LytR-/Ptet- - CSP
		3055.94	D39V ΔcbpD - CSP			1095.68	D39V ΔcbpD - CSP			10047.3	D39V PspA-GFP ΔcomM - CSP			1.75255	D39V WT no com							0	D39V LytR-/Ptet- - CSP
		8718.29	D39V ΔcbpD - CSP			1277.12	D39V ΔcbpD - CSP			9717.55	D39V PspA-GFP ΔcomM - CSP			1.7599	D39V WT no com							19998.6	D39V LytR-/Ptet- - CSP
		5370.04	D39V ΔcbpD - CSP			2086.16	D39V ΔcbpD - CSP			8331.36	D39V PspA-GFP ΔcomM - CSP			1.64142	D39V WT no com							40513.3	D39V LytR-/Ptet- - CSP
		25282	D39V ΔcbpD - CSP			536.649	D39V ΔcbpD - CSP			7777.14	D39V PspA-GFP ΔcomM - CSP			1.50678	D39V WT no com							5698.77	D39V LytR-/Ptet- - CSP
		15907.3	D39V ΔcbpD - CSP			848.422	D39V ΔcbpD - CSP			6799.28	D39V PspA-GFP ΔcomM - CSP			1.22426	D39V WT no com							23709.6	D39V LytR-/Ptet- - CSP
		15832.4	D39V ΔcbpD - CSP			1470.94	D39V ΔcbpD - CSP			9039.82	D39V PspA-GFP ΔcomM - CSP			1.21874	D39V WT no com							0	D39V LytR-/Ptet- - CSP
		3425.18	D39V ΔcbpD - CSP			1324.21	D39V ΔcbpD - CSP			9247.55	D39V PspA-GFP ΔcomM - CSP			0.965155	D39V WT no com							925.367	D39V LytR-/Ptet- - CSP
		15720	D39V ΔcbpD - CSP			2269.42	D39V ΔcbpD - CSP			8602.29	D39V PspA-GFP ΔcomM - CSP			0.874687	D39V WT no com							1744.05	D39V LytR-/Ptet- - CSP
		15249.7	D39V ΔcbpD - CSP			2166.48	D39V ΔcbpD - CSP			5591.43	D39V PspA-GFP ΔcomM - CSP			0.912528	D39V WT no com							176.919	D39V LytR-/Ptet- - CSP
		4614.78	D39V ΔcbpD - CSP			1072.19	D39V ΔcbpD - CSP			7694.19	D39V PspA-GFP ΔcomM - CSP			0.943778	D39V WT no com							16724.4	D39V LytR-/Ptet- - CSP
		24401.2	D39V ΔcbpD - CSP			2013.93	D39V ΔcbpD - CSP			7179.42	D39V PspA-GFP ΔcomM - CSP			1.95522	D39V WT no com							454.872	D39V LytR-/Ptet- - CSP
		4433.68	D39V ΔcbpD - CSP			959.187	D39V ΔcbpD - CSP			7703.25	D39V PspA-GFP ΔcomM - CSP			1.76864	D39V WT no com							28833.4	D39V LytR-/Ptet- - CSP
		19867.9	D39V ΔcbpD - CSP			3861.32	D39V ΔcbpD - CSP			7473.02	D39V PspA-GFP ΔcomM - CSP			1.76769	D39V WT no com							15042.9	D39V LytR-/Ptet- - CSP
		10383.3	D39V ΔcbpD - CSP			2615.15	D39V ΔcbpD - CSP			8113.67	D39V PspA-GFP ΔcomM - CSP			1.37739	D39V WT no com							13187.6	D39V LytR-/Ptet- - CSP
		7596.5	D39V ΔcbpD - CSP			1909.71	D39V ΔcbpD - CSP			11334	D39V PspA-GFP ΔcomM - CSP			1.34737	D39V WT no com							25867.9	D39V LytR-/Ptet- - CSP
		10069.9	D39V ΔcbpD - CSP			4015.33	D39V ΔcbpD - CSP			9042.01	D39V PspA-GFP ΔcomM - CSP			1.27378	D39V WT no com							40723.9	D39V LytR-/Ptet- - CSP
		9712.35	D39V ΔcbpD - CSP			1938.19	D39V ΔcbpD - CSP			8250.14	D39V PspA-GFP ΔcomM - CSP			1.13486	D39V WT no com							391.867	D39V LytR-/Ptet- - CSP
		3923.42	D39V ΔcbpD - CSP			1980.74	D39V ΔcbpD - CSP			11157.6	D39V PspA-GFP ΔcomM - CSP			1.7989	D39V WT no com							2536.74	D39V LytR-/Ptet- - CSP
		6781.06	D39V ΔcbpD - CSP			1327.68	D39V ΔcbpD - CSP			9879.49	D39V PspA-GFP ΔcomM - CSP			1.43879	D39V WT no com							43.5934	D39V LytR-/Ptet- - CSP
		3283.61	D39V ΔcbpD - CSP			1577.92	D39V ΔcbpD - CSP			8472.26	D39V PspA-GFP ΔcomM - CSP			1.30164	D39V WT no com							769.607	D39V LytR-/Ptet- - CSP
		24791.6	D39V ΔcbpD - CSP			2308.76	D39V ΔcbpD - CSP			8129.49	D39V PspA-GFP ΔcomM - CSP			1.03978	D39V WT no com							17897.6	D39V LytR-/Ptet- - CSP
		2636.24	D39V ΔcbpD - CSP			1674.25	D39V ΔcbpD - CSP			9649.77	D39V PspA-GFP ΔcomM - CSP			0.962221	D39V WT no com							1847.52	D39V LytR-/Ptet- - CSP
		14124.7	D39V ΔcbpD - CSP			2005.61	D39V ΔcbpD - CSP			7312.42	D39V PspA-GFP ΔcomM - CSP			0.966254	D39V WT no com							0	D39V LytR-/Ptet- - CSP
		5145.09	D39V ΔcbpD - CSP			380.299	D39V ΔcbpD - CSP			10362.2	D39V PspA-GFP ΔcomM - CSP			0.877707	D39V WT no com							3033.57	D39V LytR-/Ptet- - CSP
		6151.25	D39V ΔcbpD - CSP			1382.81	D39V ΔcbpD - CSP			3978.39	D39V spd1159-GFP + CSP			1.44935	D39V WT no com							3329.49	D39V LytR-/Ptet- - CSP
		4239.47	D39V ΔcbpD - CSP			696.863	D39V ΔcbpD - CSP			3856.61	D39V spd1159-GFP + CSP			1.58485	D39V WT no com							9248.03	D39V LytR-/Ptet- - CSP
		9014.11	D39V ΔcbpD - CSP			1009.78	D39V ΔcbpD - CSP			3197.66	D39V spd1159-GFP + CSP			1.55996	D39V WT no com							24793.7	D39V LytR-/Ptet- - CSP
		5725.01	D39V ΔcbpD - CSP			953.762	D39V ΔcbpD - CSP			6099.66	D39V spd1159-GFP + CSP			1.70031	D39V WT no com							5323.54	D39V LytR-/Ptet- - CSP
		18475.9	D39V ΔcbpD - CSP			3124.73	D39V ΔcbpD - CSP			3189.6	D39V spd1159-GFP + CSP			1.64279	D39V WT no com							37332.8	D39V LytR-/Ptet- - CSP
		15228.3	D39V ΔcbpD - CSP			910.691	D39V ΔcbpD - CSP			4199.56	D39V spd1159-GFP + CSP			2.08019	D39V WT no com							2413.18	D39V LytR-/Ptet- - CSP
		6775.47	D39V ΔcbpD - CSP			2528.86	D39V ΔcbpD - CSP			4349.21	D39V spd1159-GFP + CSP			1.29882	D39V WT no com							21957.6	D39V LytR-/Ptet- - CSP
		7952.88	D39V ΔcbpD - CSP			553.004	D39V ΔcbpD - CSP			3095.48	D39V spd1159-GFP + CSP			1.18307	D39V WT no com							2141.31	D39V LytR-/Ptet- - CSP
		4996.64	D39V ΔcbpD - CSP			1271.34	D39V ΔcbpD - CSP			4422.67	D39V spd1159-GFP + CSP			1.50699	D39V WT no com							4392.04	D39V LytR-/Ptet- - CSP
		6089.63	D39V ΔcbpD - CSP			933.726	D39V ΔcbpD - CSP			2840.33	D39V spd1159-GFP + CSP			2.11581	D39V WT no com							5320.62	D39V LytR-/Ptet- - CSP
		10423.7	D39V ΔcbpD - CSP			968.421	D39V ΔcbpD - CSP			4219.07	D39V spd1159-GFP + CSP			2.02264	D39V WT no com							5984.28	D39V LytR-/Ptet- - CSP
		6459.44	D39V ΔcbpD - CSP			1377.93	D39V ΔcbpD - CSP			3950.72	D39V spd1159-GFP + CSP			1.69869	D39V WT no com							5745.06	D39V LytR-/Ptet- - CSP
		14301.8	D39V ΔcbpD - CSP			917.65	D39V ΔcbpD - CSP			5376.39	D39V spd1159-GFP + CSP			1.49777	D39V WT no com							15841.8	D39V LytR-/Ptet- - CSP
		16715.7	D39V ΔcbpD - CSP			741.911	D39V ΔcbpD - CSP			4256.65	D39V spd1159-GFP + CSP			1.43107	D39V WT no com							16771.7	D39V LytR-/Ptet- - CSP
		12363.9	D39V ΔcbpD - CSP			2715	D39V ΔcbpD - CSP			4499.61	D39V spd1159-GFP + CSP			1.22423	D39V WT no com							29897.1	D39V LytR-/Ptet- - CSP
		4695.69	D39V ΔcbpD - CSP			2053.57	D39V ΔcbpD - CSP			3232.86	D39V spd1159-GFP + CSP			1.22813	D39V WT no com							351.13	D39V LytR-/Ptet- - CSP
		12440.7	D39V ΔcbpD - CSP			4854.4	D39V ΔcbpD - CSP			4264.96	D39V spd1159-GFP + CSP			1.48384	D39V WT no com							5597.59	D39V LytR-/Ptet- - CSP
		21243.3	D39V ΔcbpD - CSP			970.793	D39V ΔcbpD - CSP			3484.77	D39V spd1159-GFP + CSP			1.23257	D39V WT no com							14116.8	D39V LytR-/Ptet- - CSP
		12937.5	D39V ΔcbpD - CSP			1281.09	D39V ΔcbpD - CSP			3890.1	D39V spd1159-GFP + CSP			2.16239	D39V WT no com							5081.56	D39V LytR-/Ptet- - CSP
		10743.6	D39V ΔcbpD - CSP			3470.27	D39V ΔcbpD - CSP			2693.15	D39V spd1159-GFP + CSP			1.94217	D39V WT no com							24221.7	D39V LytR-/Ptet- - CSP
		4407.52	D39V ΔcbpD - CSP			1043.38	D39V ΔcbpD - CSP			3697.22	D39V spd1159-GFP + CSP			1.73405	D39V WT no com							27563.2	D39V LytR-/Ptet- - CSP
		4980.82	D39V ΔcbpD - CSP			1598.9	D39V ΔcbpD - CSP			3310.75	D39V spd1159-GFP + CSP			1.9955	D39V WT no com							11415.1	D39V LytR-/Ptet- - CSP
		6383.49	D39V ΔcbpD - CSP			2639.12	D39V ΔcbpD - CSP			2909.84	D39V spd1159-GFP + CSP			1.29328	D39V WT no com							20817.3	D39V LytR-/Ptet- - CSP
		5004.36	D39V ΔcbpD - CSP			3366.72	D39V ΔcbpD - CSP			3171.34	D39V spd1159-GFP + CSP			1.23256	D39V WT no com							9339.71	D39V LytR-/Ptet- - CSP
		7079.8	D39V ΔcbpD - CSP			895.896	D39V ΔcbpD - CSP			3895.68	D39V spd1159-GFP + CSP			1.51052	D39V WT no com							5254.87	D39V LytR-/Ptet- - CSP
		6486.86	D39V ΔcbpD - CSP			504.247	D39V ΔcbpD - CSP			5522.13	D39V spd1159-GFP + CSP			1.57471	D39V WT no com							14.7066	D39V LytR-/Ptet- - CSP
		11252.4	D39V ΔcbpD - CSP			2736.92	D39V ΔcbpD - CSP			6137.7	D39V spd1159-GFP + CSP			1.40274	D39V WT no com							40932.2	D39V LytR-/Ptet- - CSP
		6554.09	D39V ΔcbpD - CSP			882.314	D39V ΔcbpD - CSP			3209.52	D39V spd1159-GFP + CSP			1.47438	D39V WT no com							42816.6	D39V LytR-/Ptet- - CSP
		10459.3	D39V ΔcbpD - CSP			632.484	D39V ΔcbpD - CSP			3523.65	D39V spd1159-GFP + CSP			1.50252	D39V WT no com							16640.5	D39V LytR-/Ptet- - CSP
		12170	D39V ΔcbpD - CSP			503.109	D39V ΔcbpD - CSP			3435.22	D39V spd1159-GFP + CSP			1.44312	D39V WT no com							18210.3	D39V LytR-/Ptet- - CSP
		11564.6	D39V ΔcbpD - CSP			2189.95	D39V ΔcbpD - CSP			3117.84	D39V spd1159-GFP + CSP			1.7053	D39V WT no com							0.75	D39V LytR-/Ptet- - CSP
		5884.03	D39V ΔcbpD - CSP			1682.14	D39V ΔcbpD - CSP			5625.41	D39V spd1159-GFP + CSP			1.63538	D39V WT no com							4396.91	D39V LytR-/Ptet- - CSP
		9333.03	D39V ΔcbpD - CSP			2450.52	D39V ΔcbpD - CSP			3435.92	D39V spd1159-GFP + CSP			1.33096	D39V WT no com							29378.2	D39V LytR-/Ptet- - CSP
		2660.75	D39V ΔcbpD - CSP			1897.89	D39V ΔcbpD - CSP			3053.9	D39V spd1159-GFP + CSP			1.2947	D39V WT no com							24421	D39V LytR-/Ptet- - CSP
		27478.8	D39V ΔcbpD - CSP			2280.39	D39V ΔcbpD - CSP			3837.8	D39V spd1159-GFP + CSP			1.55186	D39V WT no com							23142	D39V LytR-/Ptet- - CSP
		6789.36	D39V ΔcbpD - CSP			1991.96	D39V ΔcbpD - CSP			3907.58	D39V spd1159-GFP + CSP			1.62787	D39V WT no com							13690	D39V LytR-/Ptet- - CSP
		17306.7	D39V ΔcbpD - CSP			2923.86	D39V ΔcbpD - CSP			2777.15	D39V spd1159-GFP + CSP			2.27911	D39V WT no com							9926.19	D39V LytR-/Ptet- - CSP
		13538	D39V ΔcbpD - CSP			1579.67	D39V ΔcbpD - CSP			2793.57	D39V spd1159-GFP + CSP			1.68773	D39V WT no com							8867.79	D39V LytR-/Ptet- - CSP
		10854.6	D39V ΔcbpD - CSP			1127.92	D39V ΔcbpD - CSP			3974.4	D39V spd1159-GFP + CSP			1.1493	cbpD KO com							8787.17	D39V LytR-/Ptet- - CSP
		21478.4	D39V ΔcbpD - CSP			3899.87	D39V ΔcbpD - CSP			2668.12	D39V spd1159-GFP + CSP			1.07247	cbpD KO com							24120.4	D39V LytR-/Ptet- - CSP
		22760.6	D39V ΔcbpD - CSP			3513.25	D39V ΔcbpD - CSP			4033.85	D39V spd1159-GFP + CSP			1.50259	cbpD KO com							15432.5	D39V LytR-/Ptet- - CSP
		11853.3	D39V ΔcbpD - CSP			3521.82	D39V ΔcbpD - CSP			9897.1	D39V spd1159-GFP + CSP			1.48059	cbpD KO com							8268.8	D39V LytR-/Ptet- - CSP
		2419.98	D39V ΔcbpD - CSP			2136.89	D39V ΔcbpD - CSP			10844.4	D39V spd1159-GFP + CSP			1.86559	cbpD KO com							13209.9	D39V LytR-/Ptet- - CSP
		18445.3	D39V ΔcbpD - CSP			875.404	D39V ΔcbpD - CSP			10487	D39V spd1159-GFP + CSP			1.76688	cbpD KO com							0	D39V LytR-/Ptet- - CSP
		4583.14	D39V ΔcbpD - CSP			1836.07	D39V ΔcbpD - CSP			12894.3	D39V spd1159-GFP + CSP			1.778	cbpD KO com							0	D39V LytR-/Ptet- - CSP
		20227.6	D39V ΔcbpD - CSP			4601.17	D39V ΔcbpD - CSP			11681.6	D39V spd1159-GFP + CSP			1.59007	cbpD KO com							0	D39V LytR-/Ptet- - CSP
		5336.78	D39V ΔcbpD - CSP			2818.79	D39V ΔcbpD - CSP			12245.5	D39V spd1159-GFP + CSP			1.71945	cbpD KO com							0	D39V LytR-/Ptet- - CSP
		7109.49	D39V ΔcbpD - CSP			2495.95	D39V ΔcbpD - CSP			8784.53	D39V spd1159-GFP + CSP			1.96421	cbpD KO com							0	D39V LytR-/Ptet- - CSP
		13427.6	D39V ΔcbpD - CSP			2582.51	D39V ΔcbpD - CSP			9736.58	D39V spd1159-GFP + CSP			1.8766	cbpD KO com							0	D39V LytR-/Ptet- - CSP
		20090.4	D39V ΔcbpD - CSP			3377.05	D39V ΔcbpD - CSP			11449.2	D39V spd1159-GFP + CSP			1.77855	cbpD KO com							0	D39V LytR-/Ptet- - CSP
		10436.8	D39V ΔcbpD - CSP			1252.59	D39V ΔcbpD - CSP			12340.9	D39V spd1159-GFP + CSP			1.71936	cbpD KO com							13316.5	D39V LytR-/Ptet- - CSP
		4801.3	D39V ΔcbpD - CSP			1519.83	D39V ΔcbpD - CSP			10097.2	D39V spd1159-GFP + CSP			1.63053	cbpD KO com							21856.2	D39V LytR-/Ptet- - CSP
		10505.7	D39V ΔcbpD - CSP			928.966	D39V ΔcbpD - CSP			5239.32	D39V spd1159-GFP + CSP			1.84189	cbpD KO com							16425.5	D39V LytR-/Ptet- - CSP
		3690.55	D39V ΔcbpD - CSP			3339.79	D39V ΔcbpD - CSP			11878.3	D39V spd1159-GFP + CSP			1.92174	cbpD KO com							31268.5	D39V LytR-/Ptet- - CSP
		15093.2	D39V ΔcbpD - CSP			2823.27	D39V ΔcbpD - CSP			12215.5	D39V spd1159-GFP + CSP			1.90662	cbpD KO com							26686.6	D39V LytR-/Ptet- - CSP
		15081.9	D39V ΔcbpD - CSP			1560.08	D39V ΔcbpD - CSP			11589.8	D39V spd1159-GFP + CSP			1.73497	cbpD KO com							495.163	D39V LytR-/Ptet- - CSP
		6799.26	D39V ΔcbpD - CSP			840.009	D39V ΔcbpD - CSP			10785.1	D39V spd1159-GFP + CSP			1.71829	cbpD KO com							0	D39V LytR-/Ptet- - CSP
		30859.9	D39V ΔcbpD - CSP			1995.18	D39V ΔcbpD - CSP			10000.7	D39V spd1159-GFP + CSP			1.23914	cbpD KO com							22045.2	D39V LytR-/Ptet- - CSP
		16811.8	D39V ΔcbpD - CSP			1948.64	D39V ΔcbpD - CSP			11332.6	D39V spd1159-GFP + CSP			1.39503	cbpD KO com							27114.6	D39V LytR-/Ptet- - CSP
		12236.8	D39V ΔcbpD - CSP			2383.29	D39V ΔcbpD - CSP			12376.8	D39V spd1159-GFP + CSP			1.66922	cbpD KO com							33179.4	D39V LytR-/Ptet- - CSP
		22770.5	D39V ΔcbpD - CSP			2001.9	D39V ΔcbpD - CSP			10344	D39V spd1159-GFP + CSP			1.47664	cbpD KO com							4128.77	D39V LytR-/Ptet- - CSP
		30229.3	D39V ΔcbpD - CSP			2838.56	D39V ΔcbpD - CSP			13377.7	D39V spd1159-GFP + CSP			1.99765	cbpD KO com							10130.9	D39V LytR-/Ptet- - CSP
		13447.1	D39V ΔcbpD - CSP			1558.49	D39V ΔcbpD - CSP			11001.2	D39V spd1159-GFP + CSP			1.74753	cbpD KO com							8756.39	D39V LytR-/Ptet- - CSP
		14724.8	D39V ΔcbpD - CSP			956.928	D39V ΔcbpD - CSP			8960.32	D39V spd1159-GFP + CSP			1.23476	cbpD KO com							4494.4	D39V LytR-/Ptet- - CSP
		8573.64	D39V ΔcbpD - CSP			1797.62	D39V ΔcbpD - CSP			13653.7	D39V spd1159-GFP + CSP			1.03198	cbpD KO com							3125.81	D39V LytR-/Ptet- - CSP
		5000.74	D39V ΔcbpD - CSP			2690.22	D39V ΔcbpD - CSP			11982	D39V spd1159-GFP + CSP			0.995922	cbpD KO com							9805.33	D39V LytR-/Ptet- - CSP
		6083.53	D39V ΔcbpD - CSP			816.795	D39V ΔcbpD - CSP			8890.48	D39V spd1159-GFP + CSP			1.18334	cbpD KO com							16836.5	D39V LytR-/Ptet- - CSP
		12197.8	D39V ΔcbpD - CSP			535.934	D39V ΔcbpD - CSP			11170.6	D39V spd1159-GFP + CSP			1.4048	cbpD KO com							14608.7	D39V LytR-/Ptet- - CSP
		15082.3	D39V ΔcbpD - CSP			2156.94	D39V ΔcbpD - CSP			10063.9	D39V spd1159-GFP + CSP			1.37507	cbpD KO com							502.865	D39V LytR-/Ptet- - CSP
		25211.6	D39V ΔcbpD - CSP			1032.37	D39V ΔcbpD - CSP			13922	D39V spd1159-GFP + CSP			1.17341	cbpD KO com							19956.3	D39V LytR-/Ptet- - CSP
		6484.4	D39V ΔcbpD - CSP			2091.15	D39V ΔcbpD - CSP			8939.81	D39V spd1159-GFP + CSP			1.07267	cbpD KO com							37498.1	D39V LytR-/Ptet- - CSP
		12499.2	D39V ΔcbpD - CSP			832.647	D39V ΔcbpD - CSP			11636	D39V spd1159-GFP + CSP			0.963287	cbpD KO com							36345.4	D39V LytR-/Ptet- - CSP
		14337.6	D39V ΔcbpD - CSP			873.364	D39V ΔcbpD - CSP			13689.9	D39V spd1159-GFP + CSP			0.934543	cbpD KO com							10494.7	D39V LytR-/Ptet- - CSP
		19726.1	D39V ΔcbpD - CSP			612.826	D39V ΔcbpD - CSP			11267	D39V spd1159-GFP + CSP			1.09411	cbpD KO com							5985.19	D39V LytR-/Ptet- - CSP
		6358.06	D39V ΔcbpD - CSP			2410.78	D39V ΔcbpD - CSP			11145.8	D39V spd1159-GFP + CSP			1.03902	cbpD KO com							12839.6	D39V LytR-/Ptet- - CSP
		9694.98	D39V ΔcbpD - CSP			987.058	D39V ΔcbpD - CSP			10064.8	D39V spd1159-GFP + CSP			1.03348	cbpD KO com							4156.13	D39V LytR-/Ptet- - CSP
		7859.47	D39V ΔcbpD - CSP			1061.86	D39V ΔcbpD - CSP			10187.2	D39V spd1159-GFP + CSP			1.10934	cbpD KO com							5529.98	D39V LytR-/Ptet- - CSP
		9602.33	D39V ΔcbpD - CSP			1118.19	D39V ΔcbpD - CSP			9285.94	D39V spd1159-GFP + CSP			1.85348	cbpD KO com							6.69091	D39V LytR-/Ptet- - CSP
		1530.96	D39V ΔcbpD - CSP			918.9	D39V ΔcbpD - CSP			12991.9	D39V spd1159-GFP + CSP			1.84389	cbpD KO com							19594.8	D39V LytR-/Ptet- - CSP
		21535.4	D39V ΔcbpD - CSP			440.835	D39V ΔcbpD - CSP			13433.1	D39V spd1159-GFP + CSP			1.90437	cbpD KO com							0	D39V LytR-/Ptet- - CSP
		9313.92	D39V ΔcbpD - CSP			881.69	D39V ΔcbpD - CSP			13574.4	D39V spd1159-GFP + CSP			1.5456	cbpD KO com							0	D39V LytR-/Ptet- - CSP
		8755.47	D39V ΔcbpD - CSP			1845.35	D39V ΔcbpD - CSP			12061.9	D39V spd1159-GFP + CSP			1.67212	cbpD KO com							0	D39V LytR-/Ptet- - CSP
		15241.9	D39V ΔcbpD - CSP			917.345	D39V ΔcbpD - CSP			11368.5	D39V spd1159-GFP + CSP			1.17477	cbpD KO com							0	D39V LytR-/Ptet- - CSP
		15398.8	D39V ΔcbpD - CSP			2306.27	D39V ΔcbpD - CSP			13400.4	D39V spd1159-GFP + CSP			1.14528	cbpD KO com							781.537	D39V LytR-/Ptet- - CSP
		9962.87	D39V ΔcbpD - CSP			1433.32	D39V ΔcbpD - CSP			10748.8	D39V spd1159-GFP + CSP			1.23385	cbpD KO com							3968.99	D39V LytR-/Ptet- - CSP
		5635.85	D39V ΔcbpD - CSP			1022.24	D39V ΔcbpD - CSP			12068.2	D39V spd1159-GFP + CSP			1.13987	cbpD KO com							4972.8	D39V LytR-/Ptet- - CSP
		22759.2	D39V ΔcbpD - CSP			919.256	D39V ΔcbpD - CSP			13936.2	D39V spd1159-GFP + CSP			1.33972	cbpD KO com							17230.2	D39V LytR-/Ptet- - CSP
		20287.3	D39V ΔcbpD - CSP			542.712	D39V ΔcbpD - CSP			10619.4	D39V spd1159-GFP + CSP			1.3172	cbpD KO com							4006.4	D39V LytR-/Ptet- - CSP
		6386.58	D39V ΔcbpD - CSP			2370.57	D39V ΔcbpD - CSP			11991	D39V spd1159-GFP + CSP			1.24484	cbpD KO com							0	D39V LytR-/Ptet- - CSP
		29842.5	D39V ΔcbpD - CSP			862.118	D39V ΔcbpD - CSP			12656.4	D39V spd1159-GFP + CSP			1.20245	cbpD KO com							0	D39V LytR-/Ptet- - CSP
		26357.9	D39V ΔcbpD - CSP			1423.1	D39V ΔcbpD - CSP			14214.1	D39V spd1159-GFP + CSP			1.36708	cbpD KO com							14386.8	D39V LytR-/Ptet- - CSP
		23657.9	D39V ΔcbpD - CSP			1515.41	D39V ΔcbpD - CSP			14726.5	D39V spd1159-GFP + CSP			1.28305	cbpD KO com							836.545	D39V LytR-/Ptet- - CSP
		5590.41	D39V ΔcbpD - CSP			2782.56	D39V ΔcbpD - CSP			14381.5	D39V spd1159-GFP + CSP			1.62741	cbpD KO com							6517.11	D39V LytR-/Ptet- - CSP
		18567.7	D39V ΔcbpD - CSP			726.786	D39V ΔcbpD - CSP			12950.6	D39V spd1159-GFP + CSP			1.62607	cbpD KO com							11548.7	D39V LytR-/Ptet- - CSP
		14235.8	D39V ΔcbpD - CSP			1184.31	D39V ΔcbpD - CSP			12952.8	D39V spd1159-GFP + CSP			1.66051	cbpD KO com							0	D39V LytR-/Ptet- - CSP
		19749.3	D39V ΔcbpD - CSP			2134.56	D39V ΔcbpD - CSP			12186.6	D39V spd1159-GFP + CSP			1.4309	cbpD KO com							0	D39V LytR-/Ptet- - CSP
		2875.62	D39V ΔcbpD - CSP			742.303	D39V ΔcbpD - CSP			11360.2	D39V spd1159-GFP + CSP			1.74637	cbpD KO com							6926.26	D39V LytR-/Ptet- - CSP
		11462.6	D39V ΔcbpD - CSP			1390.22	D39V ΔcbpD - CSP			12157.5	D39V spd1159-GFP + CSP			1.91509	cbpD KO com							11314.4	D39V LytR-/Ptet- - CSP
		8792.79	D39V ΔcbpD - CSP			711.457	D39V ΔcbpD - CSP			12950.1	D39V spd1159-GFP + CSP			1.09	cbpD KO com							682.602	D39V LytR-/Ptet- - CSP
		9264.19	D39V ΔcbpD - CSP			483.502	D39V ΔcbpD - CSP			10101.1	D39V spd1159-GFP + CSP			1.08549	cbpD KO com							9335.05	D39V LytR-/Ptet- - CSP
		19374.8	D39V ΔcbpD - CSP			2125.78	D39V ΔcbpD - CSP			10706.4	D39V spd1159-GFP + CSP			2.04027	cbpD KO com							4943.5	D39V LytR-/Ptet- - CSP
		7268.01	D39V ΔcbpD - CSP			1039.88	D39V ΔcbpD - CSP			14818.6	D39V spd1159-GFP + CSP			2.10185	cbpD KO com							27464	D39V LytR-/Ptet- - CSP
		8429.55	D39V ΔcbpD - CSP			2140.65	D39V ΔcbpD - CSP			13151	D39V spd1159-GFP + CSP			1.996	cbpD KO com							21972	D39V LytR-/Ptet- - CSP
		6685.71	D39V ΔcbpD - CSP			1643.99	D39V ΔcbpD - CSP			12647.1	D39V spd1159-GFP + CSP			1.09233	cbpD KO com							17424.5	D39V LytR-/Ptet- - CSP
		22452.6	D39V ΔcbpD - CSP			1412.47	D39V ΔcbpD - CSP			12788.7	D39V spd1159-GFP + CSP			1.04845	cbpD KO com							12460.1	D39V LytR-/Ptet- - CSP
		3973.64	D39V ΔcbpD - CSP			839.586	D39V ΔcbpD - CSP			14230.8	D39V spd1159-GFP + CSP			1.20661	cbpD KO com							12269.9	D39V LytR-/Ptet- - CSP
		4034.45	D39V ΔcbpD - CSP			1862.17	D39V ΔcbpD - CSP			14660.6	D39V spd1159-GFP + CSP			1.21847	cbpD KO com							41419.6	D39V LytR-/Ptet- - CSP
		8311.85	D39V ΔcbpD - CSP			1459.28	D39V ΔcbpD - CSP			12156.7	D39V spd1159-GFP + CSP			1.71	cbpD KO com							27032.1	D39V LytR-/Ptet- - CSP
		21209.4	D39V ΔcbpD - CSP			533.474	D39V ΔcbpD - CSP			11364.2	D39V spd1159-GFP + CSP			1.69021	cbpD KO com							6174.56	D39V LytR-/Ptet- - CSP
		26214.6	D39V ΔcbpD - CSP			2942.43	D39V ΔcbpD - CSP			13479.5	D39V spd1159-GFP + CSP			1.2255	cbpD KO com							10801.4	D39V LytR-/Ptet- - CSP
		13485.9	D39V ΔcbpD - CSP			702.529	D39V ΔcbpD - CSP			13570.1	D39V spd1159-GFP + CSP			1.22988	cbpD KO com							6948.2	D39V LytR-/Ptet- - CSP
		9496.73	D39V ΔcbpD - CSP			521.547	D39V ΔcbpD - CSP			12174.7	D39V spd1159-GFP + CSP			2.17114	cbpD KO com							413.525	D39V LytR-/Ptet- - CSP
		23596.7	D39V ΔcbpD - CSP			2347.06	D39V ΔcbpD - CSP			13235.5	D39V spd1159-GFP + CSP			1.58124	cbpD KO com							8553.42	D39V LytR-/Ptet- - CSP
		22780.5	D39V ΔcbpD - CSP			3113.3	D39V ΔcbpD - CSP			11425.4	D39V spd1159-GFP + CSP			1.55452	cbpD KO com							0	D39V LytR-/Ptet- - CSP
		22375.3	D39V ΔcbpD - CSP			1517.69	D39V ΔcbpD - CSP			13215.5	D39V spd1159-GFP + CSP			1.88478	cbpD KO com							0	D39V LytR-/Ptet- - CSP
		17317.3	D39V ΔcbpD - CSP			1643.08	D39V ΔcomM + CSP			10284.3	D39V spd1159-GFP + CSP			1.44956	cbpD KO com							2204.89	D39V LytR-/Ptet- - CSP
		20198.9	D39V ΔcbpD - CSP			1706.26	D39V ΔcomM + CSP			13413.5	D39V spd1159-GFP + CSP			1.43483	cbpD KO com							610.708	D39V LytR-/Ptet- - CSP
		22289	D39V ΔcbpD - CSP			1418.31	D39V ΔcomM + CSP			11919.4	D39V spd1159-GFP + CSP			1.75887	cbpD KO com							8047.45	D39V LytR-/Ptet- - CSP
		21318.1	D39V ΔcbpD - CSP			2449.2	D39V ΔcomM + CSP			11200.1	D39V spd1159-GFP + CSP			1.56842	cbpD KO com							15360.1	D39V LytR-/Ptet- - CSP
		25144.6	D39V ΔcbpD - CSP			1711.19	D39V ΔcomM + CSP			7767.28	D39V spd1159-GFP + CSP			1.3871	cbpD KO com							19380.2	D39V LytR-/Ptet- - CSP
		19796.1	D39V ΔcbpD - CSP			1078.37	D39V ΔcomM + CSP			12321.8	D39V spd1159-GFP + CSP			1.42487	cbpD KO com							15793.7	D39V LytR-/Ptet- - CSP
		9977.93	D39V ΔcbpD - CSP			274.333	D39V ΔcomM + CSP			10770.1	D39V spd1159-GFP - CSP			1.20573	cbpD KO com							23808.4	D39V LytR-/Ptet- - CSP
		24273.8	D39V ΔcbpD - CSP			296.667	D39V ΔcomM + CSP			9218.62	D39V spd1159-GFP - CSP			1.14752	cbpD KO com							9162.39	D39V LytR-/Ptet- - CSP
		3715.28	D39V ΔcbpD - CSP			1462.55	D39V ΔcomM + CSP			11250.3	D39V spd1159-GFP - CSP			1.6306	cbpD KO com							7526.66	D39V LytR-/Ptet- - CSP
		19413.3	D39V ΔcbpD - CSP			1063.26	D39V ΔcomM + CSP			9974.13	D39V spd1159-GFP - CSP			1.6391	cbpD KO com							14520.2	D39V LytR-/Ptet- - CSP
		18790.2	D39V ΔcbpD - CSP			1784.48	D39V ΔcomM + CSP			9424.48	D39V spd1159-GFP - CSP			1.93114	cbpD KO com							5317.02	D39V LytR-/Ptet- - CSP
		14745	D39V ΔcbpD - CSP			1260.68	D39V ΔcomM + CSP			10112.4	D39V spd1159-GFP - CSP			1.82525	cbpD KO com							24435.2	D39V LytR-/Ptet- - CSP
		3049.88	D39V ΔcbpD - CSP			529.833	D39V ΔcomM + CSP			9866.46	D39V spd1159-GFP - CSP			0.941078	cbpD KO com							3315.41	D39V LytR-/Ptet- - CSP
		12319.8	D39V ΔcbpD - CSP			627.241	D39V ΔcomM + CSP			9846.71	D39V spd1159-GFP - CSP			1.07478	cbpD KO com							3906.92	D39V LytR-/Ptet- - CSP
		14803.3	D39V ΔcbpD - CSP			1221.62	D39V ΔcomM + CSP			11270	D39V spd1159-GFP - CSP			1.7428	cbpD KO com							304.989	D39V LytR-/Ptet- - CSP
		4959.67	D39V ΔcbpD - CSP			531.551	D39V ΔcomM + CSP			11810.3	D39V spd1159-GFP - CSP			1.63108	cbpD KO com							15243.6	D39V LytR-/Ptet- - CSP
		19993.9	D39V ΔcbpD - CSP			1788.6	D39V ΔcomM + CSP			11998.4	D39V spd1159-GFP - CSP			1.6839	cbpD KO com							14609.6	D39V LytR-/Ptet- - CSP
		21385.9	D39V ΔcbpD - CSP			1384.22	D39V ΔcomM + CSP			9224.13	D39V spd1159-GFP - CSP			1.64994	cbpD KO com							8548.81	D39V LytR-/Ptet- - CSP
		21607.3	D39V ΔcbpD - CSP			2732.4	D39V ΔcomM + CSP			10960.4	D39V spd1159-GFP - CSP			1.67032	cbpD KO com							3201.67	D39V LytR-/Ptet- - CSP
		4962.14	D39V ΔcbpD - CSP			377.5	D39V ΔcomM + CSP			10724.1	D39V spd1159-GFP - CSP			1.67322	cbpD KO com							21242.1	D39V LytR-/Ptet- - CSP
		5248.58	D39V ΔcbpD - CSP			2958.05	D39V ΔcomM + CSP			11076.5	D39V spd1159-GFP - CSP			1.34372	cbpD KO com							0	D39V LytR-/Ptet- - CSP
		16521.2	D39V ΔcbpD - CSP			3923.79	D39V ΔcomM + CSP			11665.7	D39V spd1159-GFP - CSP			1.37542	cbpD KO com							5225.38	D39V LytR-/Ptet- - CSP
		12241.6	D39V ΔcbpD - CSP			2271.84	D39V ΔcomM + CSP			11873.2	D39V spd1159-GFP - CSP			1.08959	cbpD KO com							836.525	D39V LytR-/Ptet- - CSP
		5438.47	D39V ΔcbpD - CSP			423.158	D39V ΔcomM + CSP			10106.8	D39V spd1159-GFP - CSP			1.03192	cbpD KO com							1257.21	D39V LytR-/Ptet- - CSP
		9096.79	D39V ΔcbpD - CSP			685.926	D39V ΔcomM + CSP			23948.7	D39V spd1159-GFP - CSP			1.21524	cbpD KO com							2868.23	D39V LytR-/Ptet- - CSP
		12025.4	D39V ΔcbpD - CSP			4608.13	D39V ΔcomM + CSP			11446.3	D39V spd1159-GFP - CSP			1.12547	cbpD KO com							42590.4	D39V LytR-/Ptet- - CSP
		26787	D39V ΔcomM + CSP			1487.19	D39V ΔcomM + CSP			11230	D39V spd1159-GFP - CSP			1.87277	cbpD KO com							13580	D39V LytR-/Ptet- - CSP
		5192.66	D39V ΔcomM + CSP			1775.79	D39V ΔcomM + CSP			10540.5	D39V spd1159-GFP - CSP			1.8061	cbpD KO com							22200.7	D39V LytR-/Ptet- - CSP
		23823.8	D39V ΔcomM + CSP			2019.13	D39V ΔcomM + CSP			10400	D39V spd1159-GFP - CSP			1.50629	cbpD KO com							20365.8	D39V LytR-/Ptet- - CSP
		10410.2	D39V ΔcomM + CSP			2196.4	D39V ΔcomM + CSP			10099.9	D39V spd1159-GFP - CSP			1.45306	cbpD KO com							0	D39V LytR-/Ptet- - CSP
		13281.9	D39V ΔcomM + CSP			5143.95	D39V ΔcomM + CSP			10039.6	D39V spd1159-GFP - CSP			1.18949	cbpD KO com							12694.7	D39V LytR-/Ptet- - CSP
		20589.3	D39V ΔcomM + CSP			846.564	D39V ΔcomM + CSP			8305.51	D39V spd1159-GFP - CSP			1.17866	cbpD KO com							0	D39V LytR-/Ptet- - CSP
		3663.04	D39V ΔcomM + CSP			1865.86	D39V ΔcomM + CSP			10583.6	D39V spd1159-GFP - CSP			1.33163	cbpD KO com							0	D39V LytR-/Ptet- - CSP
		16561.5	D39V ΔcomM + CSP			1399.9	D39V ΔcomM + CSP			11388.6	D39V spd1159-GFP - CSP			1.13233	cbpD KO com							2515.39	D39V LytR-/Ptet- - CSP
		10982.6	D39V ΔcomM + CSP			595	D39V ΔcomM + CSP			9723.66	D39V spd1159-GFP - CSP			1.55057	cbpD KO com							13012.4	D39V LytR-/Ptet- - CSP
		642.021	D39V ΔcomM + CSP			1693.73	D39V ΔcomM + CSP			10003	D39V spd1159-GFP - CSP			1.77601	cbpD KO com							27500.8	D39V LytR-/Ptet- - CSP
		10935.2	D39V ΔcomM + CSP			1474.45	D39V ΔcomM + CSP			9219.58	D39V spd1159-GFP - CSP			1.92903	cbpD KO com							13.5076	D39V LytR-/Ptet- - CSP
		14345.2	D39V ΔcomM + CSP			1487.13	D39V ΔcomM + CSP			11649.3	D39V spd1159-GFP - CSP			1.72531	cbpD KO com							19906.9	D39V LytR-/Ptet- - CSP
		1772.94	D39V ΔcomM + CSP			560.216	D39V ΔcomM + CSP			10156.4	D39V spd1159-GFP - CSP			2.04475	cbpD KO com							5264.19	D39V LytR-/Ptet- - CSP
		13571	D39V ΔcomM + CSP			1643.07	D39V ΔcomM + CSP			8597.97	D39V spd1159-GFP - CSP			1.98425	cbpD KO com							23167.8	D39V LytR-/Ptet- - CSP
		18319.9	D39V ΔcomM + CSP			1336	D39V ΔcomM + CSP			10918.5	D39V spd1159-GFP - CSP			1.30746	cbpD KO com							23337.8	D39V LytR-/Ptet- - CSP
		13098.8	D39V ΔcomM + CSP			322.985	D39V ΔcomM + CSP			9215.4	D39V spd1159-GFP - CSP			1.31925	cbpD KO com							17853	D39V LytR-/Ptet- - CSP
		8669.25	D39V ΔcomM + CSP			3804.62	D39V ΔcomM + CSP			9527.19	D39V spd1159-GFP - CSP			1.68895	cbpD KO com							18191.6	D39V LytR-/Ptet- - CSP
		10108.9	D39V ΔcomM + CSP			2412.05	D39V ΔcomM + CSP			9073.55	D39V spd1159-GFP - CSP			1.66337	cbpD KO com							0	D39V LytR-/Ptet- - CSP
		21562.5	D39V ΔcomM + CSP			441.296	D39V ΔcomM + CSP			10458.1	D39V spd1159-GFP - CSP			1.82142	cbpD KO com							0	D39V LytR-/Ptet- - CSP
		12504.8	D39V ΔcomM + CSP			1707.24	D39V ΔcomM + CSP			8846.61	D39V spd1159-GFP - CSP			1.84618	cbpD KO com							0	D39V LytR-/Ptet- - CSP
		1240.85	D39V ΔcomM + CSP			1493.86	D39V ΔcomM + CSP			9403.72	D39V spd1159-GFP - CSP			1.05334	cbpD KO com							2224.7	D39V LytR-/Ptet- - CSP
		1673.8	D39V ΔcomM + CSP			2142.53	D39V ΔcomM + CSP			9740.62	D39V spd1159-GFP - CSP			0.958408	cbpD KO com							4573.64	D39V LytR-/Ptet- - CSP
		15450.7	D39V ΔcomM + CSP			530.287	D39V ΔcomM + CSP			10878.5	D39V spd1159-GFP - CSP			1.99454	cbpD KO com							47.348	D39V LytR-/Ptet- - CSP
		18177.6	D39V ΔcomM + CSP			1520.36	D39V ΔcomM + CSP			9952.41	D39V spd1159-GFP - CSP			1.0522	cbpD KO com							114.72	D39V LytR-/Ptet- - CSP
		11307	D39V ΔcomM + CSP			2193.67	D39V ΔcomM + CSP			9465.59	D39V spd1159-GFP - CSP			1.00105	cbpD KO com							81.2197	D39V LytR-/Ptet- - CSP
		9698.8	D39V ΔcomM + CSP			1713.5	D39V ΔcomM + CSP			10144.4	D39V spd1159-GFP - CSP			0.986508	cbpD KO com							435.255	D39V LytR-/Ptet- - CSP
		17618.7	D39V ΔcomM + CSP			1454.3	D39V ΔcomM + CSP			9465.04	D39V spd1159-GFP - CSP			0.995883	cbpD KO com							2623.15	D39V LytR-/Ptet- - CSP
		16883.5	D39V ΔcomM + CSP			2289.24	D39V ΔcomM + CSP			9816.77	D39V spd1159-GFP - CSP			1.5234	cbpD KO com							273.764	D39V LytR-/Ptet- - CSP
		19531.7	D39V ΔcomM + CSP			822.501	D39V ΔcomM + CSP			10745	D39V spd1159-GFP - CSP			1.46416	cbpD KO com							10727.5	D39V LytR-/Ptet- - CSP
		27841.8	D39V ΔcomM + CSP			928.323	D39V ΔcomM + CSP			8028.58	D39V spd1159-GFP - CSP			1.50235	cbpD KO com							4982.81	D39V LytR-/Ptet- - CSP
		7481.43	D39V ΔcomM + CSP			3068.34	D39V ΔcomM + CSP			11521.5	D39V spd1159-GFP - CSP			1.50316	cbpD KO com							8658.39	D39V LytR-/Ptet- - CSP
		7532.33	D39V ΔcomM + CSP			2589.32	D39V ΔcomM + CSP			9400.54	D39V spd1159-GFP - CSP			1.10626	cbpD KO com							132.298	D39V LytR-/Ptet- - CSP
		16346.8	D39V ΔcomM + CSP			690.628	D39V ΔcomM + CSP			9487.92	D39V spd1159-GFP - CSP			0.937224	cbpD KO com							0	D39V LytR-/Ptet- - CSP
		15346.4	D39V ΔcomM + CSP			1504.38	D39V ΔcomM + CSP			9846.32	D39V spd1159-GFP - CSP			1.8103	cbpD KO com							7221.22	D39V LytR-/Ptet- - CSP
		12281.2	D39V ΔcomM + CSP			1518.73	D39V ΔcomM + CSP			10353.5	D39V spd1159-GFP - CSP			1.43545	cbpD KO com							12127.4	D39V LytR-/Ptet- - CSP
		8530.41	D39V ΔcomM + CSP			1287.17	D39V ΔcomM + CSP			10006	D39V spd1159-GFP - CSP			1.2681	cbpD KO com							0	D39V LytR-/Ptet- - CSP
		3587.78	D39V ΔcomM + CSP			629.814	D39V ΔcomM + CSP			8510.82	D39V spd1159-GFP - CSP			1.60031	cbpD KO com							25137	D39V LytR-/Ptet- - CSP
		6270.02	D39V ΔcomM + CSP			2142.23	D39V ΔcomM + CSP			10610.9	D39V spd1159-GFP - CSP			1.58638	cbpD KO com							11539.3	D39V LytR-/Ptet- - CSP
		12706.7	D39V ΔcomM + CSP			1361.94	D39V ΔcomM + CSP			10868.5	D39V spd1159-GFP - CSP			1.10485	cbpD KO com							232.119	D39V LytR-/Ptet- - CSP
		9471.74	D39V ΔcomM + CSP			2805.01	D39V ΔcomM + CSP			11403.8	D39V spd1159-GFP - CSP			1.03645	cbpD KO com							13609.9	D39V LytR-/Ptet- - CSP
		1512.83	D39V ΔcomM + CSP			2422.52	D39V ΔcomM + CSP			9627.9	D39V spd1159-GFP - CSP			2.12708	cbpD KO com							6930.93	D39V LytR-/Ptet- - CSP
		10464.3	D39V ΔcomM + CSP			1214.62	D39V ΔcomM + CSP			9657.05	D39V spd1159-GFP - CSP			1.20506	cbpD KO com							13640.9	D39V LytR-/Ptet- - CSP
		8238.97	D39V ΔcomM + CSP			1485.97	D39V ΔcomM + CSP			8435.17	D39V spd1159-GFP - CSP			1.29528	cbpD KO com							11177.6	D39V LytR-/Ptet- - CSP
		4051.97	D39V ΔcomM + CSP			2899.1	D39V ΔcomM + CSP			11457	D39V spd1159-GFP - CSP			1.35774	cbpD KO com							5214.56	D39V LytR-/Ptet- - CSP
		15026	D39V ΔcomM + CSP			2449.53	D39V ΔcomM + CSP			8839.88	D39V spd1159-GFP - CSP			1.24268	cbpD KO com							16849.8	D39V LytR-/Ptet- - CSP
		8502.17	D39V ΔcomM + CSP			1344.05	D39V ΔcomM + CSP			9464.12	D39V spd1159-GFP - CSP			2.01799	cbpD KO com							0	D39V LytR-/Ptet- - CSP
		795.061	D39V ΔcomM + CSP			1252.33	D39V ΔcomM + CSP			9428.68	D39V spd1159-GFP - CSP			1.88011	cbpD KO com							2266.59	D39V LytR-/Ptet- - CSP
		12662.8	D39V ΔcomM + CSP			3158	D39V ΔcomM + CSP			7793.94	D39V spd1159-GFP - CSP			1.3367	cbpD KO com							8696.18	D39V LytR-/Ptet- - CSP
		2482	D39V ΔcomM + CSP			3918.49	D39V ΔcomM + CSP			8770.8	D39V spd1159-GFP - CSP			1.31841	cbpD KO com							6120.37	D39V LytR-/Ptet- - CSP
		15166.7	D39V ΔcomM + CSP			1352.16	D39V ΔcomM + CSP			9071.99	D39V spd1159-GFP - CSP			1.66439	cbpD KO com							3647.76	D39V LytR-/Ptet- - CSP
		9558.44	D39V ΔcomM + CSP			1709.61	D39V ΔcomM + CSP			8543.36	D39V spd1159-GFP - CSP			1.45806	cbpD KO com							11535.3	D39V LytR-/Ptet- - CSP
		7864.33	D39V ΔcomM + CSP			1622.8	D39V ΔcomM + CSP			8916.96	D39V spd1159-GFP - CSP			1.45214	cbpD KO com							14506.4	D39V LytR-/Ptet- - CSP
		7868.21	D39V ΔcomM + CSP			335.976	D39V ΔcomM + CSP			7666.76	D39V spd1159-GFP - CSP			1.61338	cbpD KO com							11314.7	D39V LytR-/Ptet- - CSP
		14537.6	D39V ΔcomM + CSP			817.223	D39V ΔcomM + CSP			7793.1	D39V spd1159-GFP - CSP			1.42743	cbpD KO com							128.536	D39V LytR-/Ptet- - CSP
		6510.9	D39V ΔcomM + CSP			1329.67	D39V ΔcomM + CSP			9057.45	D39V spd1159-GFP - CSP			1.4857	cbpD KO com							0	D39V LytR-/Ptet- - CSP
		9439.9	D39V ΔcomM + CSP			2427.71	D39V ΔcomM + CSP			8922.77	D39V spd1159-GFP - CSP			1.37959	cbpD KO com							0	D39V LytR-/Ptet- - CSP
		14927.9	D39V ΔcomM + CSP			526.2	D39V ΔcomM + CSP			8319.08	D39V spd1159-GFP - CSP			1.14264	cbpD KO com							0	D39V LytR-/Ptet- - CSP
		8534.89	D39V ΔcomM + CSP			2104.93	D39V ΔcomM + CSP			7822.01	D39V spd1159-GFP - CSP			1.88324	cbpD KO com							21.8455	D39V LytR-/Ptet- - CSP
		13096.6	D39V ΔcomM + CSP			1060.91	D39V ΔcomM + CSP			7469.6	D39V spd1159-GFP - CSP			1.74669	cbpD KO com							0	D39V LytR-/Ptet- - CSP
		15979.1	D39V ΔcomM + CSP			636.427	D39V ΔcomM + CSP			7736.75	D39V spd1159-GFP - CSP			1.71562	cbpD KO com							16839.5	D39V LytR-/Ptet- - CSP
		1197.97	D39V ΔcomM + CSP			1747.23	D39V ΔcomM + CSP			9370.78	D39V spd1159-GFP - CSP			1.55398	cbpD KO com							1845.47	D39V LytR-/Ptet- - CSP
		14327.3	D39V ΔcomM + CSP			1725.41	D39V ΔcomM + CSP			8320.02	D39V spd1159-GFP - CSP			1.40456	cbpD KO com							0	D39V LytR-/Ptet- - CSP
		22914	D39V ΔcomM + CSP			2054.53	D39V ΔcomM + CSP			7140.02	D39V spd1159-GFP - CSP			1.19059	cbpD KO com							0	D39V LytR-/Ptet- - CSP
		7991.9	D39V ΔcomM + CSP			2544.15	D39V ΔcomM + CSP			7111.86	D39V spd1159-GFP - CSP			1.14483	cbpD KO com							0	D39V LytR-/Ptet- - CSP
		18195.3	D39V ΔcomM + CSP			1729.31	D39V ΔcomM + CSP			7758.02	D39V spd1159-GFP - CSP			1.12029	cbpD KO com							0	D39V LytR-/Ptet- - CSP
		9362.53	D39V ΔcomM + CSP			2644.64	D39V ΔcomM + CSP			7464.86	D39V spd1159-GFP - CSP			2.17454	cbpD KO com							0	D39V LytR-/Ptet- - CSP
		19025.7	D39V ΔcomM + CSP			791.907	D39V ΔcomM + CSP			7173.19	D39V spd1159-GFP - CSP			1.8823	cbpD KO com							0	D39V LytR-/Ptet- - CSP
		11234.4	D39V ΔcomM + CSP			1799.31	D39V ΔcomM + CSP			8057.34	D39V spd1159-GFP - CSP			1.26484	cbpD KO com							2537.7	D39V LytR-/Ptet- - CSP
		11309.3	D39V ΔcomM + CSP			2795.03	D39V ΔcomM + CSP			9158.36	D39V spd1159-GFP - CSP			1.2635	cbpD KO com							2119.92	D39V LytR-/Ptet- - CSP
		5049	D39V ΔcomM + CSP			1210.24	D39V ΔcomM + CSP			7390.07	D39V spd1159-GFP - CSP			1.30345	cbpD KO com							18437.2	D39V LytR-/Ptet- - CSP
		1860.81	D39V ΔcomM + CSP			4380.59	D39V ΔcomM + CSP			8237.87	D39V spd1159-GFP - CSP			1.27362	cbpD KO com							6020.18	D39V LytR-/Ptet- - CSP
		5351.19	D39V ΔcomM + CSP			1274.31	D39V ΔcomM + CSP			9265.22	D39V spd1159-GFP - CSP			2.08412	cbpD KO com							18650.2	D39V LytR-/Ptet- - CSP
		9916.01	D39V ΔcomM + CSP			814.38	D39V ΔcomM + CSP			10469.5	D39V spd1159-GFP - CSP			1.04868	cbpD KO com							15812.4	D39V LytR-/Ptet- - CSP
		25541.6	D39V ΔcomM + CSP			2297.99	D39V ΔcomM + CSP			8828.72	D39V spd1159-GFP - CSP			1.13204	cbpD KO com							1164.16	D39V LytR-/Ptet- - CSP
		1362.1	D39V ΔcomM + CSP			1730.87	D39V ΔcomM + CSP			8074.09	D39V spd1159-GFP - CSP			1.90973	cbpD KO com							3638.63	D39V LytR-/Ptet- - CSP
		23781.4	D39V ΔcomM + CSP			3660.73	D39V ΔcomM + CSP			8945.66	D39V spd1159-GFP - CSP			1.77548	cbpD KO com							12487.1	D39V LytR-/Ptet- - CSP
		4543.25	D39V ΔcomM + CSP			2299.69	D39V ΔcomM + CSP			8282.25	D39V spd1159-GFP - CSP			1.86287	cbpD KO com							7630.66	D39V LytR-/Ptet- - CSP
		3284	D39V ΔcomM + CSP			1624.89	D39V ΔcomM + CSP			7838.42	D39V spd1159-GFP - CSP			1.3465	cbpD KO com							12473.6	D39V LytR-/Ptet- - CSP
		12782.3	D39V ΔcomM + CSP			1524	D39V ΔcomM + CSP			8023.41	D39V spd1159-GFP - CSP			1.3707	cbpD KO com							15352	D39V LytR-/Ptet- - CSP
		16296.5	D39V ΔcomM + CSP			2442.3	D39V ΔcomM + CSP			8672.26	D39V spd1159-GFP - CSP			1.08876	cbpD KO com							6844.81	D39V LytR-/Ptet- - CSP
		11482.8	D39V ΔcomM + CSP			1746.41	D39V ΔcomM + CSP			8694.22	D39V spd1159-GFP - CSP			2.02201	cbpD KO com							814.913	D39V LytR-/Ptet- - CSP
		6683.34	D39V ΔcomM + CSP			356.75	D39V ΔcomM + CSP			10656.6	D39V spd1159-GFP - CSP			1.16857	cbpD KO com							2768.3	D39V LytR-/Ptet- - CSP
		10845	D39V ΔcomM + CSP			2236.59	D39V ΔcomM + CSP			10003.7	D39V spd1159-GFP - CSP			1.11748	cbpD KO com							7543.49	D39V LytR-/Ptet- - CSP
		24899.4	D39V ΔcomM + CSP			2530.59	D39V ΔcomM + CSP			9334.1	D39V spd1159-GFP - CSP			1.7651	cbpD KO com							5495.87	D39V LytR-/Ptet- - CSP
		5501.52	D39V ΔcomM + CSP			1665.58	D39V ΔcomM + CSP			9599.57	D39V spd1159-GFP - CSP			1.69846	cbpD KO com							0	D39V LytR-/Ptet- - CSP
		2706.48	D39V ΔcomM + CSP			420.527	D39V ΔcomM + CSP			8088.77	D39V spd1159-GFP - CSP			1.50738	cbpD KO com							6798.76	D39V LytR-/Ptet- - CSP
		2365.55	D39V ΔcomM + CSP			2055.04	D39V ΔcomM + CSP			8845.31	D39V spd1159-GFP - CSP			1.42758	cbpD KO com							175.424	D39V LytR-/Ptet- - CSP
		15714.6	D39V ΔcomM + CSP			1064.5	D39V ΔcomM + CSP			7964	D39V spd1159-GFP - CSP			1.63559	cbpD KO com							0	D39V LytR-/Ptet- - CSP
		13054.9	D39V ΔcomM + CSP			2127.62	D39V ΔcomM + CSP			7010.42	D39V spd1159-GFP - CSP			1.44961	cbpD KO com							0	D39V LytR-/Ptet- - CSP
		593.516	D39V ΔcomM + CSP			4607.11	D39V ΔcomM + CSP			7104.74	D39V spd1159-GFP - CSP			1.693	cbpD KO com							5344.08	D39V LytR-/Ptet- - CSP
		965.117	D39V ΔcomM + CSP			1263.25	D39V ΔcomM + CSP			6713.51	D39V spd1159-GFP - CSP			0.88219	cbpD KO com							1985.36	D39V LytR-/Ptet- - CSP
		28293.3	D39V ΔcomM + CSP			1671.63	D39V ΔcomM + CSP			7042.6	D39V spd1159-GFP - CSP			0.865074	cbpD KO com							17636.5	D39V LytR-/Ptet- - CSP
		9871.88	D39V ΔcomM + CSP			3191.37	D39V ΔcomM + CSP			6932.43	D39V spd1159-GFP - CSP			1.65627	cbpD KO com							2331.93	D39V LytR-/Ptet- - CSP
		703.922	D39V ΔcomM + CSP			512.191	D39V ΔcomM + CSP			8404.43	D39V spd1159-GFP - CSP			1.5938	cbpD KO com							6510.37	D39V LytR-/Ptet- - CSP
		506.48	D39V ΔcomM + CSP			397	D39V ΔcomM + CSP			8326.48	D39V spd1159-GFP - CSP			1.39571	cbpD KO com							146.94	D39V LytR-/Ptet- - CSP
		8692.47	D39V ΔcomM + CSP			429.634	D39V ΔcomM + CSP			8397.6	D39V spd1159-GFP - CSP			1.34879	cbpD KO com							12713.8	D39V LytR-/Ptet- - CSP
		14448	D39V ΔcomM + CSP			431.25	D39V ΔcomM + CSP			7655.77	D39V spd1159-GFP - CSP			1.11077	cbpD KO com							5574.88	D39V LytR-/Ptet- - CSP
		6546	D39V ΔcomM + CSP			1910.25	D39V ΔcomM + CSP			9713.89	D39V spd1159-GFP - CSP			1.1613	cbpD KO com							6538.67	D39V LytR-/Ptet- - CSP
		19226.9	D39V ΔcomM + CSP			905.423	D39V ΔcomM + CSP			9668.65	D39V spd1159-GFP - CSP			2.06822	cbpD KO com							11.698	D39V LytR-/Ptet- - CSP
		12141.5	D39V ΔcomM + CSP			1231.02	D39V ΔcomM + CSP			7010.38	D39V spd1159-GFP - CSP			1.31633	cbpD KO com							0	D39V LytR-/Ptet- - CSP
		12432.5	D39V ΔcomM + CSP			596.639	D39V ΔcomM + CSP			9082.28	D39V spd1159-GFP - CSP			0.947187	cbpD KO com							12198.8	D39V LytR-/Ptet- - CSP
		16626.3	D39V ΔcomM + CSP			393.588	D39V ΔcomM + CSP			9903.82	D39V spd1159-GFP - CSP			1.27585	cbpD KO com							12798.7	D39V LytR-/Ptet- - CSP
		15832.1	D39V ΔcomM + CSP			1197.99	D39V ΔcomM + CSP			10321.5	D39V spd1159-GFP - CSP			1.10687	cbpD KO com
		16030.4	D39V ΔcomM + CSP			1665.65	D39V ΔcomM + CSP			9730.74	D39V spd1159-GFP - CSP			1.67998	cbpD KO com
		16744.1	D39V ΔcomM + CSP			1206.63	D39V ΔcomM + CSP			10216.9	D39V spd1159-GFP - CSP			1.38382	cbpD KO com
		21465.4	D39V ΔcomM + CSP			1495.68	D39V ΔcomM + CSP			9736.7	D39V spd1159-GFP - CSP			1.42036	cbpD KO com
		17340.7	D39V ΔcomM + CSP			1544.32	D39V ΔcomM + CSP			9820.48	D39V spd1159-GFP - CSP			1.43806	cbpD KO com
		26193.9	D39V ΔcomM + CSP			2012.14	D39V ΔcomM + CSP			10721.7	D39V spd1159-GFP - CSP			1.68587	cbpD KO com
		17207.1	D39V ΔcomM + CSP			1314.95	D39V ΔcomM + CSP			9181.38	D39V spd1159-GFP - CSP			1.78277	cbpD KO com
		1070.9	D39V ΔcomM + CSP			794.75	D39V ΔcomM + CSP			9610.52	D39V spd1159-GFP - CSP			1.59244	cbpD KO com
		9567.38	D39V ΔcomM + CSP			3646.83	D39V ΔcomM + CSP			9624.7	D39V spd1159-GFP - CSP			1.49868	cbpD KO com
		8370.28	D39V ΔcomM + CSP			2123.46	D39V ΔcomM + CSP			8869.15	D39V spd1159-GFP - CSP			1.15771	cbpD KO com
		17887.8	D39V ΔcomM + CSP			2463.83	D39V ΔcomM + CSP			8455.25	D39V spd1159-GFP - CSP			1.03582	cbpD KO com
		15656.5	D39V ΔcomM + CSP			2550.97	D39V ΔcomM + CSP			9059.19	D39V spd1159-GFP - CSP			1.73638	cbpD KO com
		15138.1	D39V ΔcomM + CSP			305.881	D39V ΔcomM + CSP			9191.85	D39V spd1159-GFP - CSP			1.71326	cbpD KO com
		27274.1	D39V ΔcomM + CSP			1273.43	D39V ΔcomM + CSP			9854.79	D39V spd1159-GFP - CSP			1.43408	cbpD KO com
		11703.4	D39V ΔcomM + CSP			1217.83	D39V ΔcomM + CSP			10803.9	D39V spd1159-GFP - CSP			1.40269	cbpD KO com
		8682.57	D39V ΔcomM + CSP			2703.91	D39V ΔcomM + CSP			8948.39	D39V spd1159-GFP - CSP			1.87436	cbpD KO com
		14018.8	D39V ΔcomM + CSP			2040.89	D39V ΔcomM + CSP			9538.33	D39V spd1159-GFP - CSP			2.07114	cbpD KO com
		8456.31	D39V ΔcomM + CSP			1049.81	D39V ΔcomM + CSP			10782.3	D39V spd1159-GFP - CSP			1.8518	cbpD KO com
		15812.9	D39V ΔcomM + CSP			2052.08	D39V ΔcomM + CSP			9547.69	D39V spd1159-GFP - CSP			1.60784	cbpD KO com
		5660.69	D39V ΔcomM + CSP			2818.56	D39V ΔcomM + CSP			14657.8	D39V spd1159-GFP - CSP			1.58897	cbpD KO com
		1624.4	D39V ΔcomM + CSP			1892.61	D39V ΔcomM + CSP			10095.1	D39V spd1159-GFP - CSP			1.45515	cbpD KO com
		18203.4	D39V ΔcomM + CSP			2250.99	D39V ΔcomM + CSP			11185.3	D39V spd1159-GFP - CSP			1.31577	cbpD KO com
		2932.29	D39V ΔcomM + CSP			1976.23	D39V ΔcomM + CSP			9188.99	D39V spd1159-GFP - CSP			1.28684	cbpD KO com
		21067.5	D39V ΔcomM + CSP			2833.05	D39V ΔcomM + CSP			9004.24	D39V spd1159-GFP - CSP			1.42052	cbpD KO com
		15346.3	D39V ΔcomM + CSP			1272.97	D39V ΔcomM + CSP			8883.1	D39V spd1159-GFP - CSP			1.40808	cbpD KO com
		22738.2	D39V ΔcomM + CSP			1306.83	D39V ΔcomM + CSP			9831.02	D39V spd1159-GFP - CSP			1.00323	cbpD KO com
		12334.8	D39V ΔcomM + CSP			3605.99	D39V ΔcomM + CSP			10020.1	D39V spd1159-GFP - CSP			1.11718	cbpD KO com
		4747.73	D39V ΔcomM + CSP			1391.2	D39V ΔcomM + CSP			9853.88	D39V spd1159-GFP - CSP			0.947333	cbpD KO com
		11215	D39V ΔcomM + CSP			1029.6	D39V ΔcomM + CSP			10256.7	D39V spd1159-GFP - CSP			0.983961	cbpD KO com
		24407.1	D39V ΔcomM + CSP			2683.3	D39V ΔcomM + CSP			12330.8	D39V spd1159-GFP - CSP			0.958561	cbpD KO com
		18707	D39V ΔcomM + CSP			2949.63	D39V ΔcomM + CSP			10510.4	D39V spd1159-GFP - CSP			0.860883	cbpD KO com
		9238.5	D39V ΔcomM + CSP			1415.52	D39V ΔcomM + CSP			9855.68	D39V spd1159-GFP - CSP			1.041	cbpD KO com
		22429.1	D39V ΔcomM + CSP			2198.46	D39V ΔcomM + CSP			18153.3	D39V spd1159-GFP - CSP			0.96941	cbpD KO com
		8829.11	D39V ΔcomM + CSP			778.166	D39V ΔcomM + CSP			10447.7	D39V spd1159-GFP - CSP			1.03196	cbpD KO com
		15541.8	D39V ΔcomM + CSP			830.273	D39V ΔcomM + CSP			11934.2	D39V spd1159-GFP - CSP			1.01704	cbpD KO com
		9895.32	D39V ΔcomM + CSP			1382.15	D39V ΔcomM + CSP			10393.1	D39V spd1159-GFP - CSP			1.09274	cbpD KO com
		29418.7	D39V ΔcomM + CSP			1711.24	D39V ΔcomM + CSP			12192.2	D39V spd1159-GFP - CSP			1.08043	cbpD KO com
		11415.2	D39V ΔcomM + CSP			1422.04	D39V ΔcomM + CSP			10644.7	D39V spd1159-GFP - CSP			1.22842	cbpD KO com
		10326.9	D39V ΔcomM + CSP			2051.02	D39V ΔcomM + CSP			11891.6	D39V spd1159-GFP - CSP			1.19106	cbpD KO com
		27289	D39V ΔcomM + CSP			1735.52	D39V ΔcomM + CSP			10327.1	D39V spd1159-GFP - CSP			1.62188	cbpD KO com
		2600.83	D39V ΔcomM + CSP			3155.77	D39V ΔcomM + CSP			10152.9	D39V spd1159-GFP - CSP			1.68634	cbpD KO com
		13979.7	D39V ΔcomM + CSP			357.3	D39V ΔcomM + CSP			12202.5	D39V spd1159-GFP - CSP			1.35382	cbpD KO com
		12094.5	D39V ΔcomM + CSP			1616.59	D39V ΔcomM + CSP			9376.87	D39V spd1159-GFP - CSP			1.43272	cbpD KO com
		24187.4	D39V ΔcomM + CSP			561.1	D39V ΔcomM + CSP			12792	D39V spd1159-GFP - CSP			1.64562	cbpD KO com
		19523.4	D39V ΔcomM + CSP			1519.27	D39V ΔcomM + CSP			10055.8	D39V spd1159-GFP - CSP			1.54137	cbpD KO com
		18093.9	D39V ΔcomM + CSP			3543.09	D39V ΔcomM + CSP			10794.6	D39V spd1159-GFP - CSP			1.33245	cbpD KO com
		16022	D39V ΔcomM + CSP			528	D39V ΔcomM + CSP			8044.09	D39V spd1159-GFP - CSP			1.43584	cbpD KO com
		7176.74	D39V ΔcomM + CSP			624.3	D39V ΔcomM + CSP			9779.41	D39V spd1159-GFP - CSP			1.27026	cbpD KO com
		3744.25	D39V ΔcomM + CSP			2972.71	D39V ΔcomM + CSP			671.797	D39V spd1159-GFP - CSP			1.27625	cbpD KO com
		16389.2	D39V ΔcomM + CSP			1215.05	D39V ΔcomM + CSP			9479.75	D39V spd1159-GFP - CSP			1.98167	cbpD KO com
		15445	D39V ΔcomM + CSP			2199.07	D39V ΔcomM + CSP			8278.5	D39V spd1159-GFP - CSP			2.0588	cbpD KO com
		21308.6	D39V ΔcomM + CSP			1511.61	D39V ΔcomM + CSP			10900.2	D39V spd1159-GFP - CSP			1.76394	cbpD KO com
		12732.9	D39V ΔcomM + CSP			1113.86	D39V ΔcomM + CSP							1.86911	cbpD KO com
		11684.4	D39V ΔcomM + CSP			2401	D39V ΔcomM + CSP							1.74992	cbpD KO com
		11061.7	D39V ΔcomM + CSP			1414.01	D39V ΔcomM + CSP							1.69407	cbpD KO com
		5134.76	D39V ΔcomM + CSP			1419.44	D39V ΔcomM + CSP							1.53313	cbpD KO com
		10961.5	D39V ΔcomM + CSP			381	D39V ΔcomM + CSP							1.55982	cbpD KO com
		7448	D39V ΔcomM + CSP			3180.79	D39V ΔcomM + CSP							1.82237	cbpD KO com
		517	D39V ΔcomM + CSP			2100.98	D39V ΔcomM + CSP							1.65263	cbpD KO com
		7818.45	D39V ΔcomM + CSP			1138.67	D39V ΔcomM + CSP							1.35815	cbpD KO com
		387.312	D39V ΔcomM + CSP			971.276	D39V ΔcomM + CSP							1.34192	cbpD KO com
		25030.6	D39V ΔcomM + CSP			1100.61	D39V ΔcomM + CSP							1.94593	cbpD KO com
		26328.7	D39V ΔcomM + CSP			798.217	D39V ΔcomM + CSP							1.87148	cbpD KO com
		2384	D39V ΔcomM + CSP			3203.12	D39V ΔcomM + CSP							1.59886	cbpD KO com
		10281.5	D39V ΔcomM + CSP			2637.82	D39V ΔcomM + CSP							1.62195	cbpD KO com
		28782.4	D39V ΔcomM + CSP			2405.36	D39V ΔcomM + CSP							1.1212	cbpD KO com
		534.529	D39V ΔcomM + CSP			2109.14	D39V ΔcomM + CSP							1.05733	cbpD KO com
		5093.03	D39V ΔcomM + CSP			1924.16	D39V ΔcomM + CSP							1.72827	cbpD KO com
		15114.3	D39V ΔcomM + CSP			247.88	D39V ΔcomM + CSP							1.68379	cbpD KO com
		3321.05	D39V ΔcomM + CSP			324.067	D39V ΔcomM + CSP							1.76199	cbpD KO com
		11720.5	D39V ΔcomM + CSP			1227.15	D39V ΔcomM + CSP							1.76307	cbpD KO com
		11738	D39V ΔcomM + CSP			1853.61	D39V ΔcomM + CSP							1.67581	cbpD KO com
		13920.8	D39V ΔcomM + CSP			1814.36	D39V ΔcomM + CSP							1.70979	cbpD KO com
		21105.9	D39V ΔcomM + CSP			3205.06	D39V ΔcomM + CSP							1.85681	cbpD KO com
		279.029	D39V ΔcomM + CSP			1190.52	D39V ΔcomM + CSP							1.19165	cbpD KO com
		26960.9	D39V ΔcomM + CSP			1092.61	D39V ΔcomM + CSP							0.964224	cbpD KO com
		16548.1	D39V ΔcomM + CSP			879.361	D39V ΔcomM + CSP							1.70092	cbpD KO com
		18738.7	D39V ΔcomM + CSP			893.638	D39V ΔcomM + CSP							1.55278	cbpD KO com
		9528.39	D39V ΔcomM + CSP			1373.8	D39V ΔcomM + CSP							1.47322	cbpD KO com
		12038	D39V ΔcomM + CSP			2982.11	D39V ΔcomM + CSP							1.48172	cbpD KO com
		14905	D39V ΔcomM + CSP			3896.3	D39V ΔcomM + CSP							1.32284	cbpD KO com
		8209.7	D39V ΔcomM + CSP			466.005	D39V ΔcomM + CSP							1.34982	cbpD KO com
		1201.65	D39V ΔcomM + CSP			2024.77	D39V ΔcomM + CSP							1.65993	cbpD KO com
		18097.9	D39V ΔcomM + CSP			985.019	D39V ΔcomM + CSP							1.67701	cbpD KO com
		12857.8	D39V ΔcomM + CSP			1558.77	D39V ΔcomM + CSP							2.07826	cbpD KO com
		1122.16	D39V ΔcomM + CSP			1521.47	D39V ΔcomM + CSP							1.07071	cbpD KO com
		8017.28	D39V ΔcomM + CSP			1174.71	D39V ΔcomM + CSP							1.08115	cbpD KO com
		9084.51	D39V ΔcomM + CSP			1213.85	D39V ΔcomM + CSP							0.952251	cbpD KO com
		11741.2	D39V ΔcomM + CSP			2358.91	D39V ΔcomM + CSP							1.19345	cbpD KO com
		11449.9	D39V ΔcomM + CSP			3835.56	D39V ΔcomM + CSP							2.00143	cbpD KO com
		10696.2	D39V ΔcomM + CSP			1392.21	D39V ΔcomM + CSP							1.75128	cbpD KO com
		21387.7	D39V ΔcomM + CSP			1954.87	D39V ΔcomM + CSP							1.74514	cbpD KO com
		20198.6	D39V ΔcomM + CSP			1471.51	D39V ΔcomM + CSP							1.14398	cbpD KO com
		10661.7	D39V ΔcomM + CSP			909.723	D39V ΔcomM + CSP							1.22741	cbpD KO com
		5441.4	D39V ΔcomM + CSP			1691.94	D39V ΔcomM + CSP							1.20894	cbpD KO com
		17179.5	D39V ΔcomM + CSP			1082.11	D39V ΔcomM + CSP							1.45198	cbpD KO com
		3041.96	D39V ΔcomM + CSP			1460.56	D39V ΔcomM + CSP							1.4779	cbpD KO com
		11960	D39V ΔcomM + CSP			2657.59	D39V ΔcomM + CSP							1.42616	cbpD KO com
		13887.4	D39V ΔcomM + CSP			1267.32	D39V ΔcomM + CSP							1.82348	cbpD KO com
		21120.4	D39V ΔcomM + CSP			248.75	D39V ΔcomM + CSP							1.62963	cbpD KO com
		16921.7	D39V ΔcomM + CSP			1929.77	D39V ΔcomM + CSP							1.89542	cbpD KO com
		19247.3	D39V ΔcomM + CSP			959.019	D39V ΔcomM + CSP							1.8301	cbpD KO com
		7438.57	D39V ΔcomM + CSP			1337.28	D39V ΔcomM + CSP							1.68006	cbpD KO com
		9329.75	D39V ΔcomM + CSP			1200.51	D39V ΔcomM + CSP							1.85493	cbpD KO com
		28561.8	D39V ΔcomM + CSP			1934.42	D39V ΔcomM + CSP							1.27464	cbpD KO com
		16967.9	D39V ΔcomM + CSP			2278.97	D39V ΔcomM + CSP							1.19905	cbpD KO com
		23197.1	D39V ΔcomM + CSP			930.932	D39V ΔcomM + CSP							1.02545	cbpD KO com
		12359.5	D39V ΔcomM + CSP			1845.09	D39V ΔcomM + CSP							0.980657	cbpD KO com
		17719.1	D39V ΔcomM + CSP			2436.61	D39V ΔcomM + CSP							1.80396	cbpD KO com
		10428.2	D39V ΔcomM + CSP			755.75	D39V ΔcomM + CSP							1.79864	cbpD KO com
		5607.63	D39V ΔcomM + CSP			265.867	D39V ΔcomM + CSP							1.02296	cbpD KO com
		8973.02	D39V ΔcomM + CSP			3422.3	D39V ΔcomM + CSP							1.06442	cbpD KO com
		11894.6	D39V ΔcomM + CSP			2063.11	D39V ΔcomM + CSP							1.12674	cbpD KO com
		6462.33	D39V ΔcomM + CSP			409.049	D39V ΔcomM + CSP							0.99651	cbpD KO com
		19875.7	D39V ΔcomM + CSP			396.889	D39V ΔcomM + CSP							1.30595	cbpD KO com
		6518.34	D39V ΔcomM + CSP			843.511	D39V ΔcomM + CSP							1.21679	cbpD KO com
		4130.16	D39V ΔcomM + CSP			2116.25	D39V ΔcomM + CSP							1.315	cbpD KO com
		25515	D39V ΔcomM + CSP			1570.07	D39V ΔcomM + CSP							1.17032	cbpD KO com
		12645.1	D39V ΔcomM + CSP			4729.33	D39V ΔcomM + CSP							1.00363	cbpD KO com
		18105.9	D39V ΔcomM + CSP			2845.82	D39V ΔcomM + CSP							1.04684	cbpD KO com
		4002.51	D39V ΔcomM + CSP			2259.49	D39V ΔcomM + CSP							1.94586	cbpD KO com
		9971.99	D39V ΔcomM + CSP			436.583	D39V ΔcomM + CSP							1.36816	cbpD KO com
		15273.8	D39V ΔcomM + CSP			1198.61	D39V ΔcomM + CSP							1.37997	cbpD KO com
		14753.4	D39V ΔcomM + CSP			783.091	D39V ΔcomM + CSP							0.929677	cbpD KO com
		1307.46	D39V ΔcomM + CSP			1503.37	D39V ΔcomM + CSP							1.02262	cbpD KO com
		15344.6	D39V ΔcomM + CSP			617.915	D39V ΔcomM + CSP							1.35353	cbpD KO com
		4452.23	D39V ΔcomM + CSP			1758.61	D39V ΔcomM + CSP							1.3114	cbpD KO com
		8065.6	D39V ΔcomM + CSP			229.6	D39V ΔcomM + CSP							1.68596	cbpD KO com
		23377.1	D39V ΔcomM + CSP			2460.68	D39V ΔcomM + CSP							1.6592	cbpD KO com
		17682.1	D39V ΔcomM + CSP			1117.83	D39V ΔcomM + CSP							1.50364	cbpD KO com
		24241.2	D39V ΔcomM + CSP			2311.05	D39V ΔcomM + CSP							1.22167	cbpD KO com
		12788.5	D39V ΔcomM + CSP			546.489	D39V ΔcomM + CSP							1.70354	cbpD KO com
		15201.3	D39V ΔcomM + CSP			1407.94	D39V ΔcomM + CSP							1.36857	cbpD KO com
		14471.2	D39V ΔcomM + CSP			1255.06	D39V ΔcomM + CSP							1.47241	cbpD KO com
		20133.3	D39V ΔcomM + CSP			1545.65	D39V ΔcomM + CSP							1.47922	cbpD KO com
		27854	D39V ΔcomM + CSP			2706.17	D39V ΔcomM + CSP							1.17019	cbpD KO com
		8150.7	D39V ΔcomM + CSP			439.805	D39V ΔcomM + CSP							1.13621	cbpD KO com
		8402.04	D39V ΔcomM + CSP			1754.96	D39V ΔcomM + CSP							1.69678	cbpD KO com
		18485.7	D39V ΔcomM + CSP			448.022	D39V ΔcomM + CSP							1.54004	cbpD KO com
		19592.2	D39V ΔcomM + CSP			790.391	D39V ΔcomM + CSP							1.45822	cbpD KO com
		4846.88	D39V ΔcomM + CSP			2082.07	D39V ΔcomM + CSP							1.56644	cbpD KO com
		14773.3	D39V ΔcomM + CSP			2355.78	D39V ΔcomM + CSP							1.80774	cbpD KO com
		12588.2	D39V ΔcomM + CSP			2508.49	D39V ΔcomM + CSP							1.78708	cbpD KO com
		3580.97	D39V ΔcomM + CSP			505.072	D39V ΔcomM + CSP							1.52837	cbpD KO com
		11106.1	D39V ΔcomM + CSP			1259.74	D39V ΔcomM + CSP							1.46094	cbpD KO com
		13393.9	D39V ΔcomM + CSP			1813.71	D39V ΔcomM + CSP							0.921378	cbpD KO com
		9876.89	D39V ΔcomM + CSP			2823.73	D39V ΔcomM + CSP							0.930105	cbpD KO com
		14157.3	D39V ΔcomM + CSP			805.011	D39V ΔcomM + CSP							1.12433	cbpD KO com
		12913.8	D39V ΔcomM + CSP			1308.17	D39V ΔcomM + CSP							1.0043	cbpD KO com
		11543.5	D39V ΔcomM + CSP			1827.07	D39V ΔcomM + CSP							1.30894	cbpD KO com
		20346.9	D39V ΔcomM + CSP			1174.96	D39V ΔcomM + CSP							1.27754	cbpD KO com
		16393.1	D39V ΔcomM + CSP			332.412	D39V ΔcomM + CSP							1.81775	cbpD KO com
		17226.8	D39V ΔcomM + CSP			3216.52	D39V ΔcomM + CSP							1.64417	cbpD KO com
		19198.1	D39V ΔcomM + CSP			3127.08	D39V ΔcomM + CSP							1.74871	cbpD KO com
		12772.6	D39V ΔcomM + CSP			6061.28	D39V ΔcomM + CSP							1.83597	cbpD KO com
		504.5	D39V ΔcomM + CSP			340.125	D39V ΔcomM + CSP							1.15256	cbpD KO com
		20032.5	D39V ΔcomM + CSP			2258.89	D39V ΔcomM + CSP							1.10271	cbpD KO com
		20549.8	D39V ΔcomM + CSP			2230.93	D39V ΔcomM + CSP							1.94854	cbpD KO com
		10220.6	D39V ΔcomM + CSP			2001.06	D39V ΔcomM + CSP							1.49222	cbpD KO com
		17281.6	D39V ΔcomM + CSP			1252.13	D39V ΔcomM + CSP							1.85603	cbpD KO com
		3307.8	D39V ΔcomM + CSP			2583.06	D39V ΔcomM + CSP							1.82739	cbpD KO com
		6940.8	D39V ΔcomM - CSP			1684.02	D39V ΔcomM + CSP							1.37376	cbpD KO com
		11660.1	D39V ΔcomM - CSP			1756.36	D39V ΔcomM + CSP							1.45654	cbpD KO com
		9756.17	D39V ΔcomM - CSP			2550.42	D39V ΔcomM + CSP							1.19967	cbpD KO com
		832.232	D39V ΔcomM - CSP			2198.77	D39V ΔcomM + CSP							1.0959	cbpD KO com
		489.5	D39V ΔcomM - CSP			3456.21	D39V ΔcomM + CSP							1.23184	cbpD KO com
		474.085	D39V ΔcomM - CSP			1454.39	D39V ΔcomM + CSP							1.10178	cbpD KO com
		13979.6	D39V ΔcomM - CSP			679.545	D39V ΔcomM + CSP							1.68148	cbpD KO com
		20765	D39V ΔcomM - CSP			648.831	D39V ΔcomM + CSP							1.70788	cbpD KO com
		24703	D39V ΔcomM - CSP			425.157	D39V ΔcomM + CSP							1.13853	cbpD KO com
		959.063	D39V ΔcomM - CSP			329.519	D39V ΔcomM + CSP							1.16129	cbpD KO com
		8297.7	D39V ΔcomM - CSP			3084.64	D39V ΔcomM + CSP							1.12107	cbpD KO com
		13225.6	D39V ΔcomM - CSP			6851.2	D39V ΔcomM + CSP							1.15867	cbpD KO com
		616.468	D39V ΔcomM - CSP			306.222	D39V ΔcomM + CSP							1.39793	cbpD KO com
		4043.55	D39V ΔcomM - CSP			832.44	D39V ΔcomM + CSP							1.10347	cbpD KO com
		21437.1	D39V ΔcomM - CSP			3188.3	D39V ΔcomM + CSP							1.52763	cbpD KO com
		11374.1	D39V ΔcomM - CSP			2323.97	D39V ΔcomM - CSP							1.71546	cbpD KO com
		6184.1	D39V ΔcomM - CSP			1842.37	D39V ΔcomM - CSP							1.6038	cbpD KO com
		5989.51	D39V ΔcomM - CSP			2452.12	D39V ΔcomM - CSP							1.47398	cbpD KO com
		5867	D39V ΔcomM - CSP			1444.07	D39V ΔcomM - CSP							1.88206	cbpD KO com
		19849.1	D39V ΔcomM - CSP			815.788	D39V ΔcomM - CSP							0.916657	cbpD KO com
		5168.24	D39V ΔcomM - CSP			507.522	D39V ΔcomM - CSP							0.95779	cbpD KO com
		20396.1	D39V ΔcomM - CSP			1022.22	D39V ΔcomM - CSP							1.83183	cbpD KO com
		7612.35	D39V ΔcomM - CSP			597.529	D39V ΔcomM - CSP							1.03357	cbpD KO com
		5332.23	D39V ΔcomM - CSP			1279.44	D39V ΔcomM - CSP							1.08888	cbpD KO com
		7482.59	D39V ΔcomM - CSP			2450.73	D39V ΔcomM - CSP							1.05188	cbpD KO com
		11779.6	D39V ΔcomM - CSP			2000.96	D39V ΔcomM - CSP							1.00973	cbpD KO com
		13381.6	D39V ΔcomM - CSP			531.151	D39V ΔcomM - CSP							1.38131	cbpD KO com
		9143.71	D39V ΔcomM - CSP			763.468	D39V ΔcomM - CSP							1.39586	cbpD KO com
		15150.1	D39V ΔcomM - CSP			442.895	D39V ΔcomM - CSP							1.74166	cbpD KO com
		530.897	D39V ΔcomM - CSP			2962.04	D39V ΔcomM - CSP							1.95417	cbpD KO com
		12276.8	D39V ΔcomM - CSP			2353.71	D39V ΔcomM - CSP							1.39293	cbpD KO com
		12389.1	D39V ΔcomM - CSP			2039.06	D39V ΔcomM - CSP							1.49337	cbpD KO com
		517.686	D39V ΔcomM - CSP			733.855	D39V ΔcomM - CSP							1.42805	cbpD KO com
		12703.7	D39V ΔcomM - CSP			1544.89	D39V ΔcomM - CSP							1.47539	cbpD KO com
		2480.54	D39V ΔcomM - CSP			589.097	D39V ΔcomM - CSP							1.47105	cbpD KO com
		16075.6	D39V ΔcomM - CSP			426.093	D39V ΔcomM - CSP							1.32552	cbpD KO com
		499.2	D39V ΔcomM - CSP			392.305	D39V ΔcomM - CSP							2.0791	cbpD KO com
		414	D39V ΔcomM - CSP			1320.61	D39V ΔcomM - CSP							1.96278	cbpD KO com
		10987.7	D39V ΔcomM - CSP			2166.45	D39V ΔcomM - CSP							1.21108	cbpD KO com
		12710.9	D39V ΔcomM - CSP			1534.03	D39V ΔcomM - CSP							1.12335	cbpD KO com
		9387.44	D39V ΔcomM - CSP			2521.83	D39V ΔcomM - CSP							1.51606	cbpD KO com
		5876.11	D39V ΔcomM - CSP			936.993	D39V ΔcomM - CSP							1.4325	cbpD KO com
		7905.67	D39V ΔcomM - CSP			674.041	D39V ΔcomM - CSP							1.32519	cbpD KO com
		4174.72	D39V ΔcomM - CSP			1237.15	D39V ΔcomM - CSP							1.39843	cbpD KO com
		3957.67	D39V ΔcomM - CSP			284.781	D39V ΔcomM - CSP							1.48966	cbpD KO com
		11276.9	D39V ΔcomM - CSP			1290.78	D39V ΔcomM - CSP							1.22177	cbpD KO com
		3360.06	D39V ΔcomM - CSP			358.685	D39V ΔcomM - CSP							1.10348	cbpD KO com
		10979.1	D39V ΔcomM - CSP			856.145	D39V ΔcomM - CSP							1.1036	cbpD KO com
		497.714	D39V ΔcomM - CSP			302.5	D39V ΔcomM - CSP							1.79037	cbpD KO com
		12443.7	D39V ΔcomM - CSP			535	D39V ΔcomM - CSP							1.90506	cbpD KO com
		11394.3	D39V ΔcomM - CSP			1717.04	D39V ΔcomM - CSP							1.77248	cbpD KO com
		3964.93	D39V ΔcomM - CSP			296.891	D39V ΔcomM - CSP							1.61212	cbpD KO com
		19343.8	D39V ΔcomM - CSP			480.761	D39V ΔcomM - CSP							1.23597	cbpD KO com
		303	D39V ΔcomM - CSP			610.797	D39V ΔcomM - CSP							1.09392	cbpD KO com
		11365.8	D39V ΔcomM - CSP			901.822	D39V ΔcomM - CSP							2.62158	cbpD KO com
		10039.7	D39V ΔcomM - CSP			2027.72	D39V ΔcomM - CSP							1.21921	cbpD KO com
		1436.84	D39V ΔcomM - CSP			3284.55	D39V ΔcomM - CSP							1.17987	cbpD KO com
		5372.75	D39V ΔcomM - CSP			935.692	D39V ΔcomM - CSP							0.88629	cbpD KO com
		3800.4	D39V ΔcomM - CSP			1940.54	D39V ΔcomM - CSP							0.929777	cbpD KO com
		9658.22	D39V ΔcomM - CSP			478.308	D39V ΔcomM - CSP							1.74173	cbpD KO com
		2415.79	D39V ΔcomM - CSP			867.064	D39V ΔcomM - CSP							1.89049	cbpD KO com
		6926.47	D39V ΔcomM - CSP			933.694	D39V ΔcomM - CSP							1.96736	cbpD KO com
		7437.06	D39V ΔcomM - CSP			569.436	D39V ΔcomM - CSP							1.95341	cbpD KO com
		9381.35	D39V ΔcomM - CSP			615.807	D39V ΔcomM - CSP							1.6792	cbpD KO com
		6800.39	D39V ΔcomM - CSP			395.143	D39V ΔcomM - CSP							1.69368	cbpD KO com
		16680.4	D39V ΔcomM - CSP			1501.18	D39V ΔcomM - CSP							1.61981	cbpD KO com
		4877.21	D39V ΔcomM - CSP			2313.13	D39V ΔcomM - CSP							1.03486	cbpD KO com
		10840.3	D39V ΔcomM - CSP			805.119	D39V ΔcomM - CSP							1.04695	cbpD KO com
		6449.68	D39V ΔcomM - CSP			923.959	D39V ΔcomM - CSP							1.97095	cbpD KO com
		341.2	D39V ΔcomM - CSP			4562.17	D39V ΔcomM - CSP							1.27552	cbpD KO com
		3628.52	D39V ΔcomM - CSP			543.348	D39V ΔcomM - CSP							1.28312	cbpD KO com
		318.244	D39V ΔcomM - CSP			678.528	D39V ΔcomM - CSP							1.20696	cbpD KO com
		3878.95	D39V ΔcomM - CSP			1712.86	D39V ΔcomM - CSP							1.12454	cbpD KO com
		602.44	D39V ΔcomM - CSP			2736.46	D39V ΔcomM - CSP							0.995648	cbpD KO com
		16965	D39V ΔcomM - CSP			859.048	D39V ΔcomM - CSP							1.01279	cbpD KO com
		13414.8	D39V ΔcomM - CSP			1514.49	D39V ΔcomM - CSP							1.13727	cbpD KO com
		4800.79	D39V ΔcomM - CSP			4455.9	D39V ΔcomM - CSP							1.28779	cbpD KO com
		15496.6	D39V ΔcomM - CSP			870.962	D39V ΔcomM - CSP							1.00466	cbpD KO com
		2670.27	D39V ΔcomM - CSP			1110.59	D39V ΔcomM - CSP							0.952959	cbpD KO com
		4248.3	D39V ΔcomM - CSP			1597.95	D39V ΔcomM - CSP							1.05158	cbpD KO com
		15772.8	D39V ΔcomM - CSP			319.433	D39V ΔcomM - CSP							1.04437	cbpD KO com
		412.5	D39V ΔcomM - CSP			2090.9	D39V ΔcomM - CSP							1.27866	cbpD KO com
		12435	D39V ΔcomM - CSP			1404.16	D39V ΔcomM - CSP							1.22633	cbpD KO com
		5274.4	D39V ΔcomM - CSP			2155.59	D39V ΔcomM - CSP							1.93572	cbpD KO com
		4002.61	D39V ΔcomM - CSP			1061.2	D39V ΔcomM - CSP							1.57249	cbpD KO com
		11726.5	D39V ΔcomM - CSP			372.907	D39V ΔcomM - CSP							1.51915	cbpD KO com
		3715.69	D39V ΔcomM - CSP			332.92	D39V ΔcomM - CSP							1.38307	cbpD KO com
		6419.81	D39V ΔcomM - CSP			1121.34	D39V ΔcomM - CSP							1.37354	cbpD KO com
		3063.9	D39V ΔcomM - CSP			927.097	D39V ΔcomM - CSP							1.34817	cbpD KO com
		7774.13	D39V ΔcomM - CSP			1242.2	D39V ΔcomM - CSP							1.66339	cbpD KO com
		1663.27	D39V ΔcomM - CSP			677.054	D39V ΔcomM - CSP							1.67463	cbpD KO com
		4522.18	D39V ΔcomM - CSP			778.557	D39V ΔcomM - CSP							1.9143	cbpD KO com
		14757.4	D39V ΔcomM - CSP			2641.17	D39V ΔcomM - CSP							2.00526	cbpD KO com
		6924.89	D39V ΔcomM - CSP			439.483	D39V ΔcomM - CSP							1.88805	cbpD KO com
		10236.2	D39V ΔcomM - CSP			854.9	D39V ΔcomM - CSP							1.63315	cbpD KO com
		3885.46	D39V ΔcomM - CSP			2563.01	D39V ΔcomM - CSP							1.85775	cbpD KO com
		6070.13	D39V ΔcomM - CSP			911.259	D39V ΔcomM - CSP							1.70267	cbpD KO com
		12946	D39V ΔcomM - CSP			2678.85	D39V ΔcomM - CSP							1.21588	cbpD KO com
		19469.7	D39V ΔcomM - CSP			420.776	D39V ΔcomM - CSP							1.28489	cbpD KO com
		6639.86	D39V ΔcomM - CSP			2152.98	D39V ΔcomM - CSP							1.67069	cbpD KO com
		2588.03	D39V ΔcomM - CSP			2148.84	D39V ΔcomM - CSP							1.57884	cbpD KO com
		3347.7	D39V ΔcomM - CSP			1620.27	D39V ΔcomM - CSP							1.58805	cbpD KO com
		4020.77	D39V ΔcomM - CSP			2750.05	D39V ΔcomM - CSP							1.49243	cbpD KO com
		418.8	D39V ΔcomM - CSP			2077.55	D39V ΔcomM - CSP							1.67262	cbpD KO com
		6799.47	D39V ΔcomM - CSP			1629.05	D39V ΔcomM - CSP							1.77493	cbpD KO com
		8824.82	D39V ΔcomM - CSP			1156.52	D39V ΔcomM - CSP							1.7274	cbpD KO com
		3704.86	D39V ΔcomM - CSP			2095.11	D39V ΔcomM - CSP							1.80174	cbpD KO com
		5443.45	D39V ΔcomM - CSP			1897.04	D39V ΔcomM - CSP							1.21294	cbpD KO com
		9042.63	D39V ΔcomM - CSP			1466.61	D39V ΔcomM - CSP							1.24032	cbpD KO com
		6334.88	D39V ΔcomM - CSP			932.043	D39V ΔcomM - CSP							1.82986	cbpD KO com
		9524.8	D39V ΔcomM - CSP			1075.56	D39V ΔcomM - CSP							1.87277	cbpD KO com
		11748.6	D39V ΔcomM - CSP			1975.68	D39V ΔcomM - CSP							1.96894	cbpD KO com
		8080	D39V ΔcomM - CSP			1517.74	D39V ΔcomM - CSP							0.999507	cbpD KO com
		8148.97	D39V ΔcomM - CSP			2830.1	D39V ΔcomM - CSP							1.10102	cbpD KO com
		1747.89	D39V ΔcomM - CSP			465.613	D39V ΔcomM - CSP							1.95097	cbpD KO com
		18755.9	D39V ΔcomM - CSP			1206.87	D39V ΔcomM - CSP							1.65842	cbpD KO com
		27772.3	D39V ΔcomM - CSP			818.62	D39V ΔcomM - CSP							1.74223	cbpD KO com
		20926.6	D39V ΔcomM - CSP			2088.99	D39V ΔcomM - CSP							1.30608	cbpD KO com
		19744.4	D39V ΔcomM - CSP			2527.14	D39V ΔcomM - CSP							1.25233	cbpD KO com
		13796.2	D39V ΔcomM - CSP			506.457	D39V ΔcomM - CSP							1.63221	cbpD KO com
		21763.8	D39V ΔcomM - CSP			896.672	D39V ΔcomM - CSP							1.63822	cbpD KO com
		11208.1	D39V ΔcomM - CSP			683.386	D39V ΔcomM - CSP							1.11878	cbpD KO com
		13424.1	D39V ΔcomM - CSP			1912	D39V ΔcomM - CSP							1.04947	cbpD KO com
		12837.4	D39V ΔcomM - CSP			776.163	D39V ΔcomM - CSP							0.929922	cbpD KO com
		13671	D39V ΔcomM - CSP			2194.61	D39V ΔcomM - CSP							1.00878	cbpD KO com
		641.895	D39V ΔcomM - CSP			959.714	D39V ΔcomM - CSP							1.48757	cbpD KO com
		11729.2	D39V ΔcomM - CSP			353.097	D39V ΔcomM - CSP							1.31233	cbpD KO com
		11979.3	D39V ΔcomM - CSP			942.019	D39V ΔcomM - CSP							1.37247	cbpD KO com
		20231.2	D39V ΔcomM - CSP			755.411	D39V ΔcomM - CSP							1.50462	cbpD KO com
		5456.53	D39V ΔcomM - CSP			346.084	D39V ΔcomM - CSP							1.68068	cbpD KO com
		18246.5	D39V ΔcomM - CSP			1046.76	D39V ΔcomM - CSP							1.4746	cbpD KO com
		14836.5	D39V ΔcomM - CSP			1040.44	D39V ΔcomM - CSP							1.06447	cbpD KO com
		14213.6	D39V ΔcomM - CSP			2649.51	D39V ΔcomM - CSP							1.01689	cbpD KO com
		14223.2	D39V ΔcomM - CSP			379.348	D39V ΔcomM - CSP							1.0157	cbpD KO com
		12680.5	D39V ΔcomM - CSP			2039.97	D39V ΔcomM - CSP							1.21447	cbpD KO com
		1400.39	D39V ΔcomM - CSP			1235.49	D39V ΔcomM - CSP							1.71855	cbpD KO com
		3192.71	D39V ΔcomM - CSP			1103.25	D39V ΔcomM - CSP							1.75669	cbpD KO com
		8950.8	D39V ΔcomM - CSP			339	D39V ΔcomM - CSP							1.2516	cbpD KO com
		4753.91	D39V ΔcomM - CSP			361.938	D39V ΔcomM - CSP							1.13421	cbpD KO com
		8197.43	D39V ΔcomM - CSP			1225.75	D39V ΔcomM - CSP							1.24382	cbpD KO com
		9795.5	D39V ΔcomM - CSP			3821.75	D39V ΔcomM - CSP							1.3092	cbpD KO com
		3565.24	D39V ΔcomM - CSP			695.911	D39V ΔcomM - CSP							1.26645	cbpD KO com
		4809.48	D39V ΔcomM - CSP			914.678	D39V ΔcomM - CSP							1.22616	cbpD KO com
		707.692	D39V ΔcomM - CSP			750.996	D39V ΔcomM - CSP							1.11964	cbpD KO com
		4268.95	D39V ΔcomM - CSP			1842.28	D39V ΔcomM - CSP							1.10015	cbpD KO com
		4772.3	D39V ΔcomM - CSP			1353.54	D39V ΔcomM - CSP							1.89148	cbpD KO com
		10226.2	D39V ΔcomM - CSP			537.913	D39V ΔcomM - CSP							1.51731	cbpD KO com
		532.143	D39V ΔcomM - CSP			1466.96	D39V ΔcomM - CSP							1.52294	cbpD KO com
		9676.98	D39V ΔcomM - CSP			458.842	D39V ΔcomM - CSP							1.65253	cbpD KO com
		4471.6	D39V ΔcomM - CSP			2452.57	D39V ΔcomM - CSP							1.81366	cbpD KO com
		13253.9	D39V ΔcomM - CSP			1113.93	D39V ΔcomM - CSP							1.81165	cbpD KO com
		11466.2	D39V ΔcomM - CSP			2541.7	D39V ΔcomM - CSP							1.16456	cbpD KO com
		9641.07	D39V ΔcomM - CSP			2603	D39V ΔcomM - CSP							0.997576	cbpD KO com
		1354.6	D39V ΔcomM - CSP			1155.77	D39V ΔcomM - CSP							1.55491	cbpD KO com
		1325.81	D39V ΔcomM - CSP			2784.75	D39V ΔcomM - CSP							1.49965	cbpD KO com
		13979.8	D39V ΔcomM - CSP			1852.29	D39V ΔcomM - CSP							1.04517	cbpD KO com
		6148.36	D39V ΔcomM - CSP			677.851	D39V ΔcomM - CSP							1.00963	cbpD KO com
		16467.8	D39V ΔcomM - CSP			256.048	D39V ΔcomM - CSP							1.14323	cbpD KO com
		8929.49	D39V ΔcomM - CSP			832.011	D39V ΔcomM - CSP							1.12353	cbpD KO com
		4926.6	D39V ΔcomM - CSP			1508.01	D39V ΔcomM - CSP							1.78075	cbpD KO com
		7835.1	D39V ΔcomM - CSP			1146.73	D39V ΔcomM - CSP							1.47837	cbpD KO com
		13821.8	D39V ΔcomM - CSP			1291.54	D39V ΔcomM - CSP							1.38856	cbpD KO com
		7500.86	D39V ΔcomM - CSP			737.963	D39V ΔcomM - CSP							1.38151	cbpD KO com
		9021.33	D39V ΔcomM - CSP			931.796	D39V ΔcomM - CSP							1.53501	cbpD KO com
		14218.8	D39V ΔcomM - CSP			1481.76	D39V ΔcomM - CSP							1.50629	cbpD KO com
		14015	D39V ΔcomM - CSP			1089.2	D39V ΔcomM - CSP							1.60017	cbpD KO com
		5949.37	D39V ΔcomM - CSP			563.804	D39V ΔcomM - CSP							1.55229	cbpD KO com
		20846.4	D39V ΔcomM - CSP			2358.84	D39V ΔcomM - CSP							1.3469	cbpD KO com
		6610.36	D39V ΔcomM - CSP			1712.41	D39V ΔcomM - CSP							1.4472	cbpD KO com
		14746.4	D39V ΔcomM - CSP			1227.54	D39V ΔcomM - CSP							1.12856	cbpD KO com
		6570.12	D39V ΔcomM - CSP			443.542	D39V ΔcomM - CSP							1.06705	cbpD KO com
		14187	D39V ΔcomM - CSP			263.692	D39V ΔcomM - CSP							1.29829	cbpD KO no com
		17654.7	D39V ΔcomM - CSP			1018.16	D39V ΔcomM - CSP							1.83303	cbpD KO no com
		21240.7	D39V ΔcomM - CSP			712.519	D39V ΔcomM - CSP							1.73486	cbpD KO no com
		9191.92	D39V ΔcomM - CSP			269.467	D39V ΔcomM - CSP							1.28015	cbpD KO no com
		7724.54	D39V ΔcomM - CSP			1704.98	D39V ΔcomM - CSP							1.0104	cbpD KO no com
		11474.5	D39V ΔcomM - CSP			886.663	D39V ΔcomM - CSP							0.982005	cbpD KO no com
		822.767	D39V ΔcomM - CSP			1022.84	D39V ΔcomM - CSP							1.72733	cbpD KO no com
		9241.1	D39V ΔcomM - CSP			502.653	D39V ΔcomM - CSP							1.37378	cbpD KO no com
		10852.2	D39V ΔcomM - CSP			3092.37	D39V ΔcomM - CSP							1.51708	cbpD KO no com
		7484.43	D39V ΔcomM - CSP			761.285	D39V ΔcomM - CSP							0.951623	cbpD KO no com
		17074.9	D39V ΔcomM - CSP			1068.05	D39V ΔcomM - CSP							0.955632	cbpD KO no com
		569.8	D39V ΔcomM - CSP			480.387	D39V ΔcomM - CSP							1.4025	cbpD KO no com
		3800.01	D39V ΔcomM - CSP			1553.42	D39V ΔcomM - CSP							1.327	cbpD KO no com
		7124.8	D39V ΔcomM - CSP			1817.82	D39V ΔcomM - CSP							1.53529	cbpD KO no com
		11081.6	D39V ΔcomM - CSP			685.948	D39V ΔcomM - CSP							1.7358	cbpD KO no com
		9932.4	D39V ΔcomM - CSP			2338.33	D39V ΔcomM - CSP							1.28456	cbpD KO no com
		1270	D39V ΔcomM - CSP			1897.47	D39V ΔcomM - CSP							1.18275	cbpD KO no com
		3055.07	D39V ΔcomM - CSP			2757.36	D39V ΔcomM - CSP							1.62143	cbpD KO no com
		7750.33	D39V ΔcomM - CSP			349.565	D39V ΔcomM - CSP							1.5615	cbpD KO no com
		740.615	D39V ΔcomM - CSP			591.592	D39V ΔcomM - CSP							1.59501	cbpD KO no com
		12556.9	D39V ΔcomM - CSP			274.466	D39V ΔcomM - CSP							1.4559	cbpD KO no com
		516.571	D39V ΔcomM - CSP			2696.06	D39V ΔcomM - CSP							1.31857	cbpD KO no com
		4221.97	D39V ΔcomM - CSP			986.443	D39V ΔcomM - CSP							1.11652	cbpD KO no com
		10031.2	D39V ΔcomM - CSP			828.428	D39V ΔcomM - CSP							1.68965	cbpD KO no com
		11157.2	D39V ΔcomM - CSP			1314.3	D39V ΔcomM - CSP							1.93332	cbpD KO no com
		9801.24	D39V ΔcomM - CSP			1602.27	D39V ΔcomM - CSP							1.13956	cbpD KO no com
		9963.82	D39V ΔcomM - CSP			2604.39	D39V ΔcomM - CSP							1.01895	cbpD KO no com
		13776.4	D39V ΔcomM - CSP			3163.06	D39V ΔcomM - CSP							0.967202	cbpD KO no com
		8028.9	D39V ΔcomM - CSP			3208.15	D39V ΔcomM - CSP							1.04124	cbpD KO no com
		3752.2	D39V ΔcomM - CSP			1404.67	D39V ΔcomM - CSP							1.66269	cbpD KO no com
		12604.3	D39V ΔcomM - CSP			3294.73	D39V ΔcomM - CSP							1.50705	cbpD KO no com
		8300.79	D39V ΔcomM - CSP			1026.69	D39V ΔcomM - CSP							1.66503	cbpD KO no com
		16556	D39V ΔcomM - CSP			1847.96	D39V ΔcomM - CSP							1.70321	cbpD KO no com
		1898.3	D39V ΔcomM - CSP			1781.68	D39V ΔcomM - CSP							1.83328	cbpD KO no com
		6388.8	D39V ΔcomM - CSP			831.853	D39V ΔcomM - CSP							1.70951	cbpD KO no com
		9229.14	D39V ΔcomM - CSP			2828.91	D39V ΔcomM - CSP							1.49019	cbpD KO no com
		7170.43	D39V ΔcomM - CSP			1915.5	D39V ΔcomM - CSP							1.59594	cbpD KO no com
		7473.48	D39V ΔcomM - CSP			357.406	D39V ΔcomM - CSP							1.08224	cbpD KO no com
		7219.57	D39V ΔcomM - CSP			1755.7	D39V ΔcomM - CSP							0.964292	cbpD KO no com
		15359.3	D39V ΔcomM - CSP			1959.59	D39V ΔcomM - CSP							0.988801	cbpD KO no com
		6199.64	D39V ΔcomM - CSP			1369.68	D39V ΔcomM - CSP							0.912522	cbpD KO no com
		10586.8	D39V ΔcomM - CSP			2272.46	D39V ΔcomM - CSP							1.82422	cbpD KO no com
		4372.13	D39V ΔcomM - CSP			787.727	D39V ΔcomM - CSP							0.980347	cbpD KO no com
		7912.34	D39V ΔcomM - CSP			714.614	D39V ΔcomM - CSP							0.801105	cbpD KO no com
		12699.3	D39V ΔcomM - CSP			705.091	D39V ΔcomM - CSP							1.30064	cbpD KO no com
		3214.82	D39V ΔcomM - CSP			1446.77	D39V ΔcomM - CSP							1.422	cbpD KO no com
		11958.4	D39V ΔcomM - CSP			1033.18	D39V ΔcomM - CSP							1.40778	cbpD KO no com
		13261.5	D39V ΔcomM - CSP			1326.16	D39V ΔcomM - CSP							0.908608	cbpD KO no com
		691.465	D39V ΔcomM - CSP			1452.7	D39V ΔcomM - CSP							0.862817	cbpD KO no com
		12754.8	D39V ΔcomM - CSP			1485.08	D39V ΔcomM - CSP							1.85349	cbpD KO no com
		569.608	D39V ΔcomM - CSP			3545.73	D39V ΔcomM - CSP							1.6033	cbpD KO no com
		6796.68	D39V ΔcomM - CSP			485.349	D39V ΔcomM - CSP							1.63338	cbpD KO no com
		6304.18	D39V ΔcomM - CSP			3204.66	D39V ΔcomM - CSP							1.54906	cbpD KO no com
		1081.25	D39V ΔcomM - CSP			2334.87	D39V ΔcomM - CSP							1.24676	cbpD KO no com
		5406.78	D39V ΔcomM - CSP			797.288	D39V ΔcomM - CSP							1.43866	cbpD KO no com
		10307.5	D39V ΔcomM - CSP			289.929	D39V ΔcomM - CSP							1.56462	cbpD KO no com
		7666.02	D39V ΔcomM - CSP			906.589	D39V ΔcomM - CSP							1.28739	cbpD KO no com
		2673.75	D39V ΔcomM - CSP			2609.09	D39V ΔcomM - CSP							1.10099	cbpD KO no com
		553.893	D39V ΔcomM - CSP			1922.35	D39V ΔcomM - CSP							1.06921	cbpD KO no com
		6373.73	D39V ΔcomM - CSP			810.672	D39V ΔcomM - CSP							1.14702	cbpD KO no com
		11599.3	D39V ΔcomM - CSP			2879.8	D39V ΔcomM - CSP							1.05137	cbpD KO no com
		6323.86	D39V ΔcomM - CSP			1937.19	D39V ΔcomM - CSP							1.2642	cbpD KO no com
		16781.5	D39V ΔcomM - CSP			904.091	D39V ΔcomM - CSP							1.36182	cbpD KO no com
		609.667	D39V ΔcomM - CSP			1836.09	D39V ΔcomM - CSP							1.56553	cbpD KO no com
		3950.82	D39V ΔcomM - CSP			2154.21	D39V ΔcomM - CSP							1.30923	cbpD KO no com
		4735.57	D39V ΔcomM - CSP			975.626	D39V ΔcomM - CSP							1.31019	cbpD KO no com
		6074.88	D39V ΔcomM - CSP			1170.81	D39V ΔcomM - CSP							1.36018	cbpD KO no com
		11278.4	D39V ΔcomM - CSP			648	D39V ΔcomM - CSP							1.8425	cbpD KO no com
		9315.11	D39V ΔcomM - CSP			375.75	D39V ΔcomM - CSP							1.83701	cbpD KO no com
		7765.17	D39V ΔcomM - CSP			744.864	D39V ΔcomM - CSP							1.42231	cbpD KO no com
		12354.5	D39V ΔcomM - CSP			962.857	D39V ΔcomM - CSP							1.36076	cbpD KO no com
		1978.51	D39V ΔcomM - CSP			2154.46	D39V ΔcomM - CSP							1.71315	cbpD KO no com
		11862.8	D39V ΔcomM - CSP			429.196	D39V ΔcomM - CSP							1.81671	cbpD KO no com
		526.722	D39V ΔcomM - CSP			867.337	D39V ΔcomM - CSP							1.82005	cbpD KO no com
		21829.2	D39V ΔcomM - CSP			1194.88	D39V ΔcomM - CSP							1.33224	cbpD KO no com
		12778.4	D39V ΔcomM - CSP			330.125	D39V ΔcomM - CSP							0.987738	cbpD KO no com
		11277.7	D39V ΔcomM - CSP			1460.3	D39V ΔcomM - CSP							0.970574	cbpD KO no com
		5899.63	D39V ΔcomM - CSP			322.608	D39V ΔcomM - CSP							1.2565	cbpD KO no com
		16281.4	D39V ΔcomM - CSP			429.871	D39V ΔcomM - CSP							1.96417	cbpD KO no com
		751.536	D39V ΔcomM - CSP			604.187	D39V ΔcomM - CSP							0.923851	cbpD KO no com
		9474.47	D39V ΔcomM - CSP			1430.63	D39V ΔcomM - CSP							0.966187	cbpD KO no com
		9458.01	D39V ΔcomM - CSP			252.368	D39V ΔcomM - CSP							1.30401	cbpD KO no com
		6570.53	D39V ΔcomM - CSP			3094.75	D39V ΔcomM - CSP							2.13337	cbpD KO no com
		709.65	D39V ΔcomM - CSP			481.146	D39V ΔcomM - CSP							1.29713	cbpD KO no com
		7561.18	D39V ΔcomM - CSP			1961.06	D39V ΔcomM - CSP							1.44795	cbpD KO no com
		6350.95	D39V ΔcomM - CSP			593.675	D39V ΔcomM - CSP							1.96769	cbpD KO no com
		574.5	D39V ΔcomM - CSP			1985.5	D39V ΔcomM - CSP							1.07469	cbpD KO no com
		8143.67	D39V ΔcomM - CSP			1757.63	D39V ΔcomM - CSP							1.70826	cbpD KO no com
		4549.74	D39V ΔcomM - CSP			1027.65	D39V ΔcomM - CSP							1.82444	cbpD KO no com
		13649.9	D39V ΔcomM - CSP			799.777	D39V ΔcomM - CSP							1.10819	cbpD KO no com
		5192.03	D39V ΔcomM - CSP			2118.89	D39V ΔcomM - CSP							1.57848	cbpD KO no com
		10998.2	D39V ΔcomM - CSP			248.286	D39V ΔcomM - CSP							1.17946	cbpD KO no com
		4188.45	D39V ΔcomM - CSP			670.025	D39V ΔcomM - CSP							1.05949	cbpD KO no com
		7670.74	D39V ΔcomM - CSP			279.438	D39V ΔcomM - CSP							1.98384	cbpD KO no com
		9711.58	D39V ΔcomM - CSP			412.5	D39V ΔcomM - CSP							1.62018	cbpD KO no com
		2796.51	D39V ΔcomM - CSP			1848.9	D39V ΔcomM - CSP							1.3149	cbpD KO no com
		14907.4	D39V ΔcomM - CSP			325.526	D39V ΔcomM - CSP							1.31476	cbpD KO no com
		11730.6	D39V ΔcomM - CSP			1248.61	D39V ΔcomM - CSP							1.28978	cbpD KO no com
		8647.97	D39V ΔcomM - CSP			1758	D39V ΔcomM - CSP							0.894256	cbpD KO no com
		8013.38	D39V ΔcomM - CSP			1303.75	D39V ΔcomM - CSP							0.938181	cbpD KO no com
		7638.68	D39V ΔcomM - CSP			756.155	D39V ΔcomM - CSP							1.7735	cbpD KO no com
		7158.9	D39V ΔcomM - CSP			426.946	D39V ΔcomM - CSP							1.2099	cbpD KO no com
		561	D39V ΔcomM - CSP			816.101	D39V ΔcomM - CSP							1.16726	cbpD KO no com
		6483.68	D39V ΔcomM - CSP			717.288	D39V ΔcomM - CSP							0.903667	cbpD KO no com
		9032.34	D39V ΔcomM - CSP			1048.99	D39V ΔcomM - CSP							0.987826	cbpD KO no com
		2408.94	D39V ΔcomM - CSP			603.005	D39V ΔcomM - CSP							1.07054	cbpD KO no com
		2600.08	D39V ΔcomM - CSP			699.985	D39V ΔcomM - CSP							0.991391	cbpD KO no com
		2345.21	D39V ΔcomM - CSP			607.967	D39V ΔcomM - CSP							1.63521	cbpD KO no com
		494.933	D39V ΔcomM - CSP			216.135	D39V ΔcomM - CSP							1.5201	cbpD KO no com
		12989.9	D39V ΔcomM - CSP			683.864	D39V ΔcomM - CSP							1.27394	cbpD KO no com
		13193.1	D39V ΔcomM - CSP			342.866	D39V ΔcomM - CSP							1.20911	cbpD KO no com
		12278.8	D39V ΔcomM - CSP			346.21	D39V ΔcomM - CSP							1.24039	cbpD KO no com
		6064.28	D39V ΔcomM - CSP			1903.18	D39V ΔcomM - CSP							1.25491	cbpD KO no com
		13096.7	D39V ΔcomM - CSP			219.85	D39V ΔcomM - CSP							1.20536	cbpD KO no com
		18511.7	D39V ΔcomM - CSP			410.124	D39V ΔcomM - CSP							0.9532	cbpD KO no com
		20956.8	D39V ΔcomM - CSP			274	D39V ΔcomM - CSP							1.00099	cbpD KO no com
		464.929	D39V ΔcomM - CSP			1118.92	D39V ΔcomM - CSP							2.05303	cbpD KO no com
		9402.58	D39V ΔcomM - CSP			520.222	D39V ΔcomM - CSP							1.8355	cbpD KO no com
		10072.5	D39V ΔcomM - CSP			266	D39V ΔcomM - CSP							1.72723	cbpD KO no com
		5663.26	D39V ΔcomM - CSP			1433.67	D39V ΔcomM - CSP							1.25052	cbpD KO no com
		886.405	D39V ΔcomM - CSP			1662.6	D39V ΔcomM - CSP							1.29148	cbpD KO no com
		16125.3	D39V ΔcomM - CSP			1903.85	D39V ΔcomM - CSP							1.32594	cbpD KO no com
		6158.98	D39V ΔcomM - CSP			913.688	D39V ΔcomM - CSP							1.32674	cbpD KO no com
		3468.9	D39V ΔcomM - CSP			544.113	D39V ΔcomM - CSP							1.35648	cbpD KO no com
		3541.24	D39V ΔcomM - CSP			2069.31	D39V ΔcomM - CSP							1.43017	cbpD KO no com
		543.292	D39V ΔcomM - CSP			1702.28	D39V ΔcomM - CSP							1.43491	cbpD KO no com
		8434.84	D39V ΔcomM - CSP			452.69	D39V ΔcomM - CSP							1.01175	cbpD KO no com
		5810.79	D39V ΔcomM - CSP			2304.76	D39V ΔcomM - CSP							0.944342	cbpD KO no com
		3705.77	D39V ΔcomM - CSP			1249.81	D39V ΔcomM - CSP							1.62622	cbpD KO no com
		16246	D39V ΔcomM - CSP			2122.82	D39V ΔcomM - CSP							1.77977	cbpD KO no com
		3557.31	D39V ΔcomM - CSP			2091.59	D39V ΔcomM - CSP							1.74541	cbpD KO no com
		1987	D39V ΔcomM - CSP			2129.62	D39V ΔcomM - CSP							0.983845	cbpD KO no com
		11409.1	D39V ΔcomM - CSP			1317.7	D39V ΔcomM - CSP							0.944982	cbpD KO no com
		15035.9	D39V ΔcomM - CSP			450.744	D39V ΔcomM - CSP							1.09982	cbpD KO no com
		17251.7	D39V ΔcomM - CSP			284.351	D39V ΔcomM - CSP							0.98901	cbpD KO no com
		8824.15	D39V ΔcomM - CSP			602.02	D39V ΔcomM - CSP							1.29854	cbpD KO no com
		8909.42	D39V ΔcomM - CSP			882.078	D39V ΔcomM - CSP							1.9438	cbpD KO no com
		19363.9	D39V ΔcomM - CSP			288.6	D39V ΔcomM - CSP							1.53544	cbpD KO no com
		11682.7	D39V ΔcomM - CSP			319	D39V ΔcomM - CSP							1.25701	cbpD KO no com
		7104.74	D39V ΔcomM - CSP			606.075	D39V ΔcomM - CSP							0.962136	cbpD KO no com
		3787.43	D39V ΔcomM - CSP			2222.84	D39V ΔcomM - CSP							0.998327	cbpD KO no com
		7212.64	D39V ΔcomM - CSP			4615	D39V ΔcomM - CSP							1.47991	cbpD KO no com
		9287.1	D39V ΔcomM - CSP			550.435	D39V ΔcomM - CSP							1.43821	cbpD KO no com
		15361.4	D39V ΔcomM - CSP			1061.37	D39V ΔcomM - CSP							0.879888	cbpD KO no com
		585.25	D39V ΔcomM - CSP			684.907	D39V ΔcomM - CSP							0.931523	cbpD KO no com
		8914.27	D39V ΔcomM - CSP			242.062	D39V ΔcomM - CSP							1.19612	cbpD KO no com
		9700.81	D39V ΔcomM - CSP			2135.16	D39V ΔcomM - CSP							1.482	cbpD KO no com
		7876.44	D39V ΔcomM - CSP			2459.11	D39V ΔcomM - CSP							0.978174	cbpD KO no com
		7549.17	D39V ΔcomM - CSP			697.069	D39V ΔcomM - CSP							0.961001	cbpD KO no com
		17312.4	D39V ΔcomM - CSP			324.5	D39V ΔcomM - CSP							1.0266	cbpD KO no com
		1862.59	D39V ΔcomM - CSP			1449.46	D39V ΔcomM - CSP							0.956802	cbpD KO no com
		702	D39V ΔcomM - CSP			1413.03	D39V ΔcomM - CSP							1.85314	cbpD KO no com
		11734.9	D39V ΔcomM - CSP			1361.8	D39V ΔcomM - CSP							1.61722	cbpD KO no com
		10198.9	D39V ΔcomM - CSP			2629.99	D39V ΔcomM - CSP							1.48884	cbpD KO no com
		1767.42	D39V ΔcomM - CSP			517.213	D39V ΔcomM - CSP							1.48898	cbpD KO no com
		17213	D39V ΔcomM - CSP			2223.22	D39V ΔcomM - CSP							1.72175	cbpD KO no com
		6111.89	D39V ΔcomM - CSP			242.067	D39V ΔcomM - CSP							1.58888	cbpD KO no com
		10690.3	D39V ΔcomM - CSP			1207.41	D39V ΔcomM - CSP							1.5397	cbpD KO no com
		15380	D39V ΔcomM - CSP			242.897	D39V ΔcomM - CSP							1.43336	cbpD KO no com
		1183.42	D39V ΔcomM - CSP			243.7	D39V ΔcomM - CSP							1.27425	cbpD KO no com
		408.81	D39V ΔcomM - CSP			2361.78	D39V ΔcomM - CSP							1.2574	cbpD KO no com
		10177.3	D39V ΔcbpD + CSP			673.173	D39V ΔcomM - CSP							1.38387	cbpD KO no com
		39151	EF3030 + CSP			1069.84	D39V ΔcomM - CSP							1.39731	cbpD KO no com
		36722	EF3030 + CSP			832.242	D39V ΔcomM - CSP							1.65005	cbpD KO no com
		33261	EF3030 + CSP			3056.17	D39V ΔcomM - CSP							1.54863	cbpD KO no com
		29814	EF3030 + CSP			924.091	D39V ΔcomM - CSP							1.07151	cbpD KO no com
		29030	EF3030 + CSP			2688.24	D39V ΔcomM - CSP							0.975302	cbpD KO no com
		27177	EF3030 + CSP			3841.41	D39V ΔcomM - CSP							1.66746	cbpD KO no com
		26876	EF3030 + CSP			828.086	D39V ΔcomM - CSP							1.20579	cbpD KO no com
		24565	EF3030 + CSP			1138.59	D39V ΔcomM - CSP							1.54212	cbpD KO no com
		23919	EF3030 + CSP			1320.11	D39V ΔcomM - CSP							1.00451	cbpD KO no com
		22967	EF3030 + CSP			281.353	D39V ΔcomM - CSP							1.03736	cbpD KO no com
		22766	EF3030 + CSP			1105.38	D39V ΔcomM - CSP							1.85783	cbpD KO no com
		21479	EF3030 + CSP			579.815	D39V ΔcomM - CSP							1.76796	cbpD KO no com
		21303	EF3030 + CSP			2451.01	D39V ΔcomM - CSP							1.3711	cbpD KO no com
		21101	EF3030 + CSP			860.124	D39V ΔcomM - CSP							1.38668	cbpD KO no com
		19155	EF3030 + CSP			1092.02	D39V ΔcomM - CSP							1.36089	cbpD KO no com
		18526	EF3030 + CSP			587.751	D39V ΔcomM - CSP							0.872284	cbpD KO no com
		18018	EF3030 + CSP			249.111	D39V ΔcomM - CSP							0.870572	cbpD KO no com
		17793	EF3030 + CSP			244.15	D39V ΔcomM - CSP							1.53462	cbpD KO no com
		17244	EF3030 + CSP			1340.82	D39V ΔcomM - CSP							1.66551	cbpD KO no com
		16896	EF3030 + CSP			1061	D39V ΔcomM - CSP							0.945705	cbpD KO no com
		16817	EF3030 + CSP			260.182	D39V ΔcomM - CSP							0.944383	cbpD KO no com
		16031	EF3030 + CSP			1047.79	D39V ΔcomM - CSP							1.62494	cbpD KO no com
		15842	EF3030 + CSP			375.659	D39V ΔcomM - CSP							1.21075	cbpD KO no com
		15417	EF3030 + CSP			482.991	D39V ΔcomM - CSP							1.71129	cbpD KO no com
		15056	EF3030 + CSP			475.667	D39V ΔcomM - CSP							1.27367	cbpD KO no com
		13777	EF3030 + CSP			889.509	D39V ΔcomM - CSP							1.26073	cbpD KO no com
		13065	EF3030 + CSP			526.437	D39V ΔcomM - CSP							1.07832	cbpD KO no com
		12350	EF3030 + CSP			2173.2	D39V ΔcomM - CSP							1.04899	cbpD KO no com
		12313	EF3030 + CSP			2335.82	D39V ΔcomM - CSP							1.51153	cbpD KO no com
		11716	EF3030 + CSP			980.026	D39V ΔcomM - CSP							1.71755	cbpD KO no com
		11559	EF3030 + CSP			1693.25	D39V ΔcomM - CSP							1.01434	cbpD KO no com
		11236	EF3030 + CSP			1275.81	D39V ΔcomM - CSP							0.905775	cbpD KO no com
		10922	EF3030 + CSP			2470.52	D39V ΔcomM - CSP							0.977378	cbpD KO no com
		10494	EF3030 + CSP			1123.05	D39V ΔcomM - CSP							0.990522	cbpD KO no com
		9927	EF3030 + CSP			1580.96	D39V ΔcomM - CSP							1.0511	cbpD KO no com
		9857	EF3030 + CSP			1845.47	D39V ΔcomM - CSP							1.08216	cbpD KO no com
		9684	EF3030 + CSP			2539.85	D39V ΔcomM - CSP							1.30381	cbpD KO no com
		9655	EF3030 + CSP			914.693	D39V ΔcomM - CSP							1.4836	cbpD KO no com
		9604	EF3030 + CSP			1373.2	D39V ΔcomM - CSP							1.35569	cbpD KO no com
		9375	EF3030 + CSP			1256.74	D39V ΔcomM - CSP							1.23503	cbpD KO no com
		8938	EF3030 + CSP			351.38	D39V ΔcomM - CSP							1.8385	cbpD KO no com
		8748	EF3030 + CSP			767.174	D39V ΔcomM - CSP							1.02303	cbpD KO no com
		8454	EF3030 + CSP			2428.35	D39V ΔcomM - CSP							0.968653	cbpD KO no com
		7788	EF3030 + CSP			284.364	D39V ΔcomM - CSP							1.61296	cbpD KO no com
		7325	EF3030 + CSP			739.687	D39V ΔcomM - CSP							1.13291	cbpD KO no com
		7204	EF3030 + CSP			531.642	D39V ΔcomM - CSP							1.49393	cbpD KO no com
		6335	EF3030 + CSP			1111.38	D39V ΔcomM - CSP							1.06638	cbpD KO no com
		6225	EF3030 + CSP			2034.95	D39V ΔcomM - CSP							1.03906	cbpD KO no com
		6094	EF3030 + CSP			424.027	D39V ΔcomM - CSP							1.47613	cbpD KO no com
		6086	EF3030 + CSP			1146.02	D39V ΔcomM - CSP							1.39083	cbpD KO no com
		5756	EF3030 + CSP			266.154	D39V ΔcomM - CSP							1.04734	cbpD KO no com
		5367	EF3030 + CSP			713.184	D39V ΔcomM - CSP							0.966163	cbpD KO no com
		5281	EF3030 + CSP			281.103	D39V ΔcomM - CSP							1.84227	cbpD KO no com
		5219	EF3030 + CSP			275.542	D39V ΔcomM - CSP							1.50476	cbpD KO no com
		5003	EF3030 + CSP			1090.48	D39V ΔcomM - CSP							1.0878	cbpD KO no com
		4917	EF3030 + CSP			341.357	D39V ΔcomM - CSP							1.01024	cbpD KO no com
		4817	EF3030 + CSP			1073.49	D39V ΔcomM - CSP							1.72024	cbpD KO no com
		4696	EF3030 + CSP			1095.89	D39V ΔcomM - CSP							1.1944	cbpD KO no com
		4244	EF3030 + CSP			306.95	D39V ΔcomM - CSP							1.47896	cbpD KO no com
		4056	EF3030 + CSP			437.365	D39V ΔcomM - CSP							1.3886	cbpD KO no com
		3881	EF3030 + CSP			611.658	D39V ΔcomM - CSP							1.58437	cbpD KO no com
		3646	EF3030 + CSP			1764.46	D39V ΔcomM - CSP							1.48383	cbpD KO no com
		3616	EF3030 + CSP			2047.88	D39V ΔcomM - CSP							1.47788	cbpD KO no com
		3380	EF3030 + CSP			272.29	D39V ΔcomM - CSP							1.34946	cbpD KO no com
		3330	EF3030 + CSP			964.268	D39V ΔcomM - CSP							1.21244	cbpD KO no com
		2440	EF3030 + CSP			3001.04	D39V ΔcomM - CSP							1.30992	cbpD KO no com
		48417	EF3030 + CSP			2321.9	D39V ΔcomM - CSP							1.32234	cbpD KO no com
		29237	EF3030 + CSP			1446.83	D39V ΔcomM - CSP							1.35337	cbpD KO no com
		28756	EF3030 + CSP			800.219	D39V ΔcomM - CSP							1.32839	cbpD KO no com
		27948	EF3030 + CSP			261.588	D39V ΔcomM - CSP							1.42806	cbpD KO no com
		25100	EF3030 + CSP			1557.07	D39V ΔcomM - CSP							1.3515	cbpD KO no com
		24043	EF3030 + CSP			1802.28	D39V ΔcomM - CSP							1.82851	cbpD KO no com
		23972	EF3030 + CSP			266.576	D39V ΔcomM - CSP							1.28925	cbpD KO no com
		16773	EF3030 + CSP			1267.22	D39V ΔcomM - CSP							1.24925	cbpD KO no com
		14995	EF3030 + CSP			946.689	D39V ΔcomM - CSP							1.17343	cbpD KO no com
		14988	EF3030 + CSP			1553.9	D39V ΔcomM - CSP							1.56019	cbpD KO no com
		14240	EF3030 + CSP			1570.4	D39V ΔcomM - CSP							1.08406	cbpD KO no com
		13107	EF3030 + CSP			3212.35	D39V ΔcomM - CSP							1.08739	cbpD KO no com
		12446	EF3030 + CSP			3212.03	D39V ΔcomM - CSP							1.00354	cbpD KO no com
		11345	EF3030 + CSP			1821.55	D39V ΔcomM - CSP							0.957832	cbpD KO no com
		9612	EF3030 + CSP			911.879	D39V ΔcomM - CSP							1.055	cbpD KO no com
		8204	EF3030 + CSP			818.235	D39V ΔcomM - CSP							1.11074	cbpD KO no com
		7627	EF3030 + CSP			401.227	D39V ΔcomM - CSP							1.07825	cbpD KO no com
		7609	EF3030 + CSP			2397.43	D39V ΔcomM - CSP							1.09567	cbpD KO no com
		7577	EF3030 + CSP			317.939	D39V ΔcomM - CSP							0.942826	cbpD KO no com
		7227	EF3030 + CSP			952.88	D39V ΔcomM - CSP							0.904003	cbpD KO no com
		7224	EF3030 + CSP			1075.89	D39V ΔcomM - CSP							1.63305	cbpD KO no com
		6407	EF3030 + CSP			731.689	D39V ΔcomM - CSP							1.68312	cbpD KO no com
		5767	EF3030 + CSP			501.252	D39V ΔcomM - CSP							1.43931	cbpD KO no com
		3374	EF3030 + CSP			1582.35	D39V ΔcomM - CSP							1.34531	cbpD KO no com
		2617	EF3030 + CSP			869.276	D39V ΔcomM - CSP							1.34784	cbpD KO no com
		1414	EF3030 + CSP			536.016	D39V ΔcomM - CSP							1.16753	cbpD KO no com
		41301	EF3030 - CSP			818.062	D39V ΔcomM - CSP							1.18443	cbpD KO no com
		37285	EF3030 - CSP			2734.82	D39V ΔcomM - CSP							1.20648	cbpD KO no com
		26364	EF3030 - CSP			1705.22	D39V ΔcomM - CSP							1.05414	cbpD KO no com
		26354	EF3030 - CSP			247	D39V ΔcomM - CSP							1.52687	cbpD KO no com
		25148	EF3030 - CSP			1060.53	D39V ΔcomM - CSP							1.53744	cbpD KO no com
		24258	EF3030 - CSP			2143.68	D39V ΔcomM - CSP							0.91887	cbpD KO no com
		24047	EF3030 - CSP			844.08	D39V ΔcomM - CSP							0.995308	cbpD KO no com
		22312	EF3030 - CSP			257.113	D39V ΔcomM - CSP							1.04151	cbpD KO no com
		20355	EF3030 - CSP			1283.16	D39V ΔcomM - CSP							0.814484	cbpD KO no com
		19809	EF3030 - CSP			1327.84	D39V ΔcomM - CSP							1.23482	cbpD KO no com
		18388	EF3030 - CSP			747.431	D39V ΔcomM - CSP							1.35555	cbpD KO no com
		18264	EF3030 - CSP			547.04	D39V ΔcomM - CSP							1.66461	cbpD KO no com
		17685	EF3030 - CSP			248.71	D39V ΔcomM - CSP							1.34785	cbpD KO no com
		17460	EF3030 - CSP			457.387	D39V ΔcomM - CSP							0.893836	cbpD KO no com
		17420	EF3030 - CSP			2013.71	D39V ΔcomM - CSP							0.965665	cbpD KO no com
		16253	EF3030 - CSP			540.052	D39V ΔcomM - CSP							1.84411	cbpD KO no com
		15630	EF3030 - CSP			724.382	D39V ΔcomM - CSP							1.35495	cbpD KO no com
		15074	EF3030 - CSP			1256.57	D39V ΔcomM - CSP							1.68168	cbpD KO no com
		14709	EF3030 - CSP			904.046	D39V ΔcomM - CSP							0.977438	cbpD KO no com
		14553	EF3030 - CSP			748.82	D39V ΔcomM - CSP							1.03509	cbpD KO no com
		14483	EF3030 - CSP			495.1	D39V ΔcomM - CSP							1.05003	cbpD KO no com
		14434	EF3030 - CSP			1075.86	D39V ΔcomM - CSP							1.02186	cbpD KO no com
		13852	EF3030 - CSP			886.879	D39V ΔcomM - CSP							1.26934	cbpD KO no com
		13705	EF3030 - CSP			370.338	D39V ΔcomM - CSP							1.14647	cbpD KO no com
		13568	EF3030 - CSP			980.309	D39V ΔcomM - CSP							1.67286	cbpD KO no com
		13425	EF3030 - CSP			2363.01	D39V ΔcomM - CSP							1.18844	cbpD KO no com
		13072	EF3030 - CSP			852.921	D39V ΔcomM - CSP							1.00781	cbpD KO no com
		12533	EF3030 - CSP			1924.08	D39V ΔcomM - CSP							1.27623	cbpD KO no com
		12332	EF3030 - CSP			546.712	D39V ΔcomM - CSP							1.3207	cbpD KO no com
		12178	EF3030 - CSP			774.404	D39V ΔcomM - CSP							0.940823	cbpD KO no com
		11984	EF3030 - CSP			1564.27	D39V ΔcomM - CSP							0.9473	cbpD KO no com
		11692	EF3030 - CSP			667.485	D39V ΔcomM - CSP							1.33739	cbpD KO no com
		11639	EF3030 - CSP			869.863	D39V ΔcomM - CSP							1.01186	cbpD KO no com
		11532	EF3030 - CSP			959.635	D39V ΔcomM - CSP							0.95223	cbpD KO no com
		11434	EF3030 - CSP			625.65	D39V ΔcomM - CSP							1.59072	cbpD KO no com
		11061	EF3030 - CSP			370.368	D39V ΔcomM - CSP							1.66231	cbpD KO no com
		10896	EF3030 - CSP			760.905	D39V ΔcomM - CSP							1.44239	cbpD KO no com
		10757	EF3030 - CSP			3048.11	D39V ΔcomM - CSP							1.69103	cbpD KO no com
		10663	EF3030 - CSP			660.937	D39V ΔcomM - CSP							1.70426	cbpD KO no com
		10626	EF3030 - CSP			935.561	D39V ΔcomM - CSP							1.78324	cbpD KO no com
		10355	EF3030 - CSP			926.718	D39V ΔcomM - CSP							1.05643	cbpD KO no com
		10335	EF3030 - CSP			3450.65	D39V ΔcomM - CSP							1.02399	cbpD KO no com
		10274	EF3030 - CSP			2319.19	D39V ΔcomM - CSP							1.04365	cbpD KO no com
		10249	EF3030 - CSP			537.037	D39V ΔcomM - CSP							1.07573	cbpD KO no com
		10164	EF3030 - CSP			508.221	D39V ΔcomM - CSP							1.16827	cbpD KO no com
		10099	EF3030 - CSP			1689.09	D39V ΔcomM - CSP							1.16973	cbpD KO no com
		10041	EF3030 - CSP			2148.56	D39V ΔcomM - CSP							1.65801	cbpD KO no com
		9931	EF3030 - CSP			2957.41	D39V ΔcomM - CSP							1.60245	cbpD KO no com
		9777	EF3030 - CSP			13763	EF3030 + CSP							1.22163	cbpD KO no com
		9521	EF3030 - CSP			11679	EF3030 + CSP							1.60257	cbpD KO no com
		9517	EF3030 - CSP			10937	EF3030 + CSP							0.95231	cbpD KO no com
		9475	EF3030 - CSP			8962	EF3030 + CSP							0.956161	cbpD KO no com
		9405	EF3030 - CSP			7895	EF3030 + CSP							1.85916	cbpD KO no com
		9358	EF3030 - CSP			7752	EF3030 + CSP							1.71535	cbpD KO no com
		9193	EF3030 - CSP			7215	EF3030 + CSP							1.60253	cbpD KO no com
		9141	EF3030 - CSP			6575	EF3030 + CSP							1.62218	cbpD KO no com
		8981	EF3030 - CSP			6324	EF3030 + CSP							1.39865	cbpD KO no com
		8888	EF3030 - CSP			6255	EF3030 + CSP							0.942902	cbpD KO no com
		8878	EF3030 - CSP			6164	EF3030 + CSP							0.892021	cbpD KO no com
		8848	EF3030 - CSP			6141	EF3030 + CSP							1.68773	cbpD KO no com
		8664	EF3030 - CSP			6058	EF3030 + CSP							1.29552	cbpD KO no com
		8367	EF3030 - CSP			6053	EF3030 + CSP							1.23205	cbpD KO no com
		8336	EF3030 - CSP			5986	EF3030 + CSP							1.19988	cbpD KO no com
		8332	EF3030 - CSP			5945	EF3030 + CSP							1.16724	cbpD KO no com
		8320	EF3030 - CSP			5829	EF3030 + CSP							1.95653	cbpD KO no com
		8318	EF3030 - CSP			5256	EF3030 + CSP							1.09123	cbpD KO no com
		8302	EF3030 - CSP			5197	EF3030 + CSP							0.977346	cbpD KO no com
		8212	EF3030 - CSP			5084	EF3030 + CSP							1.24682	cbpD KO no com
		8080	EF3030 - CSP			5045	EF3030 + CSP							1.41511	cbpD KO no com
		7988	EF3030 - CSP			4874	EF3030 + CSP							1.36311	cbpD KO no com
		7911	EF3030 - CSP			4783	EF3030 + CSP							1.36747	cbpD KO no com
		7771	EF3030 - CSP			4742	EF3030 + CSP							1.18825	cbpD KO no com
		7619	EF3030 - CSP			4537	EF3030 + CSP							1.17008	cbpD KO no com
		7546	EF3030 - CSP			4084	EF3030 + CSP							1.06551	cbpD KO no com
		7469	EF3030 - CSP			3840	EF3030 + CSP							1.02993	cbpD KO no com
		7431	EF3030 - CSP			3810	EF3030 + CSP							1.59106	cbpD KO no com
		7127	EF3030 - CSP			3763	EF3030 + CSP							1.43616	cbpD KO no com
		7104	EF3030 - CSP			3751	EF3030 + CSP							1.84501	cbpD KO no com
		6988	EF3030 - CSP			3723	EF3030 + CSP							1.50331	cbpD KO no com
		6660	EF3030 - CSP			3496	EF3030 + CSP							1.73497	cbpD KO no com
		6399	EF3030 - CSP			3340	EF3030 + CSP							1.39902	cbpD KO no com
		6339	EF3030 - CSP			3339	EF3030 + CSP							1.05288	cbpD KO no com
		6246	EF3030 - CSP			3179	EF3030 + CSP							1.10007	cbpD KO no com
		5941	EF3030 - CSP			3086	EF3030 + CSP							1.16606	cbpD KO no com
		5888	EF3030 - CSP			3056	EF3030 + CSP							1.18556	cbpD KO no com
		5876	EF3030 - CSP			3007	EF3030 + CSP							1.4166	cbpD KO no com
		5855	EF3030 - CSP			2968	EF3030 + CSP							1.34659	cbpD KO no com
		5806	EF3030 - CSP			2809	EF3030 + CSP							1.60696	cbpD KO no com
		5767	EF3030 - CSP			2707	EF3030 + CSP							1.06926	cbpD KO no com
		5745	EF3030 - CSP			2685	EF3030 + CSP							1.0674	cbpD KO no com
		5670	EF3030 - CSP			2477	EF3030 + CSP							1.59606	cbpD KO no com
		5667	EF3030 - CSP			2399	EF3030 + CSP							1.03864	cbpD KO no com
		5585	EF3030 - CSP			2392	EF3030 + CSP							0.918582	cbpD KO no com
		5525	EF3030 - CSP			2392	EF3030 + CSP							1.3491	cbpD KO no com
		5456	EF3030 - CSP			2367	EF3030 + CSP							1.55488	cbpD KO no com
		5283	EF3030 - CSP			2354	EF3030 + CSP							1.48563	cbpD KO no com
		5103	EF3030 - CSP			2319	EF3030 + CSP							1.60437	cbpD KO no com
		4998	EF3030 - CSP			2188	EF3030 + CSP							1.23233	cbpD KO no com
		4985	EF3030 - CSP			2106	EF3030 + CSP							1.51519	cbpD KO no com
		4950	EF3030 - CSP			2061	EF3030 + CSP							1.44197	cbpD KO no com
		4819	EF3030 - CSP			1920	EF3030 + CSP							1.25115	cbpD KO no com
		4804	EF3030 - CSP			1828	EF3030 + CSP							1.38067	cbpD KO no com
		4729	EF3030 - CSP			1788	EF3030 + CSP							1.12099	cbpD KO no com
		4725	EF3030 - CSP			1763	EF3030 + CSP							1.14371	cbpD KO no com
		4708	EF3030 - CSP			1751	EF3030 + CSP							1.9131	cbpD KO no com
		4689	EF3030 - CSP			1711	EF3030 + CSP							0.966862	cbpD KO no com
		4468	EF3030 - CSP			1539	EF3030 + CSP							0.890251	cbpD KO no com
		4449	EF3030 - CSP			12526	EF3030 + CSP							1.39381	cbpD KO no com
		4422	EF3030 - CSP			11794	EF3030 + CSP							0.945256	cbpD KO no com
		4325	EF3030 - CSP			11390	EF3030 + CSP							0.932865	cbpD KO no com
		4129	EF3030 - CSP			8388	EF3030 + CSP							1.45201	cbpD KO no com
		3994	EF3030 - CSP			7470	EF3030 + CSP							1.43704	cbpD KO no com
		3946	EF3030 - CSP			7045	EF3030 + CSP							1.39578	cbpD KO no com
		3627	EF3030 - CSP			6781	EF3030 + CSP							1.31098	cbpD KO no com
		2994	EF3030 - CSP			6648	EF3030 + CSP							1.43874	cbpD KO no com
		2782	EF3030 - CSP			5820	EF3030 + CSP							1.5339	cbpD KO no com
		36847	EF3030 - CSP			5585	EF3030 + CSP							1.3742	cbpD KO no com
		27645	EF3030 - CSP			4788	EF3030 + CSP							1.2951	cbpD KO no com
		25798	EF3030 - CSP			4721	EF3030 + CSP							1.16019	cbpD KO no com
		21347	EF3030 - CSP			4355	EF3030 + CSP							1.06657	cbpD KO no com
		20298	EF3030 - CSP			4300	EF3030 + CSP							1.03036	cbpD KO no com
		18289	EF3030 - CSP			4193	EF3030 + CSP							1.06081	cbpD KO no com
		18161	EF3030 - CSP			4133	EF3030 + CSP							1.38786	cbpD KO no com
		16902	EF3030 - CSP			4005	EF3030 + CSP							1.38794	cbpD KO no com
		16544	EF3030 - CSP			3974	EF3030 + CSP							1.08069	cbpD KO no com
		14925	EF3030 - CSP			3816	EF3030 + CSP							1.06949	cbpD KO no com
		14624	EF3030 - CSP			3465	EF3030 + CSP							1.09559	cbpD KO no com
		14228	EF3030 - CSP			3439	EF3030 + CSP							1.12298	cbpD KO no com
[truncated: 877 more rows]
