# Supplementary material for: Competence remodels the pneumococcal cell wall exposing key surface virulence factors that mediate increased host adherence
Source: PLoS Biol. 2023 Jan 30;21(1):e3001990. doi: 10.1371/journal.pbio.3001990 (PMC9910801; doi:10.1371/journal.pbio.3001990)
Supplement: S6 Table — Raw data from adherence, mice superinfection, and Detroit 562 luciferase assays (see Methods section for more details). (XLSX) [file pbio.3001990.s014.xlsx]

## Sheet: S6 Table_infection & luc assays
	Detroit 562 adherence assay																	A549 adherence assay																	Murine Superinfection
			1 in 5 dilutions, spotted 25ul of each dilution																	1 in 5 dilutions, spotted 25ul of each dilution															Strain	Mouse	CFU/Lungs	CFU/Spleen
	D39V		dilutions:	200	1000	5000	25000	125000	625000	3125000	15625000		colony_counts		CFU/ml			D39V		dilutions:	200	1000	5000	25000	125000	625000	3125000	15625000		colony_counts		CFU/ml			D39V	1.1	155000000	73333.3
									6				3750000		1875000								28							140000		70000				1.2	1.43333e+07	666.667
									10				6250000		3125000									10.5						262500		131250				1.3	2.91667e+07	18166.7
									7				4375000		2187500									17.5						437500		218750				1.4	50000000	7166.67
									5				3125000		1562500										5					625000		312500				1.5	1.03333e+07	333.333
									4				2500000		1250000									9.5						237500		118750				1.6	1.06667e+07	350
									8				5000000		2500000									13.5						337500		168750			∆𝐜omM	2.1	51666.7	16.6667
								12					1500000		750000									12.5						312500		156250				2.2	6000000	16.6667
									1				625000		312500									13						325000		162500				2.3	2.96667e+06	100
																																				2.4	70000000	1333.33
	D39V ΔcbpD																	D39V ΔcbpD																		2.5	12000000	3166.67
			dilutions:	200	1000	5000	25000	125000	625000	3125000	15625000									dilutions:	200	1000	5000	25000	125000	625000	3125000	15625000								2.6	8.66667e+06	500
									2.5				1562500		781250									10.5						262500		131250			∆𝐜bpD	3.1	1.91667e+06	2000
									3				1875000		937500									15.5						387500		193750				3.2	1.46667e+06	16.6667
								8					1000000		500000										4.5					562500		281250				3.3	55000000	11166.7
								4.5					562500		281250									9						225000		112500				3.4	11000000	1166.67
									4				2500000		1250000									16						400000		200000				3.5	2.03333e+07	3666.67
								10					1250000		625000									22.5						562500		281250				3.6	17000000	1666.67
								6					750000		375000									11						275000		137500
									2				1250000		625000									18						450000		225000
	D39V LytR-/Ptet-		dilutions:	200	1000	5000	25000	125000	625000	3125000	15625000
									10				6250000		3125000
									9				5625000		2812500
									9				5625000		2812500
									12.5				7812500		3906250
									6				3750000		1875000
									4				2500000		1250000
									11				6875000		3437500
									10				6250000		3125000
	D39V LytR-/Ptet+
			dilutions:	200	1000	5000	25000	125000	625000	3125000	15625000
									1				625000		312500
								15					1875000		937500
									2.5				1562500		781250
									2				1250000		625000
									5				3125000		1562500
								18					2250000		1125000
								26					3250000		1625000
									4.5				2812500		1406250
	Detroit 562 luciferase assay
	RLU
	Cycle Nr.	1	2	3	4	5	6	7	8	9	10	11	12	13	14	15	16	17	18	19	20	21	22	23	24	25	26	27	28	29	30	31	32	33	34	35	36	37	38	39	40	41	42	43	44	45	46	47	48
	Time [s]	0	600	1200	1800	2400	3000	3600	4200	4800	5400.1	6000.1	6600.1	7200.1	7800.1	8400.1	9000.1	9600.1	10200.1	10800.1	11400.1	12000.1	12600.1	13200.1	13800.1	14400.1	15000.1	15600.1	16200.1	16800.1	17400.1	18000.1	18600.1	19200.1	19800.1	20400.1	21000.1	21600.1	22200.1	22800.2	23400.1	24000.2	24600.2	25200.2	25800.2	26400.2	27000.2	27600.2	28200.2
	Temp. [°C]	36.2	36.9	37.3	36.8	36.8	37	36.9	36.8	36.9	37	37.2	36.8	37.1	37.4	37	37.4	37.4	36.9	37.1	37.4	37.3	37.2	37.2	36.8	37.3	37.2	37.3	36.8	37.3	37.2	37	37.3	37.2	37.1	37.4	37.1	36.9	36.8	36.9	37	37	37.1	37.1	37.1	36.8	37	36.8	37.3
	WT - A549	10	22	10	-10	10	-2	24	-5	0	-16	30	22	7	64	59	98	88	73	98	98	75	91	71	108	61	58	34	43	63	53	58	54	25	21	20	0	20	-3	14	0	22	10	7	-8	16	2	-2	-6
	WT - A549	7	11	18	14	-5	2	4	3	34	1	31	40	89	58	57	34	108	69	78	131	75	109	120	113	69	47	61	73	28	77	98	44	39	37	25	-8	0	26	7	12	38	2	18	15	12	4	1	-6
	WT - A549	7	14	22	-22	4	10	8	22	-12	13	48	68	57	127	76	62	94	124	113	116	111	105	111	132	81	58	50	61	68	71	75	50	65	50	45	37	9	-1	4	10	45	23	19	19	10	0	7	-3
	WT - A549	6	21	19	-4	8	7	-6	31	-9	23	36	47	56	94	86	80	87	129	119	120	124	74	96	107	105	79	69	57	58	71	62	45	53	41	12	3	15	17	26	0	1	19	-6	17	22	15	13	-15
	WT - w/o A549	14	20	25	7	15	47	56	48	55	106	104	196	217	275	295	326	346	420	419	447	539	556	568	567	553	411	399	224	149	158	131	118	122	78	59	48	19	51	52	30	81	36	53	25	66	41	50	32
	WT - w/o A549	9	10	20	25	9	59	28	57	81	86	74	178	159	264	296	323	264	340	317	415	385	447	471	485	461	356	293	164	123	85	61	76	56	32	43	58	14	40	45	39	65	52	12	50	69	48	29	41
	WT - w/o A549	2	40	19	56	24	19	61	82	51	79	96	139	151	222	287	285	260	337	333	423	369	498	492	527	462	315	249	145	61	60	74	56	87	56	25	60	66	32	38	49	48	64	42	48	54	40	56	28
	WT - w/o A549	6	22	36	-1	2	32	63	50	60	79	76	135	183	254	274	268	253	293	328	372	308	412	424	448	413	331	210	146	61	83	54	68	57	52	17	19	23	39	51	25	76	38	35	23	49	24	45	30
	ssbB-luc - A549	0	4	15	11	1	12	22	5	1	-6	29	92	716	3859	8050	9929	9782	9077	8854	9756	11971	15042	16580	16844	17523	18279	18408	15144	13905	12015	11265	10792	12126	10465	7644	5826	4353	3290	2585	2250	1852	1722	1582	1541	1417	1424	1441	1413
	ssbB-luc - A549	13	16	16	0	3	-3	10	0	16	-4	17	80	734	3782	7894	10070	10062	9377	9082	9947	12365	15366	16335	16423	16680	16678	16575	13218	12483	10609	9686	9125	9958	8933	6624	5033	3709	2733	2192	1766	1582	1401	1243	1310	1193	1146	1187	1240
	ssbB-luc - A549	7	0	15	12	1	5	6	9	4	17	49	92	661	3682	8065	10187	10218	9257	8831	9904	12444	14967	16022	16181	15914	16473	16164	12987	12037	10228	9255	8897	9878	8386	6134	4699	3469	2731	2090	1662	1506	1420	1278	1229	1227	1110	1185	1141
	ssbB-luc - A549	1	0	10	11	0	4	2	18	20	5	37	118	988	4982	8301	9784	9492	8823	8643	10400	13120	14738	15701	15776	16015	15740	15523	12896	11587	10013	9592	8279	9247	7676	5554	4125	3181	2330	1794	1558	1415	1374	1277	1207	1140	1098	992	1087
	ssbB-luc - w/o A549	15	1	11	16	3	-4	-7	3	1	-11	9	-2	15	53	96	120	166	1838	11866	20219	21562	17839	13743	11586	12945	14405	15565	18213	14605	13830	12190	12288	9494	7286	6529	4153	2810	2053	1922	1563	1443	1322	1386	1190	1142	1087	1078	1002
	ssbB-luc - w/o A549	1	6	15	7	-1	19	2	-9	1	13	13	9	6	57	86	81	107	2592	12086	19616	21088	17179	13073	11757	12827	14941	15870	17970	15152	14097	12266	11802	9092	6796	6207	3856	2620	2024	1627	1469	1405	1266	1218	1175	1137	999	994	934
	ssbB-luc - w/o A549	1	12	13	14	1	-3	4	-3	16	23	18	-5	16	29	60	50	121	2791	12400	20091	21041	17030	13048	11236	12679	14275	15552	17603	14004	13276	11683	11331	8926	6900	5911	3899	2675	2055	1665	1475	1382	1245	1206	1108	1017	998	963	907
	ssbB-luc - w/o A549	8	12	10	7	-3	2	5	7	7	0	25	22	25	32	54	38	63	1119	11212	19336	22137	18624	13763	11286	11684	13864	14976	16742	13284	12386	10893	9771	8743	6595	5771	3723	2601	1846	1504	1386	1255	1159	1093	1050	982	936	964	858
	ssbB-luc, comCDE ko - A549	9	5	8	6	-5	0	-4	12	-4	-9	29	-20	-5	19	2	16	10	18	19	33	59	30	12	49	47	48	55	40	-3	34	26	42	19	10	35	11	11	-2	1	-1	8	17	-28	31	33	7	29	21
	ssbB-luc, comCDE ko - A549	13	-9	10	4	0	-5	-4	14	-5	9	15	-13	-2	15	40	1	7	12	47	43	60	59	54	65	65	55	31	49	37	55	40	66	30	52	28	32	2	-32	0	0	9	33	-5	1	6	19	11	16
	ssbB-luc, comCDE ko - A549	2	5	14	5	5	13	-10	-6	10	-5	9	7	16	27	60	8	25	68	39	38	30	65	48	83	52	102	69	77	31	44	26	47	57	25	14	7	33	3	24	-1	11	9	-7	18	17	-13	13	9
	ssbB-luc, comCDE ko - A549	0	7	14	11	8	17	4	5	12	5	5	-16	-14	0	10	11	35	37	28	49	37	47	80	63	63	64	64	69	64	78	44	36	1	52	38	37	13	0	0	30	18	-6	10	-1	11	-25	-10	14
	ssbB-luc, comCDE ko - w/o A549	8	1	17	7	7	-12	3	-6	6	-4	7	-4	8	11	44	-4	10	21	5	21	64	63	65	82	52	95	41	68	76	74	40	58	14	34	29	31	14	21	14	20	-19	2	2	28	12	-14	0	19
	ssbB-luc, comCDE ko - w/o A549	18	-1	7	10	-7	1	-12	0	13	3	13	-8	-28	3	13	23	12	0	22	23	57	83	78	61	64	70	35	60	37	51	66	55	44	35	11	39	20	12	8	22	8	10	-4	1	6	-8	-2	18
	ssbB-luc, comCDE ko - w/o A549	8	0	14	11	-8	6	11	22	7	12	17	9	14	1	22	-17	19	16	1	14	62	74	54	91	66	65	35	41	55	44	68	38	21	40	2	12	5	9	-4	-20	9	25	0	0	27	-22	4	21
	ssbB-luc, comCDE ko - w/o A549	6	13	6	23	-8	5	8	-10	14	-16	9	-10	0	-5	25	-13	-6	0	2	30	34	61	34	82	78	44	58	70	18	48	49	36	5	14	41	44	-3	-11	12	2	48	31	-9	-6	-6	-10	-7	6
	A549 blank	7	16	11	-8	-11	14	7	5	-5	-5	58	15	21	68	68	82	68	122	118	133	155	175	162	169	208	167	146	141	185	106	152	141	77	42	36	29	21	4	27	-5	27	3	-4	-14	35	8	13	11
	w/o A549 blank	16	3	23	0	8	-20	40	-3	0	6	-1	11	40	46	73	43	40	72	83	67	63	74	48	68	87	51	51	87	39	61	91	41	57	24	15	-6	-19	-8	27	-24	16	0	9	-3	1	22	-1	2
	OD
	Cycle Nr.	1	2	3	4	5	6	7	8	9	10	11	12	13	14	15	16	17	18	19	20	21	22	23	24	25	26	27	28	29	30	31	32	33	34	35	36	37	38	39	40	41	42	43	44	45	46	47	48
	Time [s]	0	600	1200	1800	2400	3000	3600	4200	4800	5400.1	6000	6600	7200.1	7800.1	8400.1	9000.1	9600.1	10200.1	10800.1	11400.1	12000.1	12600.1	13200.1	13800.1	14400.1	15000.1	15600.1	16200.1	16800.1	17400.1	18000.1	18600.1	19200.1	19800.1	20400.1	21000.1	21600.1	22200.1	22800.2	23400.1	24000.2	24600.2	25200.2	25800.2	26400.2	27000.2	27600.2	28200.2
	Temp. [°C]	37.3	36.9	36.8	37.3	37.1	37.3	36.9	37.2	37.3	37.2	37.3	37.4	36.9	37.1	37.1	37.1	37.1	37.1	37	37.2	36.8	37	37.1	37.4	36.8	37.2	37.3	36.9	36.9	37.2	37.1	37.2	37	37	37.2	37.2	37.1	37	37.3	37.2	37.4	37	37.1	37.1	37.2	37.1	37	37.1
	WT - A549	0.1096	0.1092	0.1097	0.1108	0.1116	0.111	0.1116	0.1128	0.1122	0.1135	0.1143	0.1161	0.1185	0.1197	0.1222	0.1259	0.1293	0.1317	0.1369	0.1429	0.1526	0.1624	0.176	0.1943	0.2194	0.2458	0.2746	0.3203	0.3666	0.4178	0.455	0.4894	0.4942	0.4956	0.4956	0.4966	0.4987	0.5021	0.5014	0.503	0.5036	0.5081	0.51	0.5111	0.5144	0.5154	0.5173	0.52
	WT - A549	0.1021	0.102	0.1027	0.1028	0.1044	0.1055	0.1087	0.1089	0.1085	0.1101	0.1118	0.1134	0.1138	0.1171	0.118	0.1213	0.1252	0.1288	0.1351	0.1433	0.1511	0.16	0.1773	0.1945	0.2145	0.2437	0.2785	0.3183	0.3646	0.4167	0.4524	0.4918	0.5031	0.505	0.5054	0.5007	0.5053	0.5061	0.5123	0.5151	0.5188	0.5222	0.5219	0.52	0.5227	0.5226	0.5259	0.5275
	WT - A549	0.1041	0.1045	0.1047	0.1052	0.1055	0.106	0.1065	0.1071	0.1079	0.109	0.1099	0.1118	0.1131	0.1154	0.1181	0.1205	0.1243	0.1279	0.1373	0.1433	0.1496	0.1577	0.1709	0.1919	0.2088	0.2378	0.2705	0.3057	0.3604	0.403	0.4636	0.4976	0.5061	0.5078	0.506	0.5064	0.5048	0.5072	0.5105	0.5121	0.5144	0.5182	0.521	0.5239	0.526	0.5278	0.5299	0.532
	WT - A549	0.1065	0.1067	0.1093	0.1084	0.1088	0.1093	0.11	0.1105	0.1139	0.1137	0.1135	0.1148	0.1169	0.1187	0.1212	0.1243	0.1302	0.1309	0.1364	0.1424	0.1528	0.1624	0.177	0.2017	0.2204	0.2477	0.2835	0.3262	0.3736	0.4306	0.4797	0.5194	0.5165	0.5193	0.5193	0.5188	0.5197	0.5222	0.528	0.5199	0.5272	0.526	0.5295	0.527	0.5278	0.5282	0.5307	0.5306
	WT - w/o A549	0.096	0.096	0.0959	0.0961	0.0962	0.0964	0.0968	0.0972	0.0976	0.0981	0.0992	0.1001	0.1013	0.1031	0.1052	0.1082	0.112	0.1172	0.1239	0.1329	0.1441	0.1576	0.176	0.1967	0.2221	0.2572	0.2983	0.3446	0.3909	0.4459	0.5078	0.5678	0.6094	0.617	0.6024	0.5935	0.5849	0.5813	0.5819	0.5776	0.5746	0.5738	0.5722	0.573	0.5702	0.5704	0.5674	0.5684
	WT - w/o A549	0.0917	0.0918	0.0918	0.0919	0.092	0.0921	0.0926	0.0929	0.0933	0.0938	0.0946	0.0954	0.0967	0.0984	0.1004	0.1028	0.1064	0.1111	0.1167	0.1249	0.1353	0.1494	0.166	0.1837	0.2076	0.2406	0.2783	0.3223	0.3679	0.4269	0.4868	0.544	0.5973	0.6059	0.5924	0.5829	0.5756	0.5697	0.5732	0.5683	0.5683	0.5663	0.5649	0.5639	0.5622	0.5629	0.5634	0.5627
	WT - w/o A549	0.0929	0.0929	0.0929	0.093	0.0932	0.0933	0.0938	0.094	0.0943	0.0952	0.0958	0.097	0.0979	0.0994	0.1017	0.1042	0.1078	0.112	0.1178	0.1256	0.1358	0.1485	0.1639	0.1806	0.2035	0.2336	0.2671	0.3097	0.351	0.4056	0.4648	0.5236	0.5758	0.5941	0.5872	0.5808	0.5736	0.5729	0.574	0.57	0.5702	0.5702	0.5678	0.5684	0.5674	0.5683	0.5682	0.5675
	WT - w/o A549	0.0942	0.0942	0.0941	0.0943	0.0946	0.0946	0.0951	0.0953	0.0957	0.0965	0.0972	0.0982	0.0994	0.101	0.1036	0.1054	0.1081	0.1125	0.1179	0.1237	0.1311	0.1409	0.1528	0.1652	0.1805	0.2025	0.2296	0.2635	0.2984	0.3411	0.3936	0.4594	0.5281	0.5723	0.5631	0.5657	0.5613	0.5651	0.5643	0.5629	0.5616	0.5638	0.5625	0.5676	0.5672	0.5686	0.5689	0.5701
	ssbB-luc - A549	0.1082	0.1064	0.1066	0.1072	0.1076	0.108	0.1085	0.1091	0.1101	0.1109	0.1119	0.1138	0.1155	0.117	0.1194	0.1217	0.1246	0.129	0.1328	0.1395	0.1473	0.1574	0.1694	0.1836	0.206	0.2287	0.2585	0.2963	0.3357	0.3889	0.4374	0.4657	0.4801	0.4781	0.4803	0.4848	0.4849	0.4877	0.495	0.4972	0.5003	0.506	0.5087	0.5109	0.5137	0.5156	0.5171	0.5196
	ssbB-luc - A549	0.1022	0.1028	0.1038	0.1037	0.1042	0.1046	0.105	0.1054	0.1061	0.1082	0.1083	0.1097	0.1119	0.1133	0.1175	0.1223	0.1261	0.1273	0.1302	0.1366	0.1462	0.1579	0.1683	0.185	0.2019	0.2277	0.258	0.2943	0.3366	0.3962	0.4362	0.4768	0.4909	0.5026	0.5048	0.5057	0.5077	0.5098	0.5136	0.5158	0.5182	0.5206	0.525	0.5277	0.5316	0.5325	0.5332	0.5351
	ssbB-luc - A549	0.1051	0.1053	0.1056	0.1062	0.1067	0.1073	0.1076	0.1082	0.1093	0.11	0.1113	0.113	0.1145	0.1166	0.1189	0.1211	0.1246	0.1284	0.1331	0.1394	0.1475	0.1574	0.1699	0.1858	0.2086	0.2343	0.2692	0.3039	0.3456	0.3949	0.4399	0.4827	0.4983	0.4997	0.5027	0.5039	0.5065	0.5075	0.5091	0.5115	0.5141	0.5184	0.5196	0.5223	0.5247	0.526	0.5295	0.5301
	ssbB-luc - A549	0.1032	0.1036	0.1038	0.1044	0.105	0.1058	0.1063	0.1068	0.1073	0.1085	0.1097	0.1115	0.1128	0.1149	0.1171	0.1191	0.1221	0.1266	0.1308	0.1371	0.1446	0.1562	0.168	0.1844	0.2074	0.2294	0.2619	0.3004	0.3464	0.3986	0.4426	0.49	0.501	0.507	0.5083	0.5104	0.5109	0.5144	0.5182	0.521	0.5244	0.5286	0.5292	0.532	0.5347	0.5357	0.5375	0.5392
	ssbB-luc - w/o A549	0.0967	0.0965	0.0966	0.0966	0.0969	0.0968	0.0971	0.0974	0.098	0.0987	0.0993	0.1005	0.1018	0.1034	0.1055	0.1082	0.1117	0.1164	0.1225	0.1294	0.1388	0.1498	0.1651	0.1872	0.2134	0.2447	0.2807	0.3227	0.3662	0.4189	0.4875	0.5396	0.5934	0.6169	0.5991	0.5901	0.5846	0.5796	0.5789	0.5757	0.5749	0.5742	0.5725	0.5726	0.5709	0.5721	0.5719	0.5728
	ssbB-luc - w/o A549	0.092	0.0919	0.0919	0.0921	0.0922	0.0923	0.0926	0.093	0.0936	0.0941	0.0947	0.0959	0.0971	0.0987	0.1007	0.104	0.1073	0.1121	0.1179	0.125	0.1336	0.1452	0.1599	0.1802	0.203	0.2318	0.2672	0.3088	0.3492	0.4034	0.4646	0.521	0.5746	0.6106	0.6017	0.5933	0.5866	0.5799	0.5806	0.5761	0.575	0.5755	0.5728	0.5733	0.5709	0.5723	0.5707	0.5711
	ssbB-luc - w/o A549	0.094	0.0939	0.0937	0.0939	0.094	0.094	0.0945	0.0947	0.0953	0.0955	0.0966	0.0974	0.0987	0.1	0.1025	0.1051	0.1083	0.1127	0.1182	0.1245	0.1314	0.14	0.153	0.1693	0.1917	0.2171	0.2494	0.2882	0.3264	0.3833	0.4457	0.5111	0.5565	0.5992	0.5871	0.5853	0.5799	0.5732	0.5746	0.5705	0.5695	0.5701	0.5673	0.5675	0.5652	0.5673	0.5648	0.5655
	ssbB-luc - w/o A549	0.0939	0.0938	0.0939	0.0939	0.0941	0.0941	0.0944	0.0946	0.0951	0.0956	0.0962	0.0968	0.0982	0.0996	0.1016	0.1041	0.1071	0.1116	0.1166	0.1221	0.1299	0.1397	0.1518	0.1679	0.1897	0.2159	0.2479	0.2787	0.3181	0.3644	0.4293	0.4944	0.5413	0.577	0.5707	0.5626	0.5543	0.5527	0.5529	0.551	0.5515	0.5562	0.5526	0.5547	0.5563	0.5586	0.5582	0.5584
	ssbB-luc, comCDE ko - A549	0.1054	0.1048	0.1061	0.1058	0.1069	0.1086	0.1132	0.1141	0.1152	0.1119	0.1108	0.1131	0.1153	0.1154	0.1253	0.1241	0.1301	0.1358	0.1357	0.1462	0.1469	0.1628	0.1744	0.1914	0.2081	0.2391	0.2655	0.3037	0.344	0.3987	0.4504	0.4846	0.4885	0.4953	0.4991	0.4979	0.498	0.5007	0.5008	0.506	0.5064	0.511	0.5136	0.5171	0.5208	0.5216	0.5222	0.524
	ssbB-luc, comCDE ko - A549	0.0983	0.0989	0.0992	0.0997	0.1002	0.1007	0.1009	0.1015	0.1021	0.1032	0.1044	0.106	0.1077	0.1096	0.112	0.1145	0.1177	0.1212	0.1262	0.1324	0.1409	0.1512	0.1635	0.181	0.1996	0.2235	0.2563	0.2916	0.3384	0.3862	0.4317	0.4747	0.4841	0.4888	0.4916	0.4924	0.4938	0.4959	0.4989	0.5023	0.5053	0.5078	0.5129	0.5161	0.5182	0.5172	0.5231	0.5229
	ssbB-luc, comCDE ko - A549	0.1038	0.1043	0.1049	0.1054	0.1056	0.1062	0.1064	0.1068	0.1081	0.1088	0.1106	0.1117	0.1136	0.1159	0.1183	0.1209	0.1237	0.1281	0.133	0.1395	0.148	0.1591	0.1709	0.1885	0.2114	0.239	0.272	0.3089	0.3491	0.3995	0.4488	0.4801	0.4885	0.491	0.4915	0.4947	0.4967	0.4973	0.5005	0.5036	0.5063	0.5088	0.511	0.5128	0.515	0.5162	0.5187	0.5202
	ssbB-luc, comCDE ko - A549	0.128	0.1282	0.1282	0.1294	0.1301	0.1301	0.1307	0.1312	0.1323	0.1338	0.1351	0.1364	0.1383	0.1404	0.1431	0.1452	0.1488	0.1532	0.1587	0.1653	0.1744	0.1857	0.2005	0.2189	0.2409	0.2693	0.3024	0.3369	0.3899	0.4432	0.4893	0.5275	0.534	0.528	0.5336	0.5324	0.5328	0.5361	0.5384	0.5411	0.5433	0.5458	0.5484	0.55	0.5523	0.5541	0.5582	0.5605
	ssbB-luc, comCDE ko - w/o A549	0.093	0.093	0.0932	0.0932	0.0934	0.0936	0.0938	0.0941	0.0946	0.0953	0.0959	0.0973	0.0983	0.1002	0.1022	0.1048	0.1089	0.1137	0.1192	0.1272	0.1379	0.1508	0.1638	0.1799	0.1973	0.2232	0.2578	0.2949	0.3449	0.3983	0.4669	0.5341	0.5782	0.602	0.6005	0.5974	0.5901	0.5867	0.5852	0.5823	0.5839	0.5827	0.5809	0.58	0.5769	0.5791	0.5758	0.5777
	ssbB-luc, comCDE ko - w/o A549	0.0858	0.0857	0.0857	0.0859	0.0861	0.0863	0.0864	0.0867	0.0873	0.088	0.0888	0.09	0.0913	0.0932	0.0956	0.0981	0.1025	0.1073	0.1129	0.1213	0.1323	0.1456	0.1586	0.1757	0.1965	0.2252	0.2626	0.3046	0.348	0.4072	0.4794	0.5418	0.5896	0.6021	0.5965	0.5893	0.5808	0.5773	0.574	0.5706	0.5725	0.5708	0.5664	0.5653	0.563	0.5636	0.5612	0.5636
	ssbB-luc, comCDE ko - w/o A549	0.0915	0.0914	0.0912	0.0916	0.0916	0.0919	0.0921	0.0924	0.093	0.0936	0.0943	0.0953	0.0967	0.0986	0.1006	0.1031	0.1069	0.1117	0.117	0.1243	0.1338	0.1448	0.1573	0.173	0.1907	0.2186	0.2549	0.3011	0.3485	0.4063	0.4605	0.5246	0.582	0.6115	0.5935	0.5853	0.5803	0.5751	0.5711	0.5697	0.5716	0.5689	0.5648	0.5633	0.5609	0.5609	0.559	0.5622
	ssbB-luc, comCDE ko - w/o A549	0.0912	0.0916	0.0919	0.092	0.0921	0.0924	0.0932	0.0938	0.0942	0.0955	0.0957	0.0974	0.0984	0.0995	0.1016	0.1029	0.1078	0.1161	0.1161	0.1209	0.1315	0.138	0.1535	0.1834	0.2079	0.2456	0.2577	0.2775	0.3138	0.355	0.4012	0.4649	0.5205	0.55	0.4982	0.4763	0.4499	0.4829	0.4698	0.4639	0.4569	0.4954	0.4988	0.4858	0.4835	0.4996	0.4915	0.5088
	A549 blank	0.0968	0.0978	0.0976	0.0978	0.098	0.0981	0.0982	0.0986	0.0989	0.0991	0.0991	0.0996	0.0996	0.1002	0.1	0.1001	0.1002	0.1002	0.1002	0.1003	0.1003	0.1007	0.1003	0.1007	0.1005	0.1006	0.1007	0.1005	0.1007	0.1007	0.1007	0.1008	0.101	0.101	0.1009	0.1012	0.1011	0.101	0.1013	0.1012	0.1012	0.1012	0.1013	0.1011	0.1013	0.1013	0.1013	0.1015
	w/o A549 blank	0.0987	0.0992	0.0996	0.0999	0.1006	0.1005	0.1009	0.1011	0.1012	0.1017	0.1022	0.1027	0.103	0.1035	0.1039	0.1041	0.1041	0.104	0.1041	0.104	0.1044	0.1043	0.1043	0.1044	0.1045	0.1044	0.1046	0.1045	0.1045	0.1046	0.1047	0.1048	0.1049	0.105	0.1049	0.105	0.1051	0.105	0.1053	0.1051	0.1051	0.1053	0.1054	0.1051	0.1055	0.1054	0.1055	0.1055
	RLU/OD
	Cycle Nr.	1	2	3	4	5	6	7	8	9	10	11	12	13	14	15	16	17	18	19	20	21	22	23	24	25	26	27	28	29	30	31	32	33	34	35	36	37	38	39	40	41	42	43	44	45	46	47	48
	Time [s]	0	600	1200	1800	2400	3000	3600	4200	4800	5400.1	6000	6600	7200.1	7800.1	8400.1	9000.1	9600.1	10200.1	10800.1	11400.1	12000.1	12600.1	13200.1	13800.1	14400.1	15000.1	15600.1	16200.1	16800.1	17400.1	18000.1	18600.1	19200.1	19800.1	20400.1	21000.1	21600.1	22200.1	22800.2	23400.1	24000.2	24600.2	25200.2	25800.2	26400.2	27000.2	27600.2	28200.2
	WT - A549	91.2409	201.465	91.1577	-90.2527	89.6057	-18.018	215.054	-44.3262	0	-140.969	262.467	189.492	59.0717	534.67	482.815	778.396	680.588	554.29	715.851	685.794	491.481	560.345	403.409	555.841	278.031	235.964	123.816	134.249	171.849	126.855	127.473	110.339	50.5868	42.3729	40.3551	0	40.1043	-5.97491	27.9218	0	43.6855	19.6812	13.7255	-15.6525	31.1042	3.88048	-3.86623	-11.5385
	WT - A549	68.5602	107.843	175.268	136.187	-47.8927	18.9573	36.7985	27.5482	313.364	9.08265	277.281	352.734	782.074	495.303	483.051	280.297	862.62	535.714	577.35	914.166	496.36	681.25	676.819	580.977	321.678	192.86	219.031	229.343	76.7965	184.785	216.622	89.4673	77.5194	73.2673	49.4658	-15.9776	0	51.3732	13.6639	23.2964	73.2459	3.82995	34.4894	28.8462	22.9577	7.65404	1.9015	-11.3744
	WT - A549	67.243	133.971	210.124	-209.125	37.9147	94.3396	75.1174	205.415	-111.214	119.266	436.761	608.229	503.979	1100.52	643.522	514.523	756.235	969.507	823.015	809.491	741.979	665.821	649.503	687.858	387.931	243.902	184.843	199.542	188.679	176.179	161.777	100.482	128.433	98.464	88.9328	73.0648	17.8288	-1.97161	7.83546	19.5274	87.4806	44.3844	36.4683	36.2665	19.0114	0	13.21	-5.6391
	WT - A549	56.338	196.813	173.833	-36.9004	73.5294	64.0439	-54.5455	280.543	-79.0167	202.287	317.181	409.408	479.042	791.912	709.571	643.604	668.203	985.485	872.434	842.697	811.518	455.665	542.373	530.491	476.407	318.934	243.386	174.739	155.246	164.886	129.247	86.6384	102.614	78.9524	23.108	5.78257	28.8628	32.5546	49.2424	0	1.89681	36.1217	-11.3314	32.2581	41.6825	28.3983	24.4959	-28.2699
	WT - w/o A549	145.833	208.333	260.688	72.8408	155.925	487.552	578.512	493.827	563.525	1080.53	1048.39	1958.04	2142.15	2667.31	2804.18	3012.94	3089.29	3583.62	3381.76	3363.43	3740.46	3527.92	3227.27	2882.56	2489.87	1597.98	1337.58	650.029	381.172	354.34	257.976	207.82	200.197	126.418	97.9416	80.8762	32.4842	87.7344	89.3624	51.9391	140.968	62.7396	92.625	43.63	115.749	71.8794	88.1213	56.2984
	WT - w/o A549	98.1461	108.932	217.865	272.035	97.8261	640.608	302.376	613.563	868.167	916.844	782.241	1865.83	1644.26	2682.93	2948.21	3142.02	2481.2	3060.31	2716.37	3322.66	2845.53	2991.97	2837.35	2640.17	2220.62	1479.63	1052.82	508.843	334.33	199.11	125.308	139.706	93.7552	52.814	72.5861	99.5025	24.3224	70.2124	78.5066	68.6257	114.376	91.8241	21.2427	88.6682	122.732	85.2727	51.4732	72.863
	WT - w/o A549	21.5285	430.571	204.521	602.151	257.511	203.644	650.32	872.34	540.827	829.832	1002.09	1432.99	1542.39	2233.4	2822.03	2735.12	2411.87	3008.93	2826.83	3367.83	2717.23	3353.54	3001.83	2918.05	2270.27	1348.46	932.235	468.195	173.789	147.929	159.208	106.952	151.094	94.2602	42.5749	103.306	115.063	55.8562	66.2021	85.9649	84.181	112.241	73.9697	84.4476	95.171	70.3854	98.5568	49.3392
	WT - w/o A549	63.6943	233.546	382.572	-10.6045	21.1416	338.266	662.461	524.659	626.959	818.653	781.893	1374.75	1841.05	2514.85	2644.79	2542.69	2340.43	2604.44	2782.02	3007.28	2349.35	2924.06	2774.87	2711.86	2288.09	1634.57	914.634	554.08	204.424	243.33	137.195	148.019	107.934	90.8614	30.19	33.5867	40.9763	69.0143	90.3775	44.4129	135.328	67.3998	62.2222	40.5215	86.3893	42.2089	79.1	52.6223
	ssbB-luc - A549	91.2409	37.594	140.713	102.612	9.29368	111.111	202.765	45.8295	9.08265	-54.1028	259.16	808.436	6199.13	32982.9	67420.4	81585.9	78507.2	70364.3	66671.7	69935.5	81269.5	95565.4	97874.8	91742.9	85063.1	79925.7	71210.8	51110.4	41420.9	30894.8	25754.5	23173.7	25257.2	21888.7	15915.1	12017.3	8977.11	6745.95	5222.22	4525.34	3701.78	3403.16	3109.89	3016.25	2758.42	2761.83	2786.7	2719.4
	ssbB-luc - A549	127.202	155.642	154.143	0	28.7908	-28.6807	95.2381	0	150.801	-36.9686	156.971	729.262	6559.43	33380.4	67183	82338.5	79793.8	73660.6	69754.2	72818.4	84575.9	97314.8	97058.8	88773	82615.2	73245.5	64244.2	44913.4	37085.6	26776.9	22205.4	19138	20285.2	17773.6	13122	9952.54	7305.49	5360.93	4267.91	3423.81	3052.88	2691.13	2367.62	2482.47	2244.17	2152.11	2226.18	2317.32
	ssbB-luc - A549	66.6032	0	142.045	112.994	9.37207	46.5983	55.7621	83.1793	36.5965	154.545	440.252	814.159	5772.93	31578	67830.1	84120.6	82006.4	72095	66348.6	71047.3	84366.1	95088.9	94302.5	87088.3	76289.5	70307.3	60044.6	42734.5	34829.3	25900.2	21038.9	18431.7	19823.4	16782.1	12202.1	9325.26	6848.96	5381.28	4105.28	3249.27	2929.39	2739.2	2459.58	2353.05	2338.48	2110.27	2237.96	2152.42
	ssbB-luc - A549	9.68992	0	96.3391	105.364	0	37.8072	18.8147	168.539	186.393	46.083	337.283	1058.3	8758.87	43359.4	70888.1	82149.5	77739.6	69691.9	66078	75857	90733.1	94353.4	93458.3	85553.1	77217.9	68613.8	59270.7	42929.4	33449.8	25120.4	21671.9	16895.9	18457.1	15140	10926.6	8081.9	6226.27	4529.55	3461.98	2990.4	2698.32	2599.32	2413.08	2268.8	2132.04	2049.65	1845.58	2015.95
	ssbB-luc - w/o A549	155.119	10.3627	113.872	165.631	30.9598	-41.3223	-72.0906	30.8008	10.2041	-111.449	90.6344	-19.9005	147.348	512.573	909.953	1109.06	1486.12	15790.4	96865.3	156252	155346	119085	83240.5	61891	60660.7	58868	55450.7	56439.4	39882.6	33015	25005.1	22772.4	15999.3	11810.7	10898	7037.79	4806.71	3542.1	3320.09	2714.96	2510	2302.33	2420.96	2078.24	2000.35	1900.02	1884.94	1749.3
	ssbB-luc - w/o A549	10.8696	65.2884	163.221	76.0043	-10.846	205.85	21.5983	-96.7742	10.6838	138.151	137.276	93.8478	61.792	577.508	854.022	778.846	997.204	23122.2	102511	156928	157844	118313	81757.4	65244.2	63187.2	64456.4	59393.7	58193	43390.6	34945.5	26401.2	22652.6	15823.2	11130	10315.8	6499.24	4466.42	3490.26	2802.27	2549.9	2443.48	2199.83	2126.4	2049.54	1991.59	1745.59	1741.72	1635.44
	ssbB-luc - w/o A549	10.6383	127.796	138.741	149.095	10.6383	-31.9149	42.328	-31.679	167.891	240.838	186.335	-51.3347	162.107	290	585.366	475.737	1117.27	24764.9	104907	161373	160129	121643	85281	66367.4	66139.8	65753.1	62357.7	61079.1	42904.4	34636.1	26212.7	22169.8	16039.5	11515.4	10068.1	6661.54	4612.86	3585.14	2897.67	2585.45	2426.69	2183.83	2125.86	1952.42	1799.36	1759.21	1705.03	1603.89
	ssbB-luc - w/o A549	85.197	127.932	106.496	74.5474	-31.881	21.254	52.9661	73.9958	73.6067	0	259.875	227.273	254.582	321.285	531.496	365.034	588.235	10026.9	96157.8	158362	170416	133314	90665.3	67218.6	61592	64214.9	60411.5	60071.8	41760.5	33990.1	25373.9	19763.3	16151.9	11429.8	10112.1	6617.49	4692.4	3339.97	2720.2	2515.43	2275.61	2083.78	1977.92	1892.92	1765.23	1675.62	1726.98	1536.53
	ssbB-luc, comCDE ko - A549	85.389	47.7099	75.4006	56.7108	-46.7727	0	-35.3357	105.171	-34.7222	-80.429	261.733	-176.835	-43.3651	164.645	15.9617	128.928	76.864	132.548	140.015	225.718	401.634	184.275	68.8073	256.008	225.853	200.753	207.156	131.709	-8.72093	85.2772	57.7265	86.6694	38.8946	20.1898	70.1262	22.0928	22.0884	-3.99441	1.99681	-1.97628	15.7978	33.2681	-54.5171	59.9497	63.3641	13.4202	55.5343	40.0763
	ssbB-luc, comCDE ko - A549	132.248	-91.001	100.806	40.1204	0	-49.6524	-39.6432	137.931	-48.9716	87.2093	143.678	-122.642	-18.5701	136.861	357.143	8.73362	59.4732	99.0099	372.425	324.773	425.834	390.212	330.275	359.116	325.651	246.085	120.952	168.038	109.338	142.413	92.6569	139.035	61.9707	106.383	56.9569	64.9878	4.05022	-64.5291	0	0	17.8112	64.9862	-9.74849	1.93761	11.5785	36.7363	21.0285	30.5986
	ssbB-luc, comCDE ko - A549	19.2678	47.9386	133.46	47.4383	47.3485	122.411	-93.985	-56.1798	92.5069	-45.9559	81.3743	62.6679	140.845	232.959	507.185	66.1704	202.102	530.835	293.233	272.401	202.703	408.548	280.866	440.318	245.979	426.778	253.676	249.272	88.7998	110.138	57.9323	97.8963	116.684	50.9165	28.4842	14.15	66.4385	6.03258	47.952	-1.9857	21.7263	17.6887	-13.6986	35.1014	33.0097	-25.184	25.0627	17.301
	ssbB-luc, comCDE ko - A549	0	54.6022	109.204	85.0077	61.4912	130.669	30.6044	38.1098	90.7029	37.3692	37.0096	-117.302	-101.229	0	69.8812	75.7576	235.215	241.514	176.434	296.431	212.156	253.096	399.003	287.803	261.519	237.653	211.64	204.809	164.145	175.993	89.9244	68.2464	1.87266	98.4848	71.2144	69.4966	24.3994	0	0	55.4426	33.1309	-10.993	18.2349	-1.81818	19.9167	-45.1182	-17.9147	24.9777
	ssbB-luc, comCDE ko - w/o A549	86.0215	10.7527	182.403	75.1073	74.9465	-128.205	31.9829	-63.762	63.4249	-41.9727	72.9927	-41.11	81.3835	109.78	430.528	-38.1679	91.8274	184.697	41.9463	165.094	464.104	417.772	396.825	455.809	263.558	425.627	159.038	230.587	220.354	185.79	85.6715	108.594	24.2131	56.4784	48.2931	51.8915	23.7248	35.7934	23.9234	34.3466	-32.5398	3.4323	3.44293	48.2759	20.8008	-24.1754	0	32.889
	ssbB-luc, comCDE ko - w/o A549	209.79	-11.6686	81.6803	116.414	-81.3008	11.5875	-138.889	0	148.912	34.0909	146.396	-88.8889	-306.681	32.1888	135.983	234.455	117.073	0	194.863	189.613	430.839	570.055	491.803	347.183	325.7	310.835	133.283	196.98	106.322	125.246	137.672	101.513	74.6269	58.1299	18.4409	66.1802	34.4353	20.7864	13.9373	38.5559	13.9738	17.5193	-7.06215	1.76897	10.6572	-14.1945	-3.56379	31.9375
	ssbB-luc, comCDE ko - w/o A549	87.4317	0	153.509	120.087	-87.3362	65.2884	119.435	238.095	75.2688	128.205	180.276	94.4386	144.778	10.142	218.688	-164.888	177.736	143.241	8.54701	112.631	463.378	511.05	343.293	526.012	346.093	297.347	137.309	136.167	157.819	108.294	147.666	72.4361	36.0825	65.4129	3.36984	20.5023	8.61623	15.6495	-7.00403	-35.1062	15.7453	43.9445	0	0	48.1369	-39.2227	7.15563	37.3533
	ssbB-luc, comCDE ko - w/o A549	65.7895	141.921	65.2884	250	-86.8621	54.1126	85.8369	-106.61	148.62	-167.539	94.0439	-102.669	0	-50.2513	246.063	-126.336	-55.6586	0	17.2265	248.139	258.555	442.029	221.498	447.11	375.18	179.153	225.068	252.252	57.3614	135.211	122.134	77.436	9.60615	25.4545	82.2963	92.3788	-6.66815	-22.779	25.5428	4.31127	105.056	62.5757	-18.0433	-12.3508	-12.4095	-20.016	-14.2421	11.7925
	A549 blank	72.314	163.599	112.705	-81.7996	-112.245	142.712	71.2831	50.7099	-50.5561	-50.4541	585.267	150.602	210.843	678.643	680	819.181	678.643	1217.56	1177.64	1326.02	1545.36	1737.84	1615.15	1678.25	2069.65	1660.04	1449.85	1402.99	1837.14	1052.63	1509.43	1398.81	762.376	415.842	356.789	286.561	207.715	39.604	266.535	-49.4071	266.798	29.6443	-39.4867	-138.477	345.508	78.9733	128.332	108.374
	w/o A549 blank	162.107	30.2419	230.924	0	79.5229	-199.005	396.432	-29.6736	0	58.997	-9.78474	107.108	388.35	444.444	702.599	413.064	384.246	692.308	797.31	644.231	603.448	709.492	460.211	651.341	832.536	488.506	487.572	832.536	373.206	583.174	869.15	391.221	543.375	228.571	142.993	-57.1429	-180.78	-76.1905	256.41	-228.354	152.236	0	85.389	-28.5442	9.47867	208.729	-9.47867	18.9573
[truncated: 61 more columns]
