# Supplementary material for: Competence remodels the pneumococcal cell wall exposing key surface virulence factors that mediate increased host adherence
Source: PLoS Biol. 2023 Jan 30;21(1):e3001990. doi: 10.1371/journal.pbio.3001990 (PMC9910801; doi:10.1371/journal.pbio.3001990)
Supplement: S7 Table — Raw data from the cell lysis evaluation in Fig 2 (see Methods section for more details). (XLSX) [file pbio.3001990.s015.xlsx]

## Sheet: Table S7_Cell lysis evaluation
	OD	D39V						comM						tsaE						SPV_1742						lytR						tsaE, SPV_1742
	time (min)	D39			D39 + CSP			ADS179			ADS179 + CSP			ADS170			ADS170 + CSP			ADS173			ADS173 + CSP			ADS51			ADS51 + CSP			ADS270			ADS270 + CSP
	0	0.0041	0.004	0.0041	0.0044	0.0043	0.0041	0.004	0.004	0.004	0.004	0.004	0.004	0.004	0.0043	0.004	0.004	0.004	0.004	0.004	0.004	0.004	0.004	0.004	0.0041	0.004	0.004	0.004	0.004	0.004	0.004	0.0048	0.004	0.0042	0.004	0.004	0.004
	10	0.004	0.0042	0.004	0.004	0.004	0.004	0.004	0.004	0.004	0.004	0.004	0.004	0.0043	0.004	0.0041	0.004	0.004	0.0042	0.0042	0.0042	0.0043	0.0043	0.0044	0.004	0.004	0.004	0.004	0.004	0.004	0.004	0.004	0.004	0.004	0.0042	0.0054	0.0042
	20	0.0046	0.0042	0.0043	0.004	0.0042	0.0044	0.005	0.005	0.005	0.004	0.005	0.004	0.0045	0.0042	0.0044	0.0045	0.0042	0.0046	0.0053	0.005	0.0052	0.005	0.0051	0.0047	0.005	0.004	0.004	0.005	0.004	0.004	0.0045	0.0043	0.0043	0.0043	0.0056	0.0045
	30	0.00570001	0.0056	0.0052	0.0049	0.0047	0.0052	0.006	0.006	0.006	0.005	0.005	0.005	0.0051	0.0049	0.005	0.0052	0.0051	0.005	0.0066	0.0063	0.0061	0.0063	0.0062	0.0057	0.005	0.005	0.005	0.005	0.005	0.005	0.0055	0.0051	0.0053	0.0051	0.0062	0.0053
	40	0.00660001	0.0064	0.006	0.0056	0.0056	0.006	0.007	0.007	0.007	0.007	0.007	0.007	0.0062	0.0059	0.0062	0.0061	0.0062	0.0061	0.0083	0.0078	0.0076	0.0075	0.0075	0.007	0.006	0.006	0.006	0.006	0.006	0.006	0.0062	0.0061	0.006	0.006	0.0069	0.00610001
	50	0.0081	0.0076	0.0074	0.00679999	0.0067	0.0073	0.009	0.009	0.009	0.009	0.009	0.009	0.0078	0.0074	0.0075	0.0074	0.0075	0.0077	0.0107	0.0103	0.01	0.0096	0.0098	0.0089	0.008	0.007	0.007	0.007	0.007	0.007	0.0072	0.0071	0.0073	0.0071	0.00750001	0.00740001
	60	0.0104	0.0094	0.0088	0.00849999	0.0084	0.0091	0.012	0.012	0.012	0.012	0.012	0.011	0.0099	0.0092	0.0094	0.0092	0.0094	0.0093	0.0141	0.0135	0.0132	0.0131	0.0131	0.0116	0.009	0.008	0.008	0.009	0.008	0.008	0.0092	0.0088	0.009	0.0091	0.00920001	0.0091
	70	0.0127	0.0118	0.0113	0.0106	0.0106	0.0114	0.016	0.016	0.015	0.015	0.015	0.014	0.0123	0.0119	0.0118	0.0115	0.0122	0.0116	0.0182	0.0176	0.017	0.0168	0.0174	0.0152	0.011	0.009	0.01	0.01	0.01	0.01	0.011	0.0111	0.0111	0.0109	0.0114	0.0113
	80	0.0164	0.015	0.0141	0.0136	0.0141	0.0148	0.021	0.02	0.021	0.02	0.02	0.019	0.0163	0.0154	0.0153	0.0148	0.0156	0.0148	0.0239	0.023	0.0223	0.0223	0.0226	0.02	0.013	0.012	0.012	0.012	0.012	0.012	0.0141	0.0145	0.0142	0.0145	0.014	0.0143
	90	0.0207	0.0193	0.0181	0.0172	0.018	0.0185	0.027	0.027	0.026	0.026	0.026	0.025	0.0203	0.0196	0.0192	0.0186	0.0199	0.0181	0.0307	0.0296	0.0283	0.0284	0.0283	0.0253	0.017	0.014	0.014	0.015	0.014	0.015	0.0178	0.0181	0.0183	0.0181	0.018	0.0181
	100	0.026	0.0244	0.0226	0.0218	0.0232	0.0239	0.035	0.035	0.035	0.034	0.034	0.033	0.0259	0.025	0.0241	0.0239	0.0249	0.0225	0.0389	0.0376	0.0362	0.0365	0.0363	0.0326	0.021	0.017	0.018	0.018	0.018	0.018	0.0228	0.0232	0.0234	0.0229	0.0229	0.0234
	110	0.0333	0.032	0.0283	0.0283	0.0299	0.0312	0.046	0.046	0.045	0.044	0.044	0.043	0.0326	0.0319	0.0302	0.03	0.0312	0.0277	0.049	0.0477	0.0457	0.0458	0.0463	0.0412	0.025	0.022	0.022	0.023	0.022	0.023	0.0294	0.0302	0.0304	0.0301	0.0295	0.0297
	120	0.0421	0.0399	0.0364	0.0358	0.039	0.0399	0.057	0.058	0.058	0.057	0.057	0.054	0.0412	0.0398	0.038	0.0383	0.0393	0.0343	0.0617	0.0598	0.0576	0.0577	0.0581	0.0522	0.031	0.026	0.027	0.028	0.027	0.028	0.0381	0.0381	0.0388	0.0381	0.037	0.0382
	130	0.054	0.0526	0.0465	0.0453	0.05	0.0512	0.073	0.074	0.074	0.073	0.073	0.068	0.0515	0.0495	0.0477	0.0479	0.0494	0.0432	0.0761	0.0745	0.0729	0.0726	0.073	0.0657	0.039	0.033	0.034	0.036	0.034	0.035	0.0491	0.0494	0.05	0.0493	0.0473	0.0487
	140	0.0686	0.0668	0.0602	0.0591	0.0647	0.0666	0.092	0.093	0.095	0.093	0.093	0.087	0.0636	0.061	0.06	0.0597	0.0614	0.0537	0.0915	0.0909	0.0894	0.09	0.0915	0.0829	0.048	0.041	0.044	0.045	0.043	0.045	0.0638	0.063	0.0645	0.0637	0.061	0.0626
	150	0.0789	0.0778	0.0705	0.0683	0.0749	0.0788	0.114	0.116	0.121	0.118	0.118	0.11	0.0787	0.0753	0.0748	0.0745	0.077	0.0666	0.1093	0.1097	0.1084	0.1089	0.11	0.103	0.06	0.051	0.054	0.056	0.054	0.056	0.0734	0.0735	0.0755	0.0735	0.0694	0.0723
	160	0.1011	0.1017	0.0908	0.088	0.0974	0.1042	0.141	0.145	0.153	0.148	0.151	0.138	0.0984	0.0943	0.0929	0.0926	0.0958	0.0825	0.1323	0.1329	0.1307	0.1305	0.1319	0.1235	0.075	0.064	0.068	0.069	0.066	0.071	0.0946	0.0936	0.0984	0.0959	0.0878	0.0921
	170	0.1263	0.1273	0.1169	0.103	0.1159	0.1197	0.171	0.177	0.19	0.182	0.191	0.17	0.121	0.1167	0.1156	0.1146	0.1177	0.1012	0.165	0.1634	0.1595	0.1582	0.1592	0.1458	0.09	0.08	0.085	0.08	0.077	0.08	0.1187	0.121	0.1272	0.1196	0.1121	0.1105
	180	0.1581	0.1604	0.1463	0.1333	0.1485	0.1626	0.206	0.208	0.223	0.211	0.219	0.2	0.1467	0.1426	0.1414	0.1391	0.1496	0.1227	0.1955	0.1936	0.1893	0.1744	0.1829	0.1697	0.11	0.097	0.103	0.096	0.093	0.093	0.1553	0.1539	0.1617	0.1524	0.1391	0.1426
	190	0.1988	0.202	0.1834	0.1711	0.1891	0.2111	0.242	0.25	0.268	0.235	0.265	0.205	0.1774	0.1722	0.1686	0.1712	0.1785	0.1527	0.2327	0.2322	0.2282	0.2131	0.2222	0.2056	0.133	0.115	0.123	0.116	0.114	0.113	0.1942	0.1963	0.2035	0.1909	0.1758	0.1804
	200	0.2327	0.2464	0.2226	0.2104	0.228	0.2605	0.284	0.294	0.312	0.244	0.271	0.226	0.2134	0.206	0.2009	0.2029	0.2012	0.1759	0.276	0.2752	0.2715	0.2553	0.2668	0.2363	0.161	0.14	0.149	0.142	0.137	0.136	0.2336	0.2473	0.2493	0.2333	0.2089	0.2192
	210	0.2775	0.2935	0.2669	0.246	0.2663	0.31	0.323	0.339	0.36	0.279	0.304	0.253	0.2577	0.2444	0.2386	0.2336	0.2245	0.1997	0.3152	0.3154	0.3167	0.2989	0.3125	0.2803	0.188	0.164	0.175	0.169	0.162	0.162	0.2778	0.3081	0.3087	0.2765	0.2441	0.2612
	220	0.3249	0.3454	0.3136	0.3105	0.3188	0.3805	0.379	0.394	0.423	0.317	0.343	0.292	0.3004	0.281	0.2789	0.2679	0.2528	0.2275	0.3651	0.3685	0.3676	0.3453	0.3741	0.3387	0.213	0.189	0.201	0.198	0.189	0.188	0.3326	0.3682	0.3678	0.3302	0.2935	0.3022
	230	0.378	0.4042	0.3786	0.3538	0.3842	0.4418	0.395	0.409	0.433	0.386	0.384	0.351	0.3421	0.3154	0.3178	0.3135	0.2916	0.2628	0.4001	0.4055	0.4079	0.3885	0.4109	0.3901	0.245	0.221	0.233	0.238	0.222	0.209	0.3928	0.4438	0.4384	0.4103	0.3638	0.3506
	240	0.4539	0.4833	0.4622	0.4328	0.4471	0.4963	0.394	0.409	0.429	0.394	0.408	0.368	0.4007	0.3703	0.3729	0.3565	0.3314	0.2938	0.4069	0.4099	0.4098	0.3944	0.4149	0.415	0.278	0.25	0.265	0.253	0.247	0.224	0.4893	0.5524	0.5332	0.5199	0.4583	0.433
	250	0.5437	0.577	0.5557	0.5247	0.5435	0.5961	0.39	0.405	0.416	0.388	0.399	0.37	0.4295	0.4014	0.4012	0.4126	0.3928	0.3429	0.4043	0.4099	0.4126	0.3982	0.4069	0.4144	0.315	0.29	0.304	0.274	0.265	0.243	0.5718	0.6021	0.6047	0.5813	0.5265	0.5158
	260	0.5633	0.5998	0.5845	0.5839	0.6006	0.6324	0.376	0.398	0.409	0.38	0.381	0.365	0.4323	0.406	0.4046	0.4214	0.4055	0.3683	0.3901	0.3938	0.4022	0.3877	0.3959	0.4058	0.361	0.332	0.346	0.296	0.289	0.264	0.5843	0.5898	0.595	0.583	0.553	0.5429
	270	0.56	0.5939	0.5757	0.5862	0.5999	0.6235	0.369	0.397	0.406	0.375	0.376	0.363	0.4225	0.4032	0.3965	0.4241	0.4042	0.3714	0.3805	0.3881	0.396	0.3783	0.3904	0.3992	0.404	0.372	0.388	0.324	0.315	0.278	0.5835	0.583	0.5893	0.5753	0.5517	0.5488
	280	0.5569	0.5923	0.5782	0.5873	0.6019	0.6169	0.364	0.395	0.401	0.37	0.372	0.361	0.4138	0.3986	0.3893	0.4096	0.3967	0.3638	0.3748	0.3868	0.3909	0.3745	0.3868	0.396	0.45	0.417	0.428	0.352	0.341	0.296	0.5815	0.5789	0.5855	0.5733	0.5554	0.5477
	290	0.5566	0.5936	0.5797	0.5884	0.5987	0.6117	0.361	0.395	0.398	0.369	0.372	0.363	0.4079	0.3969	0.3854	0.4009	0.392	0.3542	0.37	0.3882	0.389	0.3751	0.3854	0.3953	0.479	0.453	0.459	0.377	0.36	0.314	0.5802	0.5759	0.5809	0.5723	0.5561	0.5448
	300	0.5581	0.5951	0.5819	0.5907	0.5985	0.6073	0.36	0.395	0.397	0.37	0.372	0.365	0.4035	0.3932	0.3828	0.3965	0.3898	0.3456	0.3662	0.3887	0.3879	0.3757	0.3853	0.3942	0.477	0.45	0.458	0.391	0.377	0.327	0.5787	0.5709	0.5768	0.57	0.5576	0.5459
	310	0.5615	0.5963	0.5822	0.5913	0.5981	0.6056	0.359	0.396	0.396	0.37	0.374	0.367	0.4013	0.3925	0.3819	0.3946	0.3892	0.3415	0.3652	0.3922	0.389	0.3775	0.386	0.3966	0.474	0.451	0.457	0.395	0.378	0.333	0.5779	0.57	0.5745	0.5687	0.5581	0.5461
	320	0.5657	0.5953	0.5838	0.5921	0.597	0.6046	0.36	0.395	0.394	0.371	0.375	0.369	0.4002	0.3905	0.3817	0.3952	0.3918	0.3411	0.3637	0.3953	0.39	0.381	0.3875	0.3987	0.469	0.447	0.453	0.388	0.373	0.328	0.577	0.5681	0.573	0.5665	0.5586	0.5479
	330	0.5678	0.5935	0.5806	0.593	0.5967	0.6034	0.362	0.396	0.394	0.373	0.376	0.372	0.3999	0.3901	0.3828	0.397	0.3934	0.3421	0.3637	0.3988	0.3915	0.3852	0.3901	0.402	0.468	0.447	0.454	0.38	0.366	0.323	0.5768	0.5672	0.5726	0.5652	0.5592	0.5496
	340	0.5729	0.5916	0.5787	0.592	0.5952	0.6029	0.364	0.398	0.394	0.375	0.378	0.374	0.3999	0.3895	0.3834	0.3988	0.3957	0.3427	0.3648	0.4017	0.3932	0.3885	0.3935	0.4045	0.465	0.444	0.452	0.375	0.362	0.317	0.5759	0.5649	0.5712	0.5639	0.5576	0.5518
	350	0.5742	0.5885	0.5782	0.5921	0.5948	0.6009	0.365	0.398	0.394	0.376	0.379	0.376	0.4005	0.3887	0.3844	0.4016	0.3991	0.3458	0.3659	0.4045	0.3955	0.3927	0.3937	0.4072	0.464	0.443	0.45	0.371	0.356	0.316	0.5748	0.563	0.5691	0.5624	0.5571	0.5552
	360	0.5758	0.5869	0.5766	0.5904	0.5943	0.6013	0.369	0.399	0.395	0.377	0.38	0.378	0.4014	0.3895	0.3854	0.4029	0.4006	0.3472	0.3671	0.4067	0.397	0.3975	0.3963	0.4105	0.461	0.439	0.447	0.365	0.354	0.312	0.5743	0.5618	0.5679	0.5611	0.5559	0.5593
	370	0.5778	0.5862	0.5768	0.5904	0.5942	0.6011	0.371	0.4	0.395	0.378	0.38	0.379	0.4022	0.3887	0.3858	0.4046	0.4038	0.3501	0.3679	0.4084	0.3982	0.4003	0.3979	0.4125	0.458	0.437	0.446	0.363	0.35	0.308	0.5731	0.561	0.5672	0.5598	0.5552	0.5614
	380	0.5784	0.5843	0.5751	0.5891	0.5935	0.6004	0.374	0.403	0.396	0.38	0.382	0.381	0.4025	0.3891	0.3861	0.4061	0.4052	0.3522	0.37	0.41	0.3988	0.4038	0.3991	0.4143	0.456	0.435	0.444	0.359	0.346	0.305	0.5719	0.5587	0.5662	0.5579	0.5531	0.5636
	390	0.579	0.5828	0.5747	0.5888	0.5941	0.6005	0.376	0.403	0.396	0.38	0.382	0.382	0.4031	0.39	0.3865	0.4069	0.4075	0.3562	0.3711	0.4121	0.4006	0.4068	0.4013	0.4167	0.454	0.436	0.445	0.355	0.343	0.303	0.5708	0.5583	0.5659	0.5573	0.5536	0.5671
	400	0.5804	0.5811	0.5729	0.5882	0.5935	0.6001	0.377	0.404	0.396	0.381	0.383	0.382	0.4036	0.39	0.3866	0.4083	0.4088	0.3597	0.3742	0.4138	0.4018	0.4084	0.404	0.4188	0.454	0.433	0.442	0.353	0.341	0.299	0.5711	0.5578	0.5643	0.5565	0.5525	0.5694
	410	0.5798	0.5795	0.5714	0.5874	0.5938	0.5998	0.379	0.405	0.396	0.382	0.384	0.384	0.4044	0.3901	0.3874	0.409	0.4103	0.3629	0.3751	0.4142	0.4025	0.4105	0.405	0.4197	0.45	0.431	0.44	0.351	0.338	0.297	0.5711	0.5577	0.5645	0.5556	0.5523	0.572
	420	0.5801	0.5783	0.5708	0.5866	0.5928	0.5983	0.38	0.406	0.397	0.382	0.384	0.384	0.4053	0.3902	0.3878	0.4097	0.4106	0.3669	0.3767	0.4154	0.4028	0.4125	0.4059	0.4212	0.449	0.43	0.439	0.345	0.334	0.294	0.5683	0.5562	0.5627	0.5548	0.5513	0.5729
	430	0.5797	0.5764	0.5687	0.5868	0.5929	0.599	0.381	0.407	0.397	0.382	0.384	0.385	0.4061	0.3902	0.388	0.4098	0.4114	0.3702	0.3785	0.4152	0.4036	0.4148	0.4073	0.4221	0.448	0.43	0.438	0.344	0.333	0.293	0.5687	0.5562	0.5629	0.5542	0.5508	0.5762
	440	0.5798	0.5767	0.5697	0.5859	0.5936	0.5998	0.383	0.407	0.398	0.383	0.385	0.386	0.4071	0.3919	0.3885	0.4108	0.4125	0.3732	0.3803	0.4171	0.4051	0.4165	0.4076	0.4242	0.445	0.428	0.438	0.341	0.33	0.291	0.5689	0.5562	0.5636	0.5542	0.5509	0.5792
	450	0.5799	0.5752	0.5689	0.5853	0.5932	0.599	0.384	0.409	0.399	0.384	0.386	0.387	0.4079	0.3923	0.3888	0.4116	0.4131	0.3766	0.3837	0.4164	0.4051	0.4172	0.4103	0.424	0.445	0.428	0.437	0.338	0.327	0.288	0.5688	0.5555	0.563	0.5532	0.5507	0.5811
	460	0.5781	0.574	0.5692	0.5833	0.5927	0.5987	0.386	0.41	0.399	0.384	0.386	0.388	0.4082	0.3926	0.3894	0.4125	0.4148	0.3775	0.3849	0.4184	0.4056	0.419	0.411	0.4257	0.443	0.426	0.435	0.337	0.324	0.287	0.5679	0.5559	0.5626	0.5529	0.5497	0.5818
	470	0.5783	0.5726	0.5684	0.5828	0.5928	0.5988	0.387	0.41	0.4	0.384	0.387	0.388	0.4085	0.3939	0.3897	0.4122	0.4142	0.3799	0.386	0.419	0.4065	0.4203	0.4123	0.4263	0.44	0.425	0.435	0.334	0.322	0.284	0.5683	0.5555	0.5622	0.5524	0.5511	0.5842
	480	0.5787	0.5727	0.5686	0.5829	0.5921	0.5982	0.388	0.411	0.401	0.385	0.388	0.388	0.4088	0.3951	0.3904	0.4128	0.4156	0.384	0.3883	0.4191	0.4073	0.4216	0.4138	0.4271	0.439	0.424	0.433	0.331	0.319	0.282	0.5678	0.5554	0.5626	0.5514	0.5501	0.5847
	490	0.5781	0.5731	0.5686	0.5825	0.5921	0.5991	0.39	0.411	0.401	0.385	0.388	0.388	0.4094	0.3947	0.3908	0.4137	0.4164	0.3858	0.3909	0.4201	0.4082	0.4235	0.416	0.4287	0.437	0.423	0.433	0.328	0.317	0.28	0.5681	0.5557	0.5623	0.5514	0.5504	0.5856
	500	0.5777	0.5727	0.5693	0.5819	0.5921	0.5993	0.39	0.413	0.402	0.386	0.388	0.39	0.4094	0.3966	0.3914	0.4134	0.417	0.3889	0.3904	0.4209	0.4085	0.4237	0.4169	0.4299	0.436	0.421	0.432	0.326	0.314	0.278	0.5683	0.556	0.5621	0.5512	0.5505	0.5873
	510	0.5769	0.5722	0.5698	0.5822	0.5922	0.5991	0.392	0.413	0.402	0.387	0.389	0.391	0.4112	0.3979	0.392	0.4146	0.4183	0.3907	0.3925	0.4214	0.4094	0.4254	0.4183	0.4311	0.434	0.42	0.43	0.323	0.31	0.274	0.5688	0.5561	0.5624	0.5509	0.5508	0.5885
	520	0.5766	0.5728	0.5703	0.5813	0.5929	0.5995	0.392	0.414	0.403	0.387	0.39	0.391	0.4112	0.398	0.3923	0.415	0.4183	0.3942	0.3936	0.4221	0.4099	0.4256	0.4199	0.4319	0.431	0.418	0.429	0.32	0.308	0.272	0.5682	0.5567	0.5621	0.5508	0.5506	0.5893
	530	0.5766	0.5719	0.569	0.5819	0.5918	0.5987	0.395	0.414	0.404	0.388	0.39	0.392	0.4116	0.3991	0.3929	0.4155	0.4195	0.396	0.3947	0.4226	0.4104	0.4271	0.4212	0.4329	0.43	0.417	0.428	0.316	0.304	0.269	0.5688	0.5562	0.562	0.5513	0.5507	0.5902
	540	0.576	0.5728	0.5696	0.5806	0.5918	0.5998	0.395	0.415	0.404	0.388	0.391	0.393	0.4121	0.3991	0.3934	0.4163	0.4196	0.398	0.3958	0.4226	0.4105	0.4286	0.4221	0.4336	0.428	0.415	0.426	0.312	0.3	0.264	0.5691	0.5567	0.562	0.5517	0.5508	0.5912
	550	0.5751	0.5714	0.5693	0.5811	0.5914	0.6006	0.395	0.416	0.405	0.388	0.391	0.393	0.413	0.3998	0.3942	0.4177	0.4212	0.3995	0.3958	0.4223	0.4101	0.4283	0.4226	0.434	0.426	0.414	0.425	0.309	0.298	0.262	0.5689	0.5566	0.5618	0.5513	0.5507	0.5908
	560	0.5752	0.5705	0.5699	0.5806	0.5915	0.6011	0.396	0.416	0.405	0.389	0.391	0.393	0.4136	0.4011	0.3949	0.418	0.4212	0.4016	0.3984	0.4233	0.4111	0.4292	0.4238	0.4351	0.423	0.413	0.425	0.305	0.293	0.256	0.569	0.5571	0.5624	0.5519	0.5514	0.5917
	570	0.5754	0.571	0.5709	0.5814	0.5923	0.6018	0.397	0.416	0.406	0.389	0.391	0.395	0.4138	0.4001	0.3954	0.4183	0.4216	0.4038	0.3983	0.4227	0.4108	0.4301	0.4245	0.4353	0.421	0.41	0.422	0.301	0.289	0.252	0.5687	0.5578	0.5625	0.5521	0.5512	0.5927
	580	0.5753	0.5705	0.5699	0.5819	0.5925	0.6017	0.399	0.417	0.406	0.389	0.392	0.395	0.4143	0.4005	0.3955	0.4184	0.4218	0.4048	0.4004	0.4233	0.4112	0.431	0.4253	0.4366	0.419	0.409	0.42	0.297	0.283	0.246	0.5697	0.5582	0.5621	0.552	0.5515	0.5929
	590	0.5746	0.5714	0.5713	0.5826	0.5934	0.6036	0.399	0.417	0.406	0.389	0.393	0.395	0.4143	0.4016	0.3956	0.4192	0.4222	0.4072	0.4013	0.4217	0.4102	0.4307	0.4263	0.437	0.415	0.407	0.42	0.291	0.278	0.241	0.5707	0.5592	0.5639	0.5529	0.5526	0.5944
	600	0.5756	0.5718	0.5717	0.5837	0.5944	0.6053	0.399	0.418	0.407	0.391	0.393	0.396	0.4146	0.4013	0.3951	0.4191	0.4217	0.4073	0.4015	0.4223	0.4104	0.431	0.4275	0.4375	0.411	0.404	0.416	0.286	0.271	0.232	0.5709	0.5601	0.5638	0.5539	0.5541	0.5952
	610	0.576	0.5716	0.5725	0.5846	0.5962	0.6068	0.399	0.418	0.407	0.39	0.393	0.396	0.4159	0.4019	0.3954	0.4192	0.4224	0.4096	0.4034	0.4228	0.411	0.4318	0.4289	0.4384	0.407	0.402	0.414	0.279	0.263	0.226	0.5728	0.5609	0.5653	0.5551	0.5555	0.5969
	620	0.575	0.5723	0.5725	0.5846	0.596	0.6068	0.4	0.418	0.408	0.391	0.393	0.396	0.4157	0.402	0.396	0.4195	0.423	0.4101	0.4056	0.4229	0.4112	0.4326	0.4304	0.4394	0.402	0.397	0.41	0.271	0.254	0.217	0.5727	0.5608	0.5643	0.5547	0.5543	0.5953
	630	0.5753	0.5732	0.573	0.5855	0.5969	0.608	0.4	0.418	0.407	0.391	0.394	0.397	0.4153	0.4023	0.3962	0.4193	0.4227	0.4117	0.4052	0.4226	0.4107	0.4328	0.431	0.4403	0.393	0.392	0.405	0.262	0.244	0.208	0.5738	0.5619	0.5655	0.5557	0.5556	0.5963
	640	0.5752	0.5728	0.5731	0.586	0.5971	0.6097	0.401	0.418	0.408	0.391	0.393	0.397	0.4158	0.4019	0.3963	0.4197	0.4225	0.4119	0.4056	0.4227	0.4103	0.4332	0.4314	0.4406	0.383	0.386	0.4	0.25	0.232	0.198	0.5746	0.5634	0.5667	0.5564	0.5572	0.5973
	650	0.5752	0.5722	0.5727	0.5851	0.5974	0.6104	0.401	0.419	0.408	0.391	0.394	0.397	0.4159	0.4016	0.3967	0.4201	0.4235	0.4143	0.4067	0.4226	0.4113	0.4333	0.4323	0.4408	0.371	0.377	0.392	0.238	0.219	0.187	0.5755	0.564	0.5672	0.557	0.5571	0.5972
	660	0.5744	0.5726	0.5729	0.5857	0.5982	0.6112	0.401	0.419	0.408	0.39	0.394	0.398	0.4163	0.4019	0.3962	0.4194	0.4229	0.4152	0.408	0.4229	0.4108	0.4339	0.4328	0.4414	0.352	0.366	0.382	0.226	0.205	0.177	0.5761	0.5649	0.5681	0.5576	0.5581	0.5981
	670	0.5754	0.5734	0.5742	0.5868	0.5992	0.6119	0.403	0.42	0.408	0.39	0.394	0.397	0.4165	0.4023	0.3968	0.4199	0.423	0.4157	0.409	0.4232	0.4103	0.4341	0.4347	0.4424	0.331	0.35	0.369	0.211	0.191	0.166	0.5772	0.5654	0.5686	0.5586	0.5583	0.598
	680	0.5767	0.5741	0.5749	0.5866	0.5996	0.6132	0.403	0.42	0.408	0.391	0.394	0.398	0.4169	0.4031	0.3965	0.4201	0.4229	0.4173	0.4103	0.4231	0.4109	0.4343	0.4354	0.4427	0.308	0.33	0.352	0.195	0.176	0.157	0.5773	0.5662	0.5692	0.5588	0.5598	0.5997
	690	0.577	0.5744	0.5747	0.5881	0.6011	0.6147	0.404	0.42	0.409	0.391	0.394	0.398	0.4174	0.4031	0.3964	0.42	0.423	0.4181	0.4096	0.4226	0.4097	0.4344	0.4361	0.4433	0.286	0.305	0.328	0.18	0.164	0.148	0.5789	0.5672	0.5702	0.5595	0.5608	0.6002
	700	0.5772	0.5733	0.575	0.5874	0.6013	0.6161	0.405	0.42	0.408	0.391	0.394	0.398	0.4176	0.4033	0.3968	0.4201	0.4231	0.4184	0.4111	0.4228	0.4107	0.4349	0.4375	0.444	0.269	0.278	0.3	0.166	0.153	0.141	0.5798	0.5682	0.571	0.5604	0.5614	0.6003
	710	0.5783	0.5748	0.5759	0.5888	0.6023	0.6169	0.403	0.421	0.409	0.391	0.395	0.398	0.4179	0.403	0.3964	0.4199	0.4229	0.4189	0.4122	0.4225	0.4103	0.4353	0.4375	0.4452	0.257	0.254	0.269	0.154	0.145	0.135	0.5809	0.5695	0.5717	0.561	0.5633	0.6003
	720	0.5777	0.5737	0.5748	0.588	0.6028	0.618	0.403	0.421	0.409	0.391	0.395	0.398	0.4175	0.4031	0.397	0.4199	0.4228	0.4197	0.4125	0.4233	0.4103	0.4356	0.4386	0.4452	0.249	0.236	0.244	0.145	0.14	0.131	0.5811	0.5698	0.572	0.562	0.5635	0.6007
	730	0.5789	0.5745	0.5764	0.5892	0.6041	0.6195	0.405	0.421	0.409	0.39	0.395	0.398	0.4183	0.4036	0.3972	0.42	0.4231	0.4208	0.4132	0.4233	0.4106	0.4361	0.4388	0.4457	0.242	0.225	0.228	0.138	0.136	0.127	0.5823	0.5712	0.5737	0.5627	0.5641	0.6017
	740	0.5786	0.5741	0.5759	0.5903	0.6043	0.6201	0.407	0.422	0.41	0.39	0.395	0.398	0.4182	0.4048	0.3975	0.4203	0.4229	0.4209	0.4133	0.4238	0.4112	0.4363	0.4389	0.4461	0.237	0.218	0.217	0.133	0.132	0.124	0.5825	0.572	0.574	0.5634	0.5652	0.6015
	750	0.5788	0.5755	0.5767	0.5912	0.6051	0.6206	0.407	0.422	0.409	0.39	0.395	0.398	0.4184	0.4047	0.3974	0.4204	0.4232	0.4217	0.4142	0.4237	0.4112	0.4368	0.4395	0.4464	0.232	0.213	0.211	0.129	0.129	0.121	0.5839	0.5726	0.5749	0.564	0.5667	0.6022
	760	0.5779	0.5756	0.5762	0.5908	0.6062	0.6216	0.406	0.422	0.41	0.39	0.395	0.399	0.4189	0.4044	0.3977	0.4207	0.4234	0.4227	0.4144	0.4238	0.4113	0.4375	0.4401	0.4466	0.229	0.21	0.208	0.126	0.127	0.119	0.5841	0.5732	0.5745	0.5649	0.5664	0.6022
	770	0.5777	0.5747	0.575	0.5904	0.6058	0.6226	0.406	0.423	0.41	0.39	0.395	0.399	0.4198	0.405	0.3984	0.4208	0.4234	0.4227	0.4158	0.4238	0.4119	0.4377	0.441	0.4471	0.225	0.207	0.204	0.124	0.125	0.117	0.5852	0.5735	0.5759	0.5655	0.5679	0.6019
	780	0.5778	0.5746	0.5764	0.591	0.6066	0.6234	0.405	0.423	0.41	0.389	0.395	0.399	0.4199	0.4048	0.3983	0.4209	0.4234	0.4238	0.4165	0.4242	0.4121	0.4376	0.4415	0.4477	0.221	0.204	0.202	0.122	0.124	0.115	0.5852	0.5746	0.5764	0.5659	0.5689	0.6032
	790	0.5777	0.5743	0.5765	0.5915	0.6071	0.6234	0.406	0.424	0.41	0.39	0.395	0.4	0.4204	0.4053	0.3985	0.4213	0.4239	0.4242	0.4167	0.4248	0.4125	0.4384	0.442	0.4484	0.216	0.2	0.199	0.12	0.122	0.114	0.5852	0.5742	0.5764	0.5656	0.5691	0.6038
	800	0.5772	0.575	0.5768	0.5908	0.6071	0.6241	0.409	0.424	0.411	0.39	0.396	0.399	0.421	0.4055	0.3988	0.421	0.4239	0.4246	0.4174	0.4253	0.4135	0.4389	0.442	0.4494	0.212	0.197	0.196	0.119	0.12	0.112	0.5863	0.575	0.5768	0.5663	0.5696	0.605
	Fluorescence	D39			D39 + CSP			ADS179			ADS179 + CSP			ADS170			ADS170 + CSP			ADS173			ADS173 + CSP			ADS51			ADS51 + CSP			ADS270			ADS270 + CSP
	0	5198	7313	7161	7312	7141	7005	5829	5947	5953	5857	5920	5902	8398	8286	8474	8564	8572	8478	8241	8366	8487	8481	8371	8306	3490	3496	3532	3541	3516	3547	4020	4063	3994	4019	3985	3978
	10	5983	6198	5994	6134	5959	5749	4925	5051	5028	4937	5011	4955	7223	7105	7293	7319	7329	7018	6819	7016	7076	7038	7044	6936	3180	3236	3277	3302	3245	3251	3485	3512	3499	3506	3433	3371
	20	5269	5376	5281	5318	5227	5045	4444	4538	4485	4452	4479	4469	6356	6238	6471	6428	6490	6226	6099	6239	6275	6257	6226	6199	2946	2965	2999	3047	2989	3003	3128	3134	3113	3133	3066	3005
	30	4736	4863	4766	4783	4688	4573	4090	4196	4167	4125	4129	4142	5775	5705	5854	5879	5862	5751	5600	5704	5751	5740	5750	5675	2737	2780	2798	2829	2777	2806	2830	2857	2842	2842	2803	2767
	40	4391	4452	4414	4407	4336	4271	3874	3945	3906	3873	3907	3872	5344	5340	5433	5474	5527	5393	5285	5406	5445	5359	5384	5328	2602	2625	2639	2665	2623	2644	2643	2671	2653	2664	2629	2606
	50	4039	4177	4062	4100	4050	4049	3659	3726	3685	3627	3687	3663	5060	5047	5097	5129	5194	5111	4972	5114	5133	5092	5084	5105	2487	2508	2538	2555	2508	2520	2534	2561	2516	2550	2506	2516
	60	3826	3917	3840	3867	3837	3799	3522	3569	3537	3514	3504	3514	4875	4762	4901	4938	4950	4897	4801	4903	4950	4938	4869	4886	2389	2415	2425	2436	2413	2423	2426	2453	2426	2443	2417	2432
	70	3611	3735	3660	3719	3703	3663	3457	3491	3424	3388	3404	3421	4644	4611	4669	4732	4823	4697	4699	4718	4804	4723	4670	4710	2292	2324	2338	2352	2322	2325	2345	2366	2346	2368	2355	2377
	80	3450	3567	3496	3524	3528	3503	3338	3365	3299	3310	3326	3316	4491	4440	4562	4560	4590	4571	4582	4614	4631	4548	4604	4563	2248	2264	2272	2285	2266	2241	2295	2325	2294	2332	2305	2313
	90	3304	3400	3329	3359	3399	3449	3293	3290	3268	3243	3239	3215	4352	4348	4383	4434	4454	4435	4428	4444	4478	4432	4393	4470	2195	2229	2230	2210	2204	2197	2249	2265	2242	2265	2256	2274
	100	3196	3296	3243	3278	3288	3335	3189	3153	3153	3128	3126	3119	4277	4176	4239	4293	4357	4392	4284	4330	4353	4342	4345	4351	2156	2166	2194	2170	2161	2160	2195	2215	2197	2237	2198	2227
	110	3063	3179	3138	3168	3217	3231	3082	3057	3047	3004	3008	3026	4115	4053	4109	4150	4207	4235	4226	4228	4220	4210	4187	4244	2104	2133	2134	2135	2122	2115	2164	2169	2159	2182	2157	2184
	120	2925	3033	3056	3052	3065	3109	2971	2945	2931	2923	2917	2931	3966	3957	3972	4048	4084	4106	4001	4070	4084	4038	4018	4086	2080	2087	2087	2091	2067	2071	2102	2125	2098	2150	2109	2134
	130	2810	2931	2922	2950	2958	3026	2858	2840	2807	2782	2775	2787	3861	3843	3864	3889	3944	3988	3884	3882	3909	3943	3902	3969	2033	2047	2047	2051	2018	2024	2057	2055	2047	2067	2063	2081
	140	2663	2805	2794	2812	2842	2930	2736	2694	2689	2659	2668	2661	3672	3685	3682	3734	3728	3814	3703	3668	3737	3724	3721	3778	1982	2003	2004	1998	1980	1983	1992	2008	1980	2013	1996	2020
	150	2486	2660	2662	2680	2699	2795	2597	2575	2571	2534	2530	2536	3498	3468	3492	3555	3577	3681	3519	3530	3564	3528	3501	3590	1934	1957	1949	1945	1931	1934	1932	1959	1945	1969	1933	1975
	160	2377	2490	2527	2528	2583	2657	2462	2402	2402	2380	2361	2374	3324	3303	3302	3334	3384	3488	3361	3347	3397	3371	3392	3423	1900	1910	1905	1892	1900	1889	1862	1872	1860	1880	1878	1894
	170	2004	2240	2269	2197	2218	2451	2352	2294	2277	2265	2245	2273	3106	3091	3075	3115	3144	3283	3184	3192	3253	3215	3248	3252	1906	1917	1893	1891	1866	1871	1818	1826	1807	1836	1776	1819
	180	1902	2123	2173	2138	2152	2369	2310	2261	2253	2212	2176	2224	3030	3048	3034	2969	2994	3130	3174	3147	3216	3194	3197	3232	1861	1879	1874	2028	2038	2116	1723	1707	1706	1730	1688	1727
	190	1855	2067	2100	2092	2070	2272	2232	2187	2174	7999	6086	7480	2829	2817	2821	2862	2942	3081	2968	2958	3033	2976	2989	3046	1864	1877	1871	2138	2114	2232	1610	1591	1577	1616	1566	1631
	200	1846	2063	2087	2048	2058	2189	2226	2177	2159	10806	9703	10098	2579	2598	2589	2767	2810	2942	2791	2825	2842	2807	2832	2882	1916	1912	1907	2193	2192	2312	1495	1473	1467	1498	1480	1532
	210	1875	2067	2095	2035	2024	2171	2193	2143	2124	11321	10689	10631	2413	2425	2412	2674	2697	2844	2680	2655	2721	2644	2706	2767	1975	1976	1960	2356	2373	2500	1387	1388	1381	1391	1414	1451
	220	1882	2072	2100	2046	2016	2138	2171	2089	2071	11399	11205	10370	2262	2327	2302	2669	2699	2748	2521	2522	2577	2531	2550	2619	2005	2004	1989	2622	2685	2836	1319	1315	1302	1329	1352	1394
	230	2246	2418	2276	2084	2047	2120	2127	2058	2053	10509	11020	10194	2192	2221	2216	2535	2631	2659	2364	2350	2403	2361	2424	2529	2048	2049	2034	3120	3186	3537	1265	1264	1261	1268	1301	1353
	240	2474	2692	2594	2109	2117	2155	2120	2065	2038	9960	9545	9213	2110	2155	2164	2486	2537	2562	2229	2213	2257	2237	2269	2362	2154	2145	2142	4149	4204	4624	1251	1256	1249	1259	1259	1312
	250	2580	2799	2718	2138	2122	2147	2151	1995	1965	9257	9440	8569	2067	2108	2129	2409	2426	2489	2125	2101	2157	2114	2137	2250	2344	2333	2344	5421	5504	6069	1239	1248	1240	1251	1235	1281
	260	2511	2691	2707	2089	2109	2171	2022	1943	1932	8794	8942	8213	2028	2077	2111	2328	2351	2422	1985	1962	2004	1979	2008	2079	2666	2629	2692	6660	6709	7400	1197	1197	1188	1200	1182	1197
	270	2437	2643	2634	2010	2020	2147	1994	1943	1908	8464	8563	7885	1950	1994	2032	2260	2274	2336	1933	1891	1918	1892	1929	1998	3235	3143	3256	7922	8003	8729	1170	1168	1172	1175	1123	1164
	280	2386	2604	2589	1971	1980	2068	1976	1908	1890	8138	8219	7618	1927	1934	1977	2124	2126	2192	1872	1845	1872	1824	1866	1928	4207	3978	4183	9178	9218	10041	1147	1151	1146	1157	1098	1137
	290	2349	2565	2546	1962	1953	2038	1969	1883	1882	7897	7883	7397	1875	1915	1945	2085	2084	2134	1847	1819	1840	1830	1833	1878	5069	5047	5134	10519	10483	11290	1128	1130	1135	1137	1080	1117
	300	2326	2535	2522	1933	1937	2003	1961	1894	1864	7725	7740	7294	1853	1883	1916	2025	2057	2091	1833	1807	1814	1790	1816	1855	5282	5394	5336	11633	11663	12449	1116	1116	1119	1124	1068	1106
	310	2302	2526	2516	1924	1950	1998	1952	1889	1861	7598	7587	7115	1852	1910	1907	1995	2024	2049	1813	1772	1805	1779	1801	1839	5329	5495	5413	12490	12469	13428	1097	1109	1097	1108	1047	1089
	320	2306	2503	2463	1925	1947	1972	1938	1892	1868	7334	7397	6930	1836	1868	1903	1984	1986	2058	1792	1777	1796	1771	1791	1822	5339	5491	5408	12797	12772	13743	1086	1096	1096	1104	1043	1069
	330	2285	2504	2472	1923	1932	1968	1936	1879	1862	7282	7215	6852	1833	1884	1893	1993	2033	2047	1799	1775	1792	1770	1797	1829	5307	5419	5336	12956	13069	13981	1085	1084	1082	1091	1038	1073
	340	2269	2497	2456	1911	1931	1963	1940	1885	1864	7096	7097	6726	1806	1849	1895	1981	1994	2042	1792	1776	1795	1751	1785	1833	5216	5376	5235	13078	13246	14181	1085	1082	1079	1091	1021	1068
	350	2243	2466	2446	1893	1909	1959	1932	1889	1867	7011	6994	6570	1811	1857	1876	1959	1980	2028	1785	1783	1792	1757	1757	1804	5142	5234	5099	13179	13298	14382	1074	1076	1073	1082	1020	1056
	360	2229	2468	2435	1924	1926	1958	1931	1885	1864	6860	6823	6446	1817	1830	1886	1942	1968	2000	1776	1771	1790	1762	1772	1805	5029	5094	4955	13242	13373	14578	1074	1066	1058	1068	1006	1052
	370	2230	2463	2425	1908	1924	1979	1946	1880	1859	6727	6703	6347	1815	1840	1870	1952	1973	2025	1770	1765	1752	1760	1766	1787	4895	4930	4786	13353	13444	14600	1067	1068	1057	1064	1012	1051
	380	2213	2461	2439	1924	1930	1955	1943	1887	1857	6644	6608	6267	1802	1840	1886	1937	1969	2002	1763	1762	1776	1738	1765	1777	4792	4787	4620	13385	13584	14734	1066	1062	1063	1070	1005	1047
	390	2186	2439	2400	1911	1938	1965	1950	1875	1872	6535	6481	6186	1806	1851	1867	1927	1938	1998	1760	1767	1779	1753	1772	1792	4616	4624	4469	13495	13605	14844	1065	1055	1056	1073	996	1049
	400	2191	2428	2386	1915	1931	1952	1943	1889	1856	6409	6379	6080	1803	1829	1871	1941	1936	2017	1779	1758	1781	1756	1739	1788	4503	4464	4307	13550	13689	14908	1061	1058	1060	1067	991	1033
	410	2200	2422	2383	1906	1938	1960	1951	1895	1866	6279	6288	6036	1817	1846	1870	1915	1938	1992	1763	1763	1767	1730	1731	1769	4307	4287	4114	13483	13788	14944	1059	1054	1045	1058	981	1037
	420	2173	2413	2383	1902	1953	1957	1944	1890	1863	6157	6185	5885	1805	1844	1882	1924	1932	1984	1777	1760	1784	1742	1742	1765	4194	4143	3953	13538	13733	15021	1053	1052	1047	1053	982	1040
	430	2147	2396	2373	1910	1951	1966	1958	1890	1872	6085	6097	5813	1812	1836	1863	1924	1937	1990	1758	1748	1756	1731	1742	1783	4044	3973	3826	13632	13827	15057	1056	1056	1050	1067	984	1033
	440	2142	2381	2364	1944	1963	1968	1959	1907	1868	5939	5946	5648	1802	1828	1873	1918	1905	1984	1765	1761	1765	1751	1728	1778	3898	3830	3628	13644	13839	15107	1055	1045	1048	1052	985	1032
	450	2145	2372	2342	1906	1931	1970	1946	1895	1879	5849	5790	5569	1809	1833	1864	1903	1900	1994	1757	1732	1757	1732	1731	1779	3803	3667	3514	13594	13894	15108	1052	1051	1048	1056	974	1038
	460	2128	2370	2336	1933	1952	1981	1972	1885	1867	5711	5707	5446	1809	1848	1850	1901	1902	1993	1750	1731	1756	1724	1725	1769	3632	3522	3357	13523	13817	15146	1050	1046	1044	1046	977	1030
	470	2101	2355	2321	1933	1941	1978	1958	1910	1881	5647	5611	5336	1800	1839	1844	1901	1909	1976	1762	1757	1766	1741	1738	1781	3517	3378	3227	13495	13830	15118	1056	1045	1051	1050	989	1036
	480	2092	2343	2327	1929	1962	1982	1976	1895	1876	5490	5495	5204	1808	1820	1850	1894	1912	1978	1757	1751	1759	1726	1737	1774	3430	3254	3127	13357	13781	15137	1055	1046	1044	1052	987	1028
	490	2061	2327	2315	1927	1947	1998	1976	1907	1891	5353	5364	5081	1810	1817	1855	1885	1909	1979	1769	1764	1751	1755	1731	1782	3306	3156	3014	13267	13708	15076	1056	1054	1045	1055	986	1031
	500	2068	2314	2278	1933	1952	1995	1979	1914	1883	5256	5230	5059	1814	1831	1850	1856	1899	1956	1761	1753	1765	1746	1744	1784	3220	3061	2925	13181	13622	15019	1057	1055	1049	1056	985	1034
	510	2049	2316	2276	1922	1970	2003	1993	1908	1888	5118	5079	4888	1810	1827	1863	1861	1887	1963	1764	1742	1781	1721	1723	1770	3140	2982	2858	12925	13418	15008	1062	1052	1045	1056	986	1036
	520	2041	2299	2271	1929	1976	2008	1987	1925	1891	5025	4991	4762	1797	1813	1846	1861	1884	1955	1778	1755	1754	1735	1727	1770	3096	2897	2782	12640	13262	14918	1056	1051	1048	1055	993	1040
	530	2029	2273	2254	1937	1978	2016	1985	1916	1890	4893	4840	4639	1808	1837	1867	1870	1882	1950	1781	1743	1759	1728	1724	1770	3063	2847	2735	12317	12907	14813	1064	1058	1052	1056	991	1042
	540	2017	2267	2239	1931	1982	2021	1993	1916	1900	4775	4746	4550	1817	1834	1851	1857	1881	1967	1762	1767	1758	1747	1759	1781	3033	2822	2708	11821	12599	14762	1057	1060	1051	1060	997	1044
	550	2005	2253	2236	1929	1965	2020	2007	1914	1896	4630	4632	4435	1802	1833	1863	1848	1877	1945	1763	1762	1757	1730	1723	1770	3006	2784	2684	11306	12098	14555	1066	1060	1054	1064	989	1043
	560	1991	2261	2216	1941	1973	2019	2015	1945	1915	4511	4550	4345	1810	1837	1863	1847	1877	1968	1768	1742	1771	1745	1726	1776	3020	2787	2689	10675	11531	14283	1056	1065	1054	1061	995	1044
	570	2000	2246	2230	1960	1983	2029	2028	1950	1927	4411	4386	4229	1816	1839	1859	1845	1857	1963	1795	1747	1764	1732	1735	1766	3067	2797	2703	10106	10933	13950	1075	1065	1064	1067	989	1046
	580	1952	2245	2204	1937	1973	2024	2038	1941	1927	4290	4315	4139	1812	1827	1859	1836	1867	1944	1769	1758	1753	1740	1730	1782	3103	2840	2733	9603	10350	13364	1071	1074	1064	1073	997	1041
	590	1961	2217	2198	1945	1980	2025	2031	1936	1929	4185	4190	4039	1823	1842	1859	1846	1867	1941	1779	1748	1772	1742	1733	1781	3181	2897	2793	9143	9764	12806	1077	1070	1062	1078	1000	1055
	600	1976	2219	2200	1941	1987	2029	2040	1960	1939	4091	4110	3921	1812	1836	1849	1834	1857	1950	1779	1744	1769	1731	1732	1786	3318	2977	2870	8651	9264	12130	1080	1088	1071	1078	1005	1060
	610	1943	2189	2179	1943	1982	2032	2070	1960	1950	3976	4006	3836	1820	1851	1859	1829	1850	1958	1779	1752	1767	1735	1742	1798	3445	3115	3000	8316	8821	11380	1084	1086	1077	1078	1010	1060
	620	1929	2215	2195	1955	2005	2031	2059	1962	1939	3882	3911	3731	1810	1846	1872	1832	1850	1950	1803	1776	1775	1752	1753	1813	3653	3277	3151	8062	8528	10721	1086	1084	1074	1079	1014	1068
	630	1944	2182	2172	1966	1992	2024	2063	1986	1968	3791	3792	3654	1816	1858	1876	1843	1849	1945	1791	1765	1765	1742	1749	1795	3868	3455	3340	7806	8208	10063	1088	1086	1083	1088	1016	1070
	640	1937	2175	2173	1966	1984	2037	2062	1973	1952	3685	3696	3566	1814	1842	1877	1825	1836	1942	1793	1766	1765	1744	1753	1812	4087	3646	3531	7591	7948	9497	1098	1094	1081	1086	1011	1074
	650	1930	2192	2173	1952	2010	2033	2066	1994	1967	3573	3600	3479	1815	1843	1856	1828	1840	1948	1792	1767	1777	1747	1762	1805	4325	3906	3764	7504	7744	9019	1096	1086	1079	1091	1021	1073
	660	1922	2164	2162	1957	1988	2021	2075	1991	1969	3484	3515	3378	1833	1844	1870	1828	1844	1942	1800	1783	1781	1762	1778	1810	4615	4150	4014	7378	7592	8646	1102	1098	1089	1093	1023	1071
	670	1900	2162	2154	1955	1974	2005	2078	1995	1973	3391	3460	3307	1824	1863	1861	1826	1840	1943	1794	1774	1772	1746	1777	1811	4873	4414	4251	7292	7470	8383	1098	1101	1088	1091	1026	1081
	680	1944	2173	2163	1963	1981	2039	2080	2015	1979	3301	3375	3227	1819	1851	1864	1824	1837	1945	1800	1783	1768	1771	1755	1854	5129	4657	4500	7237	7410	8133	1104	1107	1097	1099	1032	1085
	690	1922	2157	2162	1962	2011	2025	2100	2014	1981	3266	3313	3177	1821	1839	1870	1829	1827	1947	1802	1761	1781	1778	1767	1832	5376	4829	4754	7152	7343	7927	1106	1102	1099	1100	1041	1083
	700	1915	2185	2151	1967	1982	2018	2095	2000	1987	3167	3232	3126	1834	1865	1883	1848	1834	1953	1804	1783	1783	1761	1790	1841	5635	4981	4923	7113	7241	7767	1111	1112	1101	1097	1036	1089
	710	1938	2164	2153	1984	2004	2038	2091	2034	2016	3097	3140	3048	1837	1856	1880	1809	1845	1960	1819	1776	1785	1768	1780	1832	5915	5153	5068	7079	7223	7681	1117	1117	1103	1108	1038	1090
	720	1919	2145	2170	1981	1989	2025	2118	2012	2023	3014	3077	2996	1835	1873	1889	1812	1835	1960	1827	1789	1787	1772	1790	1848	6210	5328	5217	7046	7235	7565	1121	1119	1108	1111	1045	1100
	730	1944	2176	2167	1980	2010	2020	2110	2026	2013	2958	3035	2927	1872	1861	1900	1828	1835	1958	1837	1819	1836	1796	1815	1884	6418	5558	5368	7024	7229	7561	1121	1121	1109	1115	1047	1104
	740	1933	2188	2166	2010	2009	2016	2122	2043	2028	2921	2982	2877	1851	1872	1888	1818	1831	1990	1819	1804	1814	1793	1828	1872	6702	5819	5597	7077	7282	7459	1131	1120	1111	1121	1051	1103
	750	1955	2180	2182	1995	2018	2024	2128	2053	2018	2853	2911	2818	1865	1872	1891	1831	1828	1952	1830	1793	1800	1791	1804	1876	6925	6051	5818	7102	7303	7450	1133	1129	1115	1117	1053	1118
	760	1948	2172	2185	2004	2003	2037	2128	2064	2038	2780	2862	2797	1871	1869	1889	1813	1814	1948	1851	1810	1832	1807	1843	1893	7107	6187	5983	7104	7301	7405	1136	1137	1120	1128	1064	1117
	770	1967	2187	2204	2027	2027	2025	2140	2066	2041	2758	2830	2763	1853	1882	1906	1829	1821	1971	1855	1832	1827	1818	1839	1906	7247	6421	6190	7199	7315	7430	1145	1139	1127	1135	1063	1121
	780	1976	2224	2194	2018	2034	2029	2151	2080	2051	2695	2804	2721	1877	1884	1904	1833	1831	1975	1871	1834	1825	1812	1859	1906	7459	6548	6322	7160	7284	7330	1148	1144	1139	1136	1069	1129
	790	2001	2220	2218	2040	2049	2040	2148	2077	2059	2666	2745	2696	1865	1889	1919	1827	1817	1986	1856	1834	1835	1824	1859	1902	7560	6703	6479	7190	7361	7338	1153	1155	1139	1136	1078	1135
	800	2014	2219	2216	2046	2051	2050	2171	2098	2063	2631	2731	2677	1870	1895	1921	1833	1841	1978	1853	1840	1861	1838	1870	1928	7662	6860	6598	7185	7322	7349	1154	1160	1144	1141	1088	1141
[truncated: 72 more columns]
