# Supplementary material for: Competence remodels the pneumococcal cell wall exposing key surface virulence factors that mediate increased host adherence
Source: PLoS Biol. 2023 Jan 30;21(1):e3001990. doi: 10.1371/journal.pbio.3001990 (PMC9910801; doi:10.1371/journal.pbio.3001990)
Supplement: S8 Table — Raw data from the induced cell lysis evaluation in Fig 3 (see Methods section for more details). (XLSX) [file pbio.3001990.s016.xlsx]

## Sheet: Table S8_Induced cell lysis
	A	D39V	del.cbpD	del.lytA	comM-/-	comM-/- del.cbpD	comM-/- del.lytA	comM-/+	lytR-/-	lytR-/-, del.cbpD	lytR-/-, del.lytA	lytR-/-, del.cbpD, del.lytA	lytR-/+	tacL-/-	tacL-/- del.cbpD	tacL-/- del.lytA	tacL-/+
		D39	cbpD::sp	ADS249	ADS190	ADS200	ADS205	ADS190_I	ADS51	ADS67	ADS72	ADS137	ADS51_I	ADS171	ADS169	ADS203	ADS171_I
	All	0.886676	0.885386	1.02947	2.96381	0.969116	1.8382	1.01895	1.98651	3.05646	2.13689	1.73689	1.03	3.52829	3.31275	0.888605	1.11492
	exp_phase	1.00696	0.994863	1.20932	3.81458	0.972787	2.39461	1.09061	1.71162	1.06467	1.88523	1.05853	1.03075	1.11001	1.04571	1.03259	1.16197
	stat_phase	0.871903	0.861978	0.991671	2.788	0.968543	1.69833	0.984918	1.90162	3.23987	2.0937	1.8537	1.02981	3.60218	3.2551	0.875752	1.06522
	B_OD	zip::Plac-lytR (tmp), prs1::PF6-lacI-tetR (gm), bgaA::PssbB-luc (tet), lytR::ery, cil::Ptet-cbpD, cbpD::sp																		zip::Plac-lytR (tmp), prs1::PF6-lacI-tetR (gm), bgaA::PssbB-luc (tet), lytR::ery, cil::Ptet-cbpD, cbpD::sp, comM::chl																		zip::Plac-comM (tmp), bgaA::PssbB-luc (tet), prs1::PF6-lacI-tetR (gm), cil::ptet-cbpD, cbpD::spec + comM::chl
	Time (min)	ADS294			ADS294 + 500 nM aTc			ADS294 + 500 nM aTc + CSP			ADS294 + 1mM IPTG			ADS294 + 1mM IPTG + 500 nM aTc			ADS294 + 1mM IPTG + 500 nM aTc			ADS341			ADS341 + 500 nM aTc			ADS341 + 500 nM aTc + CSP			ADS341 + 1mM IPTG			ADS341 + 1mM IPTG + 500 nM aTc			ADS341 + 1mM IPTG + 500 nM aTc			ADS345			ADS345 + 500 nM aTc			ADS345 + 500 nM aTc + CSP			ADS345 + 1mM IPTG
	0	0.005	0.005	0.004	0.005	0.005	0.004	0.005	0.004	0.004	0.004	0.004	0.005	0.005	0.004	0.004	0.004	0.004	0.004	0.004	0.004	0.004	0.004	0.004	0.004	0.004	0.0054	0.0041	0.0046	0.0041	0.0042	0.0042	0.0042	0.004	0.004	0.004	0.004	0.004	0.0044	0.004	0.004	0.0049	0.0042	0.0041	0.0046	0.0043	0.004	0.0043	0.0044
	10	0.004	0.004	0.004	0.004	0.004	0.004	0.004	0.004	0.004	0.004	0.004	0.004	0.004	0.004	0.004	0.004	0.004	0.004	0.0043	0.0043	0.004	0.0043	0.0044	0.0043	0.0042	0.004	0.004	0.004	0.004	0.004	0.004	0.004	0.0041	0.0043	0.0041	0.0042	0.004	0.004	0.0048	0.004	0.004	0.004	0.004	0.004	0.0041	0.004	0.004	0.004
	20	0.004	0.004	0.004	0.004	0.004	0.004	0.004	0.004	0.004	0.005	0.004	0.004	0.005	0.005	0.004	0.004	0.004	0.004	0.0049	0.0048	0.0046	0.005	0.0051	0.0048	0.0047	0.0044	0.0042	0.0043	0.0042	0.0043	0.005	0.0046	0.005	0.0052	0.0047	0.0043	0.0041	0.0042	0.0056	0.0042	0.0045	0.004	0.0042	0.0045	0.004	0.0044	0.0045	0.0043
	30	0.005	0.005	0.005	0.005	0.005	0.005	0.005	0.005	0.005	0.005	0.005	0.005	0.005	0.006	0.005	0.005	0.005	0.005	0.006	0.0059	0.0054	0.0064	0.006	0.0057	0.0056	0.0054	0.0052	0.0043	0.0051	0.0054	0.0052	0.0053	0.0057	0.0061	0.0057	0.0054	0.0045	0.0047	0.0057	0.0046	0.0044	0.0045	0.0048	0.0053	0.0045	0.0055	0.0053	0.005
	40	0.007	0.006	0.006	0.006	0.006	0.006	0.006	0.006	0.006	0.007	0.006	0.005	0.006	0.007	0.006	0.006	0.006	0.006	0.0068	0.007	0.0062	0.0073	0.0074	0.0067	0.0066	0.0062	0.006	0.0048	0.0058	0.0059	0.006	0.0061	0.0064	0.007	0.0067	0.0065	0.005	0.0053	0.0065	0.005	0.0047	0.0048	0.0051	0.0057	0.0046	0.0062	0.006	0.0059
	50	0.007	0.007	0.007	0.007	0.007	0.007	0.007	0.008	0.007	0.008	0.008	0.007	0.007	0.008	0.007	0.007	0.008	0.007	0.0083	0.0086	0.0077	0.0084	0.0087	0.008	0.0078	0.0076	0.0074	0.0057	0.0077	0.0071	0.0077	0.0075	0.0079	0.009	0.0082	0.0082	0.0058	0.0059	0.0079	0.0058	0.0056	0.0059	0.0062	0.0067	0.0055	0.0073	0.007	0.0066
	60	0.009	0.009	0.01	0.008	0.009	0.009	0.009	0.009	0.008	0.01	0.009	0.008	0.009	0.01	0.009	0.009	0.009	0.009	0.0109	0.0108	0.0096	0.0112	0.0112	0.0103	0.0097	0.0099	0.0093	0.0078	0.0095	0.009	0.0105	0.0096	0.01	0.0113	0.0105	0.0102	0.0073	0.0072	0.0091	0.0074	0.0072	0.0071	0.0075	0.0084	0.007	0.009	0.0085	0.0083
	70	0.012	0.011	0.013	0.011	0.011	0.011	0.011	0.011	0.011	0.013	0.012	0.01	0.011	0.012	0.012	0.011	0.011	0.011	0.014	0.0137	0.0126	0.0134	0.0136	0.0127	0.0127	0.0123	0.0121	0.01	0.0122	0.0116	0.0127	0.0122	0.013	0.0143	0.013	0.0132	0.0095	0.0093	0.0108	0.0093	0.0085	0.0086	0.0095	0.0102	0.009	0.0107	0.0102	0.0099
	80	0.015	0.014	0.017	0.014	0.014	0.014	0.013	0.014	0.013	0.017	0.015	0.013	0.014	0.016	0.014	0.014	0.014	0.014	0.0172	0.0171	0.016	0.0171	0.0169	0.0163	0.0158	0.0155	0.0152	0.013	0.0153	0.0143	0.0166	0.0154	0.0161	0.0175	0.0164	0.0162	0.0118	0.0114	0.0134	0.0112	0.0117	0.0112	0.012	0.0127	0.0115	0.0133	0.0127	0.0123
	90	0.018	0.018	0.022	0.017	0.017	0.018	0.016	0.017	0.017	0.021	0.019	0.017	0.018	0.019	0.017	0.018	0.018	0.017	0.0225	0.0217	0.0203	0.0215	0.0213	0.0205	0.0204	0.0201	0.0203	0.0171	0.0199	0.0181	0.0212	0.0195	0.0203	0.0224	0.0212	0.0212	0.0149	0.0148	0.0167	0.0148	0.0145	0.0142	0.0152	0.016	0.0149	0.0163	0.0158	0.0154
	100	0.023	0.022	0.027	0.021	0.021	0.022	0.021	0.021	0.021	0.025	0.024	0.021	0.023	0.025	0.022	0.023	0.023	0.021	0.0284	0.0275	0.0255	0.0271	0.0268	0.0259	0.0262	0.0252	0.0259	0.0225	0.0251	0.0227	0.0266	0.0244	0.0255	0.0281	0.0269	0.0268	0.0192	0.0191	0.0209	0.0189	0.0182	0.0181	0.0195	0.0199	0.019	0.0202	0.0197	0.0191
	110	0.029	0.027	0.034	0.027	0.027	0.028	0.026	0.027	0.026	0.032	0.031	0.027	0.029	0.031	0.028	0.03	0.029	0.028	0.0358	0.0349	0.0321	0.0341	0.0335	0.0331	0.0327	0.0327	0.0329	0.0286	0.0318	0.0288	0.0334	0.0311	0.0322	0.0355	0.0336	0.034	0.025	0.0242	0.027	0.0245	0.0237	0.0224	0.025	0.0253	0.0247	0.0252	0.0251	0.0244
	120	0.036	0.035	0.04	0.034	0.034	0.035	0.033	0.034	0.033	0.041	0.039	0.036	0.037	0.039	0.035	0.039	0.036	0.035	0.0455	0.0435	0.0408	0.0431	0.043	0.0418	0.042	0.0408	0.0418	0.0366	0.0411	0.0354	0.0432	0.0398	0.0413	0.0453	0.0427	0.0428	0.0327	0.0317	0.0345	0.0314	0.0314	0.029	0.0318	0.0323	0.0318	0.0321	0.0319	0.0312
	130	0.045	0.045	0.05	0.043	0.044	0.044	0.042	0.043	0.042	0.051	0.051	0.047	0.047	0.05	0.044	0.05	0.046	0.044	0.0581	0.0561	0.0519	0.0547	0.0546	0.0537	0.0541	0.0526	0.0529	0.0475	0.0527	0.0454	0.0536	0.0502	0.0526	0.0582	0.0549	0.0541	0.0427	0.0414	0.0434	0.0412	0.0405	0.0374	0.0415	0.0421	0.0421	0.0415	0.0413	0.0415
	140	0.057	0.058	0.061	0.055	0.057	0.056	0.055	0.055	0.053	0.065	0.065	0.061	0.061	0.064	0.057	0.065	0.059	0.056	0.0742	0.0712	0.0673	0.0703	0.0702	0.069	0.0705	0.0692	0.0694	0.0626	0.0681	0.0579	0.0697	0.0647	0.0675	0.0738	0.0702	0.0692	0.0566	0.0547	0.0567	0.0547	0.0534	0.0489	0.054	0.0542	0.0553	0.0537	0.0542	0.0534
	150	0.073	0.072	0.077	0.071	0.071	0.071	0.069	0.069	0.065	0.083	0.084	0.078	0.077	0.081	0.073	0.084	0.076	0.071	0.0939	0.0899	0.0854	0.0891	0.0889	0.0875	0.0909	0.0899	0.0898	0.0802	0.0865	0.073	0.0872	0.082	0.0853	0.0931	0.0887	0.0881	0.0737	0.0714	0.0738	0.0722	0.07	0.0637	0.0687	0.0699	0.0725	0.0693	0.0692	0.0711
	160	0.084	0.089	0.085	0.081	0.082	0.08	0.078	0.079	0.078	0.097	0.102	0.095	0.09	0.094	0.083	0.099	0.087	0.084	0.1178	0.1145	0.1236	0.0985	0.0997	0.1126	0.1079	0.1188	0.1001	0.1253	0.113	0.0926	0.0933	0.0924	0.0974	0.1029	0.1011	0.0979	0.0963	0.1076	0.1141	0.0834	0.0806	0.077	0.0799	0.0767	0.0841	0.1139	0.1242	0.131
	170	0.105	0.109	0.104	0.1	0.101	0.1	0.095	0.095	0.094	0.123	0.127	0.119	0.112	0.117	0.106	0.13	0.108	0.106	0.1356	0.1349	0.1275	0.1201	0.1186	0.1247	0.1275	0.1265	0.1214	0.1202	0.1289	0.1087	0.1168	0.1138	0.1194	0.124	0.1215	0.1196	0.1143	0.1241	0.1306	0.1048	0.101	0.0964	0.0993	0.0968	0.1048	0.111	0.1116	0.1142
	180	0.132	0.134	0.128	0.12	0.123	0.124	0.116	0.118	0.115	0.155	0.162	0.153	0.141	0.149	0.143	0.169	0.135	0.132	0.169	0.1642	0.1612	0.1463	0.146	0.1534	0.154	0.1595	0.1482	0.1501	0.1604	0.1347	0.1456	0.1392	0.1487	0.1507	0.1468	0.1445	0.1449	0.1546	0.1616	0.1359	0.1299	0.1228	0.124	0.1212	0.1316	0.1412	0.141	0.1452
	190	0.168	0.169	0.163	0.144	0.145	0.151	0.139	0.141	0.138	0.197	0.203	0.192	0.178	0.187	0.191	0.211	0.166	0.163	0.209	0.2014	0.2037	0.1812	0.1809	0.187	0.1847	0.1939	0.1777	0.1879	0.1977	0.1667	0.1857	0.171	0.1933	0.1818	0.1799	0.1749	0.1892	0.2018	0.2028	0.1738	0.1708	0.1551	0.154	0.1525	0.166	0.1778	0.1789	0.1809
	200	0.204	0.207	0.2	0.204	0.177	0.189	0.165	0.179	0.18	0.235	0.252	0.239	0.218	0.229	0.246	0.254	0.198	0.196	0.2494	0.251	0.2529	0.2197	0.2229	0.2236	0.2248	0.2366	0.2179	0.2344	0.2407	0.2041	0.2327	0.2055	0.2377	0.2175	0.2141	0.2114	0.2464	0.2522	0.2503	0.2184	0.2138	0.1988	0.1931	0.1901	0.2137	0.22	0.2254	0.2321
	210	0.239	0.25	0.238	0.241	0.216	0.225	0.205	0.213	0.234	0.283	0.302	0.3	0.265	0.282	0.309	0.305	0.238	0.237	0.3071	0.2915	0.3054	0.2583	0.278	0.2713	0.2832	0.2884	0.276	0.2807	0.2874	0.2422	0.2801	0.2478	0.285	0.2609	0.2556	0.258	0.3034	0.3079	0.3056	0.2778	0.2706	0.2491	0.249	0.2368	0.2867	0.2769	0.2846	0.2909
	220	0.285	0.287	0.277	0.273	0.245	0.271	0.231	0.257	0.246	0.338	0.366	0.38	0.327	0.351	0.384	0.369	0.288	0.293	0.38	0.3394	0.3566	0.3039	0.3424	0.341	0.3588	0.3673	0.348	0.3362	0.341	0.2917	0.3518	0.2986	0.3487	0.3065	0.3036	0.3143	0.369	0.3743	0.3692	0.36	0.3372	0.3021	0.2942	0.2999	0.3334	0.3424	0.3499	0.3535
	230	0.338	0.341	0.331	0.279	0.291	0.286	0.29	0.309	0.277	0.403	0.45	0.471	0.419	0.439	0.469	0.44	0.353	0.363	0.4452	0.4065	0.4215	0.3855	0.4163	0.4334	0.4326	0.4361	0.4089	0.4222	0.4196	0.3416	0.3943	0.3798	0.4316	0.3738	0.374	0.3942	0.4472	0.4491	0.4477	0.4429	0.3955	0.3667	0.3486	0.3693	0.4007	0.4141	0.425	0.4279
	240	0.388	0.406	0.384	0.308	0.293	0.318	0.3	0.327	0.307	0.501	0.573	0.57	0.553	0.534	0.536	0.506	0.43	0.435	0.543	0.5085	0.5292	0.4399	0.4663	0.496	0.4954	0.4961	0.4822	0.5415	0.5113	0.4242	0.4516	0.444	0.4923	0.4579	0.4528	0.466	0.5271	0.5235	0.5292	0.5041	0.4678	0.4364	0.4229	0.4362	0.4815	0.488	0.5012	0.5011
	250	0.454	0.462	0.44	0.336	0.35	0.349	0.317	0.35	0.351	0.579	0.626	0.617	0.576	0.564	0.572	0.555	0.486	0.518	0.5883	0.5684	0.5862	0.4439	0.4762	0.4748	0.5213	0.5284	0.5061	0.5798	0.5467	0.4873	0.4391	0.4812	0.5247	0.4967	0.4762	0.4906	0.5966	0.5939	0.5976	0.5814	0.5469	0.5088	0.4962	0.5109	0.5486	0.5732	0.5878	0.575
	260	0.504	0.507	0.496	0.364	0.376	0.412	0.362	0.4	0.387	0.584	0.614	0.609	0.581	0.576	0.579	0.571	0.526	0.542	0.5937	0.5826	0.5856	0.399	0.4822	0.4716	0.5106	0.5178	0.5095	0.5668	0.5456	0.4994	0.4153	0.4603	0.5153	0.4929	0.4557	0.4752	0.5916	0.5885	0.5956	0.5643	0.5387	0.5176	0.5456	0.5463	0.5787	0.5708	0.5777	0.5744
	270	0.502	0.5	0.494	0.394	0.412	0.444	0.402	0.443	0.435	0.579	0.606	0.6	0.59	0.581	0.57	0.584	0.538	0.548	0.5853	0.58	0.5758	0.3948	0.4734	0.472	0.504	0.5063	0.4999	0.5605	0.5434	0.5011	0.403	0.4526	0.4992	0.4862	0.4494	0.4699	0.5919	0.5911	0.5995	0.557	0.5406	0.5152	0.5405	0.5398	0.5637	0.5739	0.5831	0.5764
	280	0.484	0.5	0.48	0.426	0.438	0.466	0.45	0.472	0.456	0.588	0.6	0.595	0.589	0.576	0.581	0.586	0.544	0.554	0.5812	0.573	0.569	0.3896	0.4671	0.4692	0.4995	0.4974	0.4909	0.5525	0.54	0.4952	0.3951	0.4435	0.4929	0.4879	0.4466	0.4704	0.5954	0.5932	0.6022	0.554	0.5431	0.516	0.5381	0.5381	0.5576	0.5779	0.5873	0.5815
	290	0.483	0.483	0.493	0.434	0.428	0.456	0.441	0.461	0.456	0.595	0.579	0.573	0.589	0.581	0.556	0.587	0.553	0.58	0.5782	0.5688	0.5642	0.3878	0.4646	0.4721	0.5003	0.4943	0.4923	0.5471	0.5401	0.4939	0.394	0.4437	0.4866	0.4818	0.4515	0.4707	0.5971	0.5988	0.6059	0.5508	0.5487	0.5176	0.5372	0.5379	0.5578	0.5834	0.5926	0.5866
	300	0.491	0.482	0.49	0.426	0.417	0.455	0.429	0.455	0.445	0.588	0.588	0.535	0.589	0.582	0.546	0.589	0.561	0.579	0.5753	0.5651	0.5594	0.3864	0.4662	0.4764	0.5002	0.4945	0.4929	0.5433	0.5395	0.4925	0.3905	0.4427	0.4833	0.4802	0.4552	0.4718	0.602	0.6021	0.6086	0.552	0.5536	0.5204	0.5351	0.5376	0.5585	0.5872	0.5965	0.5902
	310	0.491	0.473	0.486	0.415	0.416	0.456	0.425	0.45	0.447	0.557	0.569	0.544	0.598	0.59	0.54	0.574	0.565	0.537	0.5756	0.5621	0.5551	0.392	0.4695	0.4785	0.5018	0.4949	0.4907	0.5393	0.5397	0.4948	0.3908	0.4429	0.4809	0.4831	0.4623	0.4757	0.6059	0.6057	0.6135	0.5545	0.5602	0.5252	0.5371	0.5417	0.562	0.5938	0.604	0.5967
	320	0.494	0.475	0.462	0.413	0.42	0.441	0.432	0.444	0.443	0.538	0.578	0.572	0.6	0.594	0.511	0.558	0.561	0.534	0.5749	0.561	0.5543	0.3991	0.4724	0.48	0.5027	0.4967	0.4892	0.5375	0.5358	0.4968	0.3927	0.4429	0.4787	0.4852	0.4668	0.4791	0.6094	0.6069	0.6155	0.5595	0.5678	0.5304	0.5407	0.5461	0.5653	0.5986	0.6104	0.6032
	330	0.491	0.48	0.477	0.415	0.426	0.44	0.412	0.439	0.438	0.548	0.583	0.58	0.596	0.587	0.504	0.536	0.573	0.532	0.5736	0.5599	0.5521	0.4032	0.4734	0.4794	0.5024	0.4955	0.4876	0.5349	0.533	0.4988	0.3941	0.4424	0.478	0.4865	0.4695	0.4804	0.6117	0.6093	0.6172	0.5609	0.5715	0.5349	0.5422	0.5492	0.5666	0.6021	0.615	0.6077
	340	0.493	0.503	0.496	0.401	0.423	0.443	0.411	0.437	0.435	0.545	0.585	0.583	0.597	0.583	0.499	0.52	0.575	0.547	0.5724	0.558	0.5507	0.4053	0.4735	0.4784	0.5016	0.4942	0.4869	0.5337	0.5296	0.5014	0.3955	0.4405	0.476	0.4865	0.4709	0.4812	0.6124	0.6112	0.618	0.5598	0.5752	0.541	0.5444	0.5533	0.5677	0.6054	0.6184	0.6116
	350	0.505	0.496	0.492	0.403	0.417	0.443	0.408	0.429	0.422	0.535	0.592	0.586	0.579	0.584	0.501	0.5	0.579	0.545	0.5713	0.5573	0.5497	0.4066	0.4731	0.4776	0.4998	0.4927	0.4836	0.531	0.5267	0.5039	0.3966	0.4393	0.4747	0.4864	0.4727	0.4819	0.6134	0.6123	0.6194	0.563	0.5788	0.5465	0.5469	0.5558	0.5684	0.6088	0.6227	0.6161
	360	0.514	0.496	0.504	0.398	0.419	0.44	0.416	0.423	0.426	0.54	0.595	0.588	0.59	0.583	0.497	0.491	0.58	0.543	0.5689	0.5553	0.5483	0.4061	0.4732	0.4778	0.4988	0.4915	0.4837	0.5308	0.5267	0.5058	0.3975	0.4384	0.4733	0.4859	0.4729	0.4808	0.6158	0.6136	0.6207	0.5628	0.5801	0.5514	0.551	0.5605	0.5712	0.6121	0.6269	0.6223
	370	0.519	0.498	0.511	0.395	0.422	0.438	0.408	0.42	0.419	0.541	0.601	0.593	0.585	0.585	0.499	0.491	0.583	0.555	0.5669	0.5544	0.5474	0.4067	0.4719	0.4757	0.4976	0.4896	0.482	0.5297	0.5251	0.5074	0.3974	0.4367	0.4713	0.4851	0.4735	0.4805	0.6156	0.6145	0.6215	0.5634	0.5813	0.5569	0.5543	0.5651	0.5736	0.6147	0.6285	0.6239
	380	0.511	0.5	0.523	0.399	0.424	0.435	0.412	0.42	0.417	0.542	0.601	0.592	0.585	0.587	0.501	0.487	0.585	0.559	0.5666	0.5535	0.5465	0.4064	0.4713	0.4751	0.4964	0.4887	0.4804	0.529	0.5238	0.5081	0.3979	0.4357	0.4701	0.4849	0.4738	0.4808	0.6176	0.6166	0.6245	0.5641	0.5837	0.5622	0.5575	0.567	0.5756	0.6176	0.6315	0.6276
	390	0.511	0.512	0.504	0.404	0.415	0.435	0.41	0.42	0.416	0.538	0.595	0.594	0.586	0.591	0.504	0.486	0.585	0.557	0.5636	0.5506	0.5439	0.4042	0.4691	0.4724	0.4935	0.4855	0.4768	0.5265	0.521	0.5095	0.3971	0.4334	0.4685	0.4828	0.4718	0.4789	0.6156	0.6139	0.622	0.5634	0.5825	0.5647	0.5596	0.5692	0.578	0.6179	0.6311	0.6287
	400	0.511	0.507	0.475	0.4	0.414	0.435	0.418	0.423	0.417	0.542	0.602	0.597	0.584	0.591	0.505	0.485	0.59	0.549	0.5641	0.5502	0.5445	0.4048	0.4689	0.4718	0.4932	0.4845	0.4771	0.525	0.52	0.5091	0.3973	0.4334	0.468	0.4833	0.4725	0.4795	0.618	0.6171	0.6243	0.564	0.5839	0.5696	0.5657	0.5753	0.582	0.6227	0.6349	0.6334
	410	0.504	0.497	0.482	0.404	0.414	0.435	0.417	0.422	0.419	0.548	0.601	0.595	0.584	0.59	0.504	0.487	0.594	0.561	0.5642	0.5504	0.5443	0.406	0.4694	0.4724	0.4931	0.4849	0.4775	0.5257	0.521	0.5114	0.3994	0.4339	0.468	0.4844	0.4739	0.4804	0.6194	0.6182	0.6266	0.5663	0.5854	0.5746	0.5706	0.5801	0.5867	0.6268	0.6381	0.637
	420	0.51	0.508	0.509	0.408	0.415	0.438	0.416	0.425	0.422	0.554	0.599	0.6	0.583	0.592	0.517	0.485	0.599	0.545	0.5641	0.5512	0.5452	0.4068	0.4698	0.4733	0.4937	0.4852	0.4767	0.5257	0.5216	0.5126	0.4004	0.4337	0.4687	0.4847	0.4749	0.4811	0.6202	0.6202	0.6279	0.5678	0.587	0.579	0.575	0.5835	0.5899	0.6286	0.6396	0.641
	430	0.511	0.495	0.516	0.404	0.411	0.438	0.406	0.427	0.422	0.553	0.603	0.599	0.589	0.594	0.52	0.487	0.604	0.554	0.5649	0.5514	0.545	0.4068	0.47	0.4729	0.4935	0.4849	0.4767	0.5257	0.5212	0.5126	0.4011	0.4334	0.4688	0.4855	0.4753	0.4808	0.6209	0.6205	0.6279	0.5682	0.5886	0.582	0.5782	0.5867	0.5936	0.6314	0.6423	0.6429
	440	0.518	0.491	0.517	0.412	0.416	0.439	0.413	0.424	0.424	0.554	0.605	0.603	0.59	0.594	0.54	0.509	0.601	0.573	0.5656	0.5532	0.5459	0.4073	0.4703	0.4741	0.4942	0.4856	0.478	0.5264	0.5229	0.5138	0.4012	0.4339	0.4687	0.4857	0.4759	0.4821	0.6228	0.6227	0.6298	0.5705	0.5903	0.5858	0.584	0.5908	0.5978	0.634	0.6426	0.6454
	450	0.521	0.517	0.516	0.411	0.422	0.439	0.414	0.425	0.422	0.556	0.608	0.598	0.589	0.594	0.526	0.503	0.602	0.583	0.5668	0.555	0.5479	0.4098	0.4719	0.4747	0.4954	0.4869	0.4799	0.5275	0.5233	0.5135	0.4045	0.4347	0.4708	0.4879	0.4781	0.4838	0.6244	0.6249	0.6316	0.5735	0.592	0.5894	0.5896	0.595	0.603	0.6385	0.6483	0.6512
	460	0.517	0.517	0.506	0.407	0.425	0.439	0.419	0.424	0.428	0.558	0.608	0.598	0.592	0.592	0.537	0.507	0.6	0.575	0.5685	0.5566	0.5497	0.4117	0.4736	0.4763	0.4961	0.4874	0.4809	0.5296	0.5239	0.5133	0.4054	0.4348	0.4712	0.489	0.479	0.4847	0.626	0.6261	0.6329	0.5758	0.5945	0.594	0.5943	0.5986	0.6074	0.6425	0.6513	0.6559
	470	0.515	0.526	0.491	0.405	0.427	0.439	0.419	0.424	0.427	0.556	0.607	0.601	0.594	0.592	0.518	0.513	0.602	0.586	0.5679	0.5556	0.5494	0.4117	0.4737	0.4761	0.496	0.4871	0.4808	0.5307	0.5236	0.5139	0.4051	0.4348	0.472	0.4894	0.4783	0.4853	0.6275	0.6266	0.6328	0.576	0.5955	0.5957	0.5959	0.5995	0.6092	0.6435	0.651	0.6559
	480	0.516	0.506	0.511	0.406	0.425	0.438	0.42	0.421	0.438	0.556	0.592	0.6	0.595	0.591	0.517	0.533	0.606	0.585	0.5684	0.5571	0.55	0.4119	0.4741	0.4763	0.4964	0.4873	0.4806	0.5303	0.5237	0.513	0.4053	0.4344	0.4716	0.4899	0.4789	0.486	0.628	0.6277	0.6343	0.5769	0.5969	0.5989	0.6007	0.6024	0.6125	0.6465	0.655	0.6601
	490	0.516	0.498	0.504	0.406	0.426	0.439	0.42	0.422	0.436	0.568	0.601	0.6	0.593	0.594	0.517	0.517	0.603	0.578	0.5695	0.5576	0.5515	0.4125	0.475	0.4763	0.4971	0.4881	0.4812	0.5311	0.5238	0.5128	0.4052	0.4345	0.4733	0.491	0.4797	0.4872	0.6295	0.6287	0.6352	0.5783	0.5987	0.6013	0.6034	0.6046	0.6145	0.6481	0.6558	0.6626
	500	0.514	0.509	0.512	0.407	0.425	0.439	0.421	0.423	0.43	0.566	0.587	0.596	0.597	0.595	0.513	0.537	0.597	0.587	0.5684	0.557	0.5512	0.4123	0.4746	0.4758	0.4965	0.4875	0.4791	0.531	0.5233	0.5109	0.4034	0.4341	0.4729	0.4906	0.4785	0.486	0.628	0.6279	0.6338	0.5771	0.5983	0.6026	0.6034	0.6051	0.6154	0.6489	0.6571	0.6635
	510	0.519	0.521	0.503	0.411	0.422	0.436	0.424	0.42	0.435	0.582	0.603	0.598	0.598	0.598	0.51	0.543	0.599	0.57	0.567	0.5559	0.5499	0.4111	0.4736	0.4745	0.4957	0.4864	0.4784	0.5308	0.5215	0.5108	0.4014	0.433	0.4724	0.4903	0.477	0.4849	0.6267	0.625	0.6307	0.5769	0.5975	0.6035	0.6033	0.6054	0.6157	0.6497	0.6569	0.6635
	520	0.522	0.518	0.495	0.412	0.413	0.435	0.421	0.42	0.429	0.584	0.606	0.598	0.599	0.6	0.528	0.539	0.603	0.591	0.5676	0.5569	0.5508	0.4117	0.4746	0.475	0.4953	0.487	0.4783	0.531	0.5196	0.51	0.4014	0.4331	0.4739	0.4917	0.477	0.4857	0.6284	0.6275	0.6329	0.5795	0.6007	0.607	0.6068	0.6079	0.6187	0.6526	0.6595	0.6659
	530	0.523	0.508	0.49	0.404	0.412	0.435	0.42	0.419	0.431	0.577	0.604	0.599	0.598	0.598	0.523	0.554	0.607	0.573	0.5668	0.5564	0.5502	0.4117	0.4744	0.475	0.4957	0.4874	0.4785	0.5319	0.5197	0.5099	0.4011	0.4332	0.4743	0.4916	0.476	0.4852	0.6284	0.6264	0.6314	0.5801	0.6011	0.6078	0.6078	0.6083	0.6202	0.6533	0.6614	0.6674
	540	0.52	0.503	0.494	0.404	0.413	0.433	0.424	0.417	0.426	0.574	0.605	0.599	0.599	0.601	0.523	0.571	0.608	0.593	0.5664	0.5564	0.5501	0.4107	0.474	0.4747	0.4952	0.488	0.4803	0.5309	0.5189	0.5108	0.3998	0.433	0.4742	0.4916	0.476	0.4848	0.6291	0.6264	0.6312	0.5804	0.6027	0.61	0.609	0.6098	0.6218	0.6556	0.6619	0.6701
	550	0.515	0.504	0.507	0.407	0.419	0.432	0.422	0.415	0.426	0.586	0.601	0.602	0.596	0.6	0.515	0.55	0.61	0.574	0.5662	0.5558	0.5493	0.4095	0.4737	0.4738	0.4949	0.4874	0.479	0.5304	0.5173	0.5123	0.3981	0.4319	0.4739	0.4911	0.4737	0.4836	0.6284	0.6246	0.6284	0.5804	0.6022	0.6106	0.6081	0.6089	0.6203	0.6528	0.6614	0.6691
	560	0.513	0.494	0.513	0.405	0.417	0.43	0.422	0.414	0.425	0.597	0.602	0.601	0.594	0.6	0.529	0.565	0.612	0.589	0.5651	0.5556	0.5494	0.409	0.4743	0.4737	0.4947	0.4874	0.4795	0.5306	0.5166	0.5127	0.3971	0.4313	0.4737	0.4903	0.4722	0.4823	0.6284	0.6248	0.6288	0.5811	0.6031	0.6123	0.6097	0.6102	0.6217	0.6554	0.6639	0.6701
	570	0.511	0.507	0.493	0.409	0.411	0.426	0.419	0.415	0.423	0.597	0.6	0.601	0.6	0.604	0.528	0.568	0.612	0.596	0.5654	0.5556	0.5492	0.4086	0.4741	0.4735	0.4943	0.4879	0.48	0.5297	0.5156	0.5126	0.396	0.4316	0.4743	0.4902	0.4717	0.4822	0.6289	0.6251	0.6288	0.5823	0.6047	0.6146	0.6111	0.6112	0.6221	0.6562	0.6662	0.6724
	580	0.512	0.509	0.491	0.403	0.417	0.426	0.419	0.413	0.421	0.592	0.603	0.603	0.607	0.608	0.533	0.572	0.615	0.594	0.566	0.5566	0.55	0.4078	0.4747	0.4744	0.4948	0.4885	0.4812	0.531	0.5149	0.5141	0.3951	0.4319	0.4751	0.4904	0.4718	0.4826	0.6294	0.6264	0.6301	0.5828	0.6068	0.6168	0.6131	0.6122	0.6244	0.6582	0.6686	0.6745
	590	0.511	0.509	0.494	0.404	0.417	0.425	0.417	0.409	0.42	0.588	0.608	0.606	0.609	0.607	0.542	0.555	0.617	0.581	0.5645	0.5553	0.5492	0.4065	0.4744	0.4732	0.4934	0.4884	0.4815	0.5302	0.5161	0.5143	0.3926	0.4309	0.4743	0.4899	0.4705	0.4816	0.6297	0.6257	0.6293	0.5846	0.6077	0.6176	0.6145	0.6129	0.6247	0.6586	0.6695	0.6752
	600	0.514	0.494	0.524	0.405	0.419	0.424	0.413	0.405	0.417	0.588	0.604	0.598	0.609	0.608	0.532	0.574	0.621	0.582	0.5646	0.5563	0.55	0.4062	0.475	0.4737	0.4935	0.4891	0.4808	0.5306	0.5172	0.5131	0.3925	0.4305	0.4751	0.4897	0.4692	0.4808	0.6294	0.6257	0.629	0.5861	0.6094	0.6186	0.6155	0.613	0.6248	0.6598	0.672	0.6758
	610	0.511	0.492	0.519	0.405	0.409	0.42	0.412	0.404	0.415	0.6	0.606	0.598	0.612	0.609	0.53	0.585	0.622	0.588	0.5631	0.5548	0.5484	0.4035	0.4738	0.4729	0.493	0.4878	0.4772	0.5297	0.5187	0.5147	0.39	0.4298	0.4741	0.4886	0.4665	0.4785	0.6285	0.6249	0.6277	0.5857	0.6096	0.6202	0.6144	0.6128	0.6243	0.6581	0.6713	0.675
	620	0.515	0.503	0.509	0.404	0.415	0.419	0.412	0.404	0.413	0.59	0.606	0.597	0.61	0.612	0.545	0.572	0.621	0.583	0.5622	0.554	0.5484	0.4029	0.4743	0.4728	0.4926	0.4884	0.476	0.529	0.5225	0.5157	0.3886	0.429	0.4736	0.4881	0.465	0.4775	0.6282	0.6249	0.6284	0.5864	0.6101	0.6218	0.6158	0.6138	0.6243	0.6596	0.6722	0.676
	630	0.509	0.514	0.518	0.398	0.411	0.416	0.41	0.404	0.414	0.587	0.607	0.599	0.608	0.612	0.536	0.582	0.619	0.583	0.5622	0.5545	0.5487	0.4013	0.4736	0.4727	0.4916	0.4886	0.4754	0.5296	0.524	0.5163	0.3877	0.4282	0.4733	0.4869	0.464	0.4767	0.628	0.6241	0.6283	0.5869	0.6116	0.6226	0.6172	0.614	0.6252	0.6601	0.674	0.6775
	640	0.508	0.515	0.518	0.393	0.411	0.416	0.408	0.401	0.412	0.584	0.606	0.594	0.605	0.614	0.553	0.569	0.617	0.585	0.5626	0.554	0.549	0.3992	0.473	0.4721	0.4905	0.4885	0.4754	0.5302	0.5268	0.5173	0.3852	0.427	0.4728	0.4862	0.4628	0.4758	0.6283	0.6258	0.6283	0.5877	0.6127	0.6245	0.6175	0.6137	0.625	0.6597	0.6736	0.6775
	650	0.509	0.513	0.517	0.391	0.407	0.411	0.406	0.4	0.414	0.583	0.608	0.594	0.61	0.618	0.56	0.58	0.618	0.588	0.5618	0.5545	0.5488	0.3979	0.4726	0.4714	0.4903	0.4879	0.4757	0.5296	0.5292	0.5174	0.3833	0.4259	0.4726	0.4853	0.4614	0.4743	0.6287	0.626	0.629	0.5873	0.6131	0.6254	0.6193	0.6143	0.6252	0.6605	0.6748	0.6782
	660	0.505	0.495	0.511	0.387	0.4	0.41	0.4	0.398	0.408	0.585	0.609	0.591	0.608	0.619	0.556	0.585	0.62	0.576	0.5614	0.5541	0.5487	0.3964	0.4721	0.4713	0.4897	0.4883	0.4753	0.53	0.5299	0.5184	0.381	0.4244	0.4717	0.4844	0.4603	0.4735	0.6281	0.6255	0.6286	0.5866	0.6136	0.6268	0.6203	0.6143	0.6257	0.6609	0.6754	0.678
	670	0.503	0.506	0.514	0.38	0.394	0.405	0.395	0.395	0.405	0.587	0.614	0.595	0.61	0.619	0.549	0.587	0.622	0.581	0.5614	0.554	0.5491	0.3935	0.4711	0.4707	0.4887	0.4878	0.4752	0.5305	0.5312	0.5187	0.379	0.4238	0.4711	0.483	0.4584	0.4722	0.6283	0.6249	0.6283	0.5869	0.6143	0.6286	0.6202	0.6139	0.6247	0.6598	0.6749	0.679
	680	0.502	0.495	0.508	0.379	0.391	0.404	0.39	0.391	0.404	0.584	0.608	0.599	0.609	0.62	0.557	0.59	0.625	0.575	0.561	0.5539	0.5486	0.3916	0.4701	0.4693	0.4882	0.4872	0.4749	0.5306	0.5313	0.5195	0.3765	0.422	0.4711	0.482	0.4563	0.4699	0.6282	0.6253	0.6284	0.585	0.6148	0.6295	0.6206	0.6145	0.6244	0.659	0.6744	0.6786
	690	0.499	0.502	0.504	0.376	0.39	0.399	0.385	0.387	0.404	0.583	0.609	0.599	0.61	0.621	0.551	0.583	0.626	0.585	0.5601	0.5527	0.5485	0.3889	0.4686	0.469	0.487	0.4865	0.4743	0.5302	0.5318	0.5204	0.3748	0.42	0.4692	0.4801	0.4549	0.4688	0.6278	0.625	0.6274	0.5838	0.6137	0.6295	0.6214	0.6139	0.6233	0.658	0.6735	0.6779
	700	0.497	0.489	0.487	0.37	0.39	0.395	0.383	0.382	0.404	0.581	0.612	0.594	0.608	0.62	0.557	0.569	0.626	0.585	0.5605	0.5538	0.5488	0.3866	0.4675	0.4675	0.486	0.4857	0.4737	0.5306	0.533	0.5222	0.3725	0.4183	0.4679	0.479	0.4523	0.4667	0.628	0.6247	0.6284	0.584	0.6146	0.631	0.6222	0.6138	0.6228	0.6576	0.6729	0.6773
	710	0.496	0.493	0.495	0.369	0.38	0.391	0.379	0.377	0.401	0.586	0.611	0.598	0.607	0.623	0.549	0.578	0.627	0.575	0.5611	0.5535	0.5487	0.3846	0.4661	0.4669	0.4845	0.4848	0.4727	0.5308	0.5326	0.5225	0.3707	0.4166	0.4673	0.4777	0.4511	0.4663	0.6282	0.6241	0.6282	0.5838	0.6138	0.6319	0.6227	0.6129	0.6229	0.6575	0.6715	0.6762
	720	0.491	0.49	0.49	0.364	0.376	0.386	0.374	0.372	0.402	0.584	0.612	0.596	0.607	0.621	0.565	0.571	0.627	0.572	0.5598	0.5531	0.5488	0.382	0.4645	0.4655	0.4834	0.4841	0.473	0.5306	0.5316	0.5229	0.368	0.4147	0.4657	0.4762	0.4487	0.4645	0.6282	0.6241	0.628	0.5824	0.6148	0.632	0.6222	0.6125	0.6209	0.6541	0.6699	0.6748
	730	0.487	0.481	0.482	0.362	0.365	0.381	0.363	0.368	0.396	0.587	0.611	0.601	0.607	0.622	0.564	0.582	0.63	0.579	0.5586	0.5528	0.5483	0.379	0.4627	0.4635	0.4822	0.4829	0.4709	0.5301	0.5318	0.5223	0.3664	0.4128	0.4649	0.4743	0.4469	0.463	0.6281	0.6245	0.6281	0.5817	0.6142	0.6324	0.622	0.6118	0.6197	0.6526	0.6679	0.6733
	740	0.484	0.485	0.477	0.357	0.364	0.377	0.357	0.361	0.398	0.591	0.614	0.598	0.608	0.623	0.568	0.566	0.628	0.57	0.5576	0.5527	0.5481	0.3756	0.4614	0.4616	0.4801	0.4822	0.4713	0.5305	0.5315	0.5239	0.3643	0.4107	0.4635	0.473	0.4444	0.4614	0.6282	0.6242	0.6283	0.5802	0.6142	0.6322	0.6214	0.6105	0.6179	0.6501	0.6654	0.6714
	750	0.477	0.48	0.468	0.354	0.358	0.369	0.352	0.356	0.397	0.594	0.616	0.603	0.609	0.623	0.569	0.577	0.628	0.573	0.56	0.5528	0.5481	0.3737	0.4607	0.4602	0.4783	0.481	0.4712	0.5305	0.5306	0.5256	0.3613	0.4095	0.4623	0.4717	0.4422	0.4595	0.628	0.6241	0.6278	0.5791	0.614	0.633	0.6222	0.61	0.6179	0.6483	0.6633	0.6703
	760	0.47	0.473	0.455	0.35	0.346	0.363	0.348	0.35	0.394	0.592	0.612	0.602	0.612	0.622	0.566	0.562	0.629	0.584	0.559	0.5525	0.5483	0.3702	0.4582	0.4586	0.4765	0.4802	0.4694	0.5301	0.5312	0.5244	0.3588	0.4078	0.4615	0.4701	0.4401	0.4569	0.6279	0.6241	0.6277	0.5785	0.6134	0.633	0.6208	0.6099	0.6161	0.6462	0.6613	0.6674
	770	0.459	0.469	0.441	0.346	0.345	0.356	0.338	0.341	0.388	0.586	0.614	0.606	0.613	0.623	0.569	0.57	0.63	0.592	0.5591	0.5527	0.5481	0.3676	0.4566	0.4577	0.4744	0.4797	0.4687	0.5299	0.5297	0.5235	0.3558	0.4053	0.4597	0.4679	0.4379	0.4547	0.6279	0.6239	0.6275	0.5769	0.6126	0.632	0.6197	0.6084	0.6142	0.6434	0.6575	0.6646
	780	0.448	0.46	0.429	0.341	0.333	0.347	0.332	0.331	0.384	0.586	0.619	0.607	0.616	0.622	0.564	0.572	0.63	0.584	0.5588	0.5517	0.5478	0.3641	0.4541	0.4554	0.4724	0.4776	0.4685	0.5296	0.529	0.5237	0.3528	0.4029	0.4582	0.4656	0.4357	0.4524	0.6284	0.6238	0.6275	0.5736	0.6114	0.6314	0.6186	0.6072	0.6126	0.6393	0.6529	0.66
	790	0.432	0.446	0.411	0.335	0.327	0.339	0.326	0.325	0.379	0.59	0.616	0.608	0.619	0.624	0.557	0.574	0.63	0.571	0.5577	0.5513	0.5476	0.3605	0.4518	0.4526	0.4706	0.4758	0.4668	0.5282	0.5277	0.5237	0.3499	0.4002	0.4558	0.4635	0.4329	0.4497	0.6279	0.6234	0.6273	0.5705	0.6093	0.6298	0.6168	0.6047	0.6097	0.6355	0.6477	0.6552
	800	0.412	0.427	0.393	0.328	0.321	0.328	0.321	0.321	0.37	0.576	0.619	0.611	0.62	0.623	0.553	0.56	0.633	0.577	0.5572	0.5509	0.547	0.3572	0.4493	0.4509	0.4682	0.4738	0.466	0.5275	0.5269	0.5233	0.3469	0.3973	0.4537	0.4612	0.4303	0.4472	0.6277	0.6232	0.6275	0.5679	0.6078	0.6291	0.6154	0.6032	0.6072	0.632	0.6434	0.6509
	810	0.392	0.412	0.378	0.32	0.313	0.32	0.316	0.316	0.365	0.575	0.621	0.608	0.622	0.623	0.562	0.567	0.631	0.574	0.5575	0.5514	0.5478	0.3543	0.4475	0.449	0.4665	0.4731	0.465	0.5279	0.5269	0.5242	0.3443	0.395	0.4524	0.459	0.4286	0.4445	0.6277	0.623	0.6273	0.5649	0.6069	0.6282	0.6148	0.6016	0.6045	0.6272	0.6387	0.646
	820	0.366	0.388	0.361	0.312	0.305	0.311	0.31	0.31	0.357	0.583	0.62	0.613	0.624	0.625	0.571	0.566	0.631	0.577	0.557	0.5506	0.5469	0.3515	0.4452	0.4461	0.4638	0.4714	0.4637	0.5259	0.5244	0.5239	0.3408	0.3926	0.4501	0.4565	0.4254	0.442	0.627	0.6226	0.6266	0.5626	0.6051	0.6266	0.6137	0.5997	0.603	0.6235	0.6339	0.6415
	830	0.358	0.373	0.352	0.305	0.299	0.302	0.302	0.305	0.352	0.581	0.621	0.611	0.627	0.623	0.55	0.558	0.633	0.579	0.5569	0.5506	0.5463	0.3484	0.4426	0.4443	0.4618	0.47	0.4625	0.5257	0.5245	0.5242	0.3377	0.3899	0.4485	0.4536	0.4228	0.4396	0.6269	0.622	0.6268	0.5589	0.6035	0.6251	0.6121	0.5979	0.5996	0.6193	0.6293	0.6366
	840	0.356	0.358	0.341	0.301	0.293	0.295	0.295	0.299	0.343	0.576	0.623	0.611	0.63	0.623	0.568	0.555	0.633	0.579	0.5556	0.5497	0.5458	0.3444	0.4397	0.4415	0.4587	0.4683	0.4613	0.5243	0.5235	0.5228	0.3345	0.3876	0.4464	0.4514	0.4191	0.4368	0.6262	0.6224	0.6263	0.5567	0.6021	0.6244	0.6102	0.5954	0.5965	0.6142	0.6237	0.6306
	850	0.359	0.353	0.333	0.293	0.287	0.288	0.293	0.295	0.335	0.57	0.625	0.613	0.632	0.628	0.546	0.552	0.634	0.579	0.5555	0.5488	0.5449	0.3408	0.4369	0.439	0.4557	0.4661	0.4596	0.5233	0.5216	0.5214	0.3308	0.3846	0.4442	0.4484	0.4156	0.4334	0.6253	0.6203	0.6248	0.5516	0.6002	0.6217	0.6092	0.5925	0.5931	0.609	0.6176	0.6245
	860	0.352	0.341	0.326	0.285	0.281	0.282	0.288	0.29	0.319	0.582	0.624	0.617	0.635	0.626	0.551	0.547	0.634	0.578	0.5551	0.5488	0.5452	0.3376	0.435	0.4373	0.4543	0.4651	0.459	0.5232	0.521	0.5216	0.328	0.3828	0.4436	0.4465	0.4123	0.4308	0.6256	0.6206	0.6249	0.5494	0.5994	0.6215	0.6093	0.5912	0.5915	0.6049	0.613	0.6196
	870	0.345	0.334	0.319	0.279	0.278	0.278	0.283	0.287	0.311	0.583	0.625	0.617	0.638	0.627	0.544	0.55	0.632	0.577	0.555	0.5488	0.5454	0.3349	0.432	0.4355	0.4525	0.4634	0.4577	0.5227	0.521	0.5203	0.324	0.3803	0.4413	0.4437	0.4092	0.4279	0.6254	0.6205	0.6254	0.5464	0.5977	0.619	0.608	0.589	0.5887	0.6003	0.6082	0.6137
	880	0.333	0.324	0.311	0.273	0.271	0.272	0.276	0.283	0.297	0.575	0.625	0.615	0.641	0.627	0.548	0.558	0.632	0.574	0.5552	0.5492	0.5454	0.3318	0.4296	0.4332	0.4506	0.4623	0.4564	0.5226	0.52	0.5201	0.3199	0.3783	0.4402	0.4424	0.4056	0.4248	0.6252	0.6195	0.6248	0.5436	0.596	0.6183	0.6076	0.5862	0.5864	0.5967	0.6022	0.6075
	890	0.328	0.321	0.306	0.269	0.267	0.265	0.274	0.28	0.287	0.562	0.629	0.613	0.644	0.63	0.551	0.552	0.628	0.571	0.5544	0.5494	0.5457	0.3276	0.4267	0.4306	0.4482	0.4601	0.4544	0.5216	0.5191	0.5186	0.3161	0.3763	0.4384	0.4391	0.4016	0.4216	0.6244	0.6195	0.6246	0.5408	0.595	0.6161	0.607	0.5837	0.5833	0.5915	0.5968	0.6011
	900	0.321	0.315	0.299	0.264	0.262	0.263	0.27	0.277	0.277	0.575	0.627	0.616	0.647	0.631	0.559	0.548	0.633	0.571	0.5547	0.5495	0.5459	0.3247	0.4244	0.4278	0.4468	0.4589	0.4535	0.521	0.5183	0.5178	0.3119	0.3737	0.4368	0.4364	0.3979	0.4184	0.624	0.6191	0.6241	0.5375	0.5934	0.6149	0.6055	0.5817	0.5806	0.5865	0.5906	0.5942
	910	0.322	0.308	0.292	0.257	0.256	0.258	0.266	0.277	0.301	0.564	0.63	0.617	0.65	0.632	0.551	0.549	0.636	0.568	0.554	0.5493	0.5456	0.3211	0.4218	0.4257	0.4445	0.4572	0.4512	0.52	0.518	0.5181	0.308	0.3711	0.4345	0.4332	0.3938	0.4149	0.6236	0.6189	0.6244	0.5338	0.5921	0.613	0.6028	0.5787	0.5769	0.5814	0.5843	0.5873
	920	0.314	0.304	0.286	0.253	0.252	0.252	0.258	0.273	0.275	0.568	0.636	0.617	0.653	0.634	0.551	0.546	0.635	0.57	0.5535	0.5489	0.5452	0.3171	0.4187	0.4231	0.4417	0.4552	0.4496	0.5191	0.5168	0.5173	0.3032	0.3688	0.4325	0.4301	0.3896	0.411	0.6231	0.6185	0.6238	0.531	0.5902	0.6105	0.6018	0.5759	0.5742	0.576	0.578	0.5797
	930	0.306	0.295	0.281	0.248	0.247	0.249	0.257	0.271	0.264	0.577	0.636	0.619	0.655	0.636	0.549	0.562	0.638	0.564	0.5534	0.5486	0.545	0.3133	0.4157	0.42	0.439	0.453	0.4475	0.5185	0.5154	0.516	0.2987	0.3662	0.431	0.427	0.3853	0.407	0.6218	0.6167	0.6225	0.529	0.5885	0.6083	0.6007	0.5726	0.5708	0.5703	0.5714	0.5721
	940	0.301	0.294	0.276	0.244	0.243	0.242	0.25	0.268	0.262	0.557	0.633	0.615	0.656	0.635	0.546	0.557	0.637	0.567	0.5531	0.5486	0.5454	0.3101	0.4125	0.4171	0.4364	0.4516	0.4452	0.518	0.5153	0.5153	0.2944	0.3634	0.4287	0.4234	0.3805	0.4027	0.622	0.6168	0.6227	0.5251	0.5869	0.6055	0.598	0.57	0.5681	0.5648	0.5643	0.5639
	950	0.294	0.288	0.269	0.24	0.234	0.238	0.25	0.263	0.256	0.575	0.634	0.613	0.659	0.638	0.559	0.563	0.635	0.573	0.5525	0.5488	0.5452	0.3058	0.4095	0.4145	0.4339	0.4496	0.4432	0.5177	0.5149	0.5143	0.2894	0.3602	0.4271	0.4199	0.3759	0.3984	0.6211	0.616	0.6216	0.5228	0.5847	0.6042	0.596	0.5669	0.5648	0.5584	0.5581	0.5562
	960	0.284	0.283	0.265	0.235	0.229	0.232	0.244	0.259	0.248	0.562	0.635	0.615	0.661	0.637	0.545	0.563	0.635	0.563	0.552	0.5483	0.545	0.3014	0.4061	0.4112	0.4304	0.4466	0.4403	0.5161	0.5133	0.5127	0.2838	0.3571	0.4249	0.4159	0.3707	0.3936	0.6203	0.6146	0.6209	0.519	0.5822	0.6004	0.5931	0.5635	0.5617	0.5516	0.5517	0.5484
	970	0.274	0.278	0.261	0.231	0.226	0.227	0.238	0.254	0.246	0.567	0.632	0.614	0.662	0.636	0.537	0.568	0.638	0.558	0.5518	0.5483	0.5448	0.2973	0.4022	0.4081	0.4265	0.4442	0.4376	0.5155	0.5124	0.5131	0.2781	0.3539	0.4225	0.4124	0.3654	0.3885	0.6195	0.6133	0.6199	0.5162	0.5798	0.5986	0.5902	0.5597	0.5577	0.5443	0.5437	0.5402
	980	0.266	0.276	0.257	0.226	0.218	0.223	0.232	0.249	0.231	0.548	0.638	0.618	0.664	0.641	0.54	0.558	0.64	0.567	0.5511	0.5481	0.5448	0.2927	0.3987	0.4049	0.4236	0.4415	0.4346	0.5143	0.5117	0.5108	0.272	0.3505	0.4204	0.4084	0.3599	0.3837	0.6181	0.6127	0.619	0.5127	0.5779	0.5948	0.5858	0.5559	0.5542	0.5367	0.5367	0.532
	990	0.257	0.271	0.253	0.223	0.214	0.216	0.231	0.243	0.223	0.559	0.639	0.617	0.666	0.643	0.541	0.547	0.639	0.561	0.5515	0.5483	0.5446	0.2881	0.3955	0.4013	0.42	0.4384	0.4309	0.5133	0.5096	0.5093	0.2664	0.3469	0.4181	0.4038	0.3537	0.3776	0.6172	0.6117	0.6179	0.51	0.5753	0.592	0.5824	0.5525	0.5506	0.5281	0.5302	0.5239
	1000	0.255	0.266	0.25	0.218	0.212	0.209	0.23	0.235	0.219	0.549	0.637	0.613	0.668	0.638	0.53	0.556	0.637	0.562	0.551	0.547	0.544	0.2826	0.3911	0.3978	0.4159	0.4342	0.4268	0.5118	0.5081	0.5077	0.2602	0.3427	0.4155	0.3992	0.3463	0.3712	0.6148	0.6097	0.6158	0.5055	0.5717	0.5876	0.5768	0.5479	0.5461	0.5181	0.5218	0.5145
	B_Fluorescence	zip::Plac-lytR (tmp), prs1::PF6-lacI-tetR (gm), bgaA::PssbB-luc (tet), lytR::ery, cil::Ptet-cbpD, cbpD::sp																		zip::Plac-lytR (tmp), prs1::PF6-lacI-tetR (gm), bgaA::PssbB-luc (tet), lytR::ery, cil::Ptet-cbpD, cbpD::sp, comM::chl																		zip::Plac-comM (tmp), bgaA::PssbB-luc (tet), prs1::PF6-lacI-tetR (gm), cil::ptet-cbpD, cbpD::spec + comM::chl
		ADS294			ADS294 + 500 nM aTc			ADS294 + 500 nM aTc + CSP			ADS294 + 1mM IPTG			ADS294 + 1mM IPTG + 500 nM aTc			ADS294 + 1mM IPTG + 500 nM aTc			ADS341			ADS341 + 500 nM aTc			ADS341 + 500 nM aTc + CSP			ADS341 + 1mM IPTG			ADS341 + 1mM IPTG + 500 nM aTc			ADS341 + 1mM IPTG + 500 nM aTc			ADS345			ADS345 + 500 nM aTc			ADS345 + 500 nM aTc + CSP			ADS345 + 1mM IPTG
	0	3182	3223	3297	2981	3231	3075	2953	2826	2618	3339	3386	3349	3355	3445	3388	3388	3375	3352	12612	13134	13072	13192	13318	12963	12793	13038	13205	12950	13093	12846	12898	13130	12951	12861	12832	12947	12652	12665	12741	12668	12889	12729	12396	12589	12402	12270	12284	12364
	10	2582	2690	2775	2496	2721	2569	2461	2331	2133	2797	2908	2924	2902	2971	2891	2936	2884	2863	10444	11242	11477	11424	11522	11321	11133	11256	11486	11218	11187	10819	10711	11063	11143	10987	10803	11062	10745	10780	10866	10973	10848	10586	10068	10290	10252	10181	10134	10204
	20	2355	2429	2491	2237	2451	2321	2225	2117	1940	2532	2609	2609	2624	2641	2614	2632	2593	2543	9280	9849	9956	10103	10106	10004	9879	9986	10091	9871	9788	9457	9506	9794	9725	9637	9551	9718	9536	9566	9525	9542	9564	9317	8984	9166	9076	9111	9013	9002
	30	2225	2262	2354	2090	2284	2159	2067	1984	1830	2382	2442	2427	2435	2467	2423	2445	2427	2381	8514	8939	9087	9099	9075	9065	8814	9012	9123	8852	8802	8660	8656	8848	8821	8787	8675	8790	8578	8628	8642	8620	8689	8541	8360	8522	8303	8318	8260	8234
	40	2127	2174	2235	2001	2187	2064	1983	1889	1761	2285	2329	2311	2307	2342	2304	2334	2300	2302	8005	8345	8461	8500	8444	8323	8176	8286	8351	8216	8233	8041	8220	8249	8191	8154	8039	8168	7973	8046	8043	7972	8028	8009	7910	7984	7870	7861	7736	7735
	50	2085	2114	2157	1922	2102	2016	1926	1838	1707	2223	2233	2231	2233	2257	2228	2250	2244	2229	7574	7845	7898	7953	7910	7813	7626	7783	7884	7742	7731	7677	7841	7876	7794	7698	7682	7759	7571	7569	7626	7632	7622	7673	7667	7604	7538	7528	7429	7420
	60	2033	2066	2116	1883	2060	1960	1876	1800	1692	2173	2198	2190	2178	2194	2180	2190	2170	2177	7258	7510	7586	7554	7564	7387	7228	7329	7466	7352	7369	7379	7522	7502	7375	7405	7295	7401	7204	7218	7320	7321	7374	7367	7370	7391	7248	7230	7104	7131
	70	2006	2028	2087	1845	2022	1917	1846	1773	1660	2128	2149	2138	2135	2153	2120	2145	2128	2131	7077	7280	7313	7302	7318	7169	6930	7050	7156	7085	7176	7139	7290	7324	7138	7116	6997	7074	6940	6971	7006	7081	7122	7186	7196	7224	7076	7030	6845	6903
	80	1972	2003	2049	1821	1994	1889	1811	1739	1640	2117	2116	2096	2098	2107	2090	2115	2112	2105	6950	7059	7136	7123	7035	6902	6665	6842	6920	6862	6967	6946	7128	7108	7003	6924	6811	6798	6734	6715	6772	6811	6936	6964	7018	7018	6861	6850	6699	6733
	90	1946	1985	2017	1800	1960	1858	1780	1727	1622	2081	2084	2072	2064	2078	2068	2079	2065	2083	6734	6857	6924	6863	6878	6690	6543	6636	6718	6671	6728	6796	6969	6916	6809	6705	6611	6684	6620	6576	6666	6709	6769	6826	6898	6823	6663	6664	6587	6622
	100	1905	1944	1988	1765	1927	1834	1759	1695	1603	2056	2052	2044	2037	2041	2028	2044	2045	2051	6582	6677	6738	6709	6682	6525	6314	6488	6588	6490	6573	6650	6851	6797	6640	6562	6477	6512	6459	6401	6486	6548	6555	6687	6735	6689	6573	6577	6415	6388
	110	1892	1916	1948	1730	1884	1793	1737	1677	1576	2011	2022	1998	2000	2003	1988	2014	2010	2032	6434	6544	6630	6556	6526	6386	6228	6376	6419	6361	6394	6452	6646	6593	6465	6397	6258	6374	6289	6287	6345	6398	6488	6551	6642	6625	6492	6443	6295	6283
	120	1859	1871	1915	1703	1851	1775	1694	1646	1552	1976	1986	1967	1960	1977	1970	1970	1986	1977	6283	6417	6426	6380	6379	6228	6039	6133	6222	6156	6269	6281	6473	6404	6339	6229	6104	6173	6165	6144	6146	6213	6337	6427	6488	6460	6311	6314	6116	6166
	130	1819	1833	1878	1666	1808	1735	1674	1620	1537	1927	1935	1925	1904	1918	1913	1930	1944	1941	6111	6226	6265	6237	6182	6022	5834	5980	6043	5996	6072	6077	6291	6302	6151	6033	5928	6020	6049	6032	6067	6063	6238	6295	6381	6307	6217	6201	6016	6070
	140	1771	1789	1829	1628	1773	1695	1646	1582	1508	1878	1883	1875	1857	1872	1864	1892	1891	1890	5870	6073	6065	6012	5973	5862	5633	5777	5871	5804	5861	5973	6176	6084	5967	5870	5729	5809	5839	5869	5877	5887	6044	6150	6260	6170	6059	5996	5904	5936
	150	1733	1733	1788	1594	1703	1643	1598	1546	1474	1816	1813	1813	1802	1813	1811	1832	1830	1842	5723	5826	5874	5830	5744	5624	5467	5586	5652	5587	5667	5778	6007	5911	5821	5631	5565	5595	5678	5651	5724	5756	5875	5959	6042	6017	5920	5858	5699	5741
	160	1759	1768	1820	1597	1745	1663	1615	1559	1508	1818	1841	1853	1832	1815	1819	1819	1810	1843	6599*	6676*	6639*	6503*	6486*	6429*	6182*	6317*	6316*	6449*	6527*	6745*	6866*	6689*	6529*	6423*	6293*	6362*	6516*	6540*	6551*	6434*	6599*	6854*	6921*	6841*	6733*	6724*	6603*	6657*
	170	1686	1693	1760	1631	1768	1675	1661	1605	1513	1734	1749	1763	1716	1725	1716	1714	1711	1764	5956	6151	6276	6070	6047	5998	5744	5797	5883	5965	5979	6145	6222	6137	6042	5921	5850	5874	6068	6068	6060	5967	6100	6183	6190	6171	6184	6182	6051	6089
	180	1641	1631	1702	1867	1978	1830	1883	1828	1683	1650	1656	1682	1634	1630	1628	1681	1680	1794	5526	5730	5749	5680	5637	5518	5369	5442	5455	5447	5510	5650	5729	5678	5606	5512	5417	5419	5669	5624	5662	5537	5663	5764	5830	5839	5789	5769	5642	5694
	190	1597	1586	1650	2300	2380	2164	2253	2229	2017	1580	1558	1591	1527	1515	1530	1676	1670	1777	5126	5291	5341	5237	5230	5143	5005	5069	5118	5047	5037	5227	5348	5308	5204	5152	5077	5026	5234	5286	5269	5243	5330	5471	5616	5611	5537	5432	5345	5316
	200	1580	1565	1621	2786	2891	2632	2714	2693	2488	1460	1460	1482	1432	1423	1437	1644	1620	1705	4722	4879	4957	4958	4848	4749	4692	4720	4745	4605	4664	4822	4984	4922	4796	4851	4785	4777	4903	4940	4939	4994	5044	5147	5401	5393	5328	5118	4977	5045
	210	1560	1560	1596	3327	3465	3177	3252	3216	2974	1371	1372	1391	1331	1328	1339	1574	1556	1633	4348	4472	4547	4667	4501	4389	4433	4419	4456	4227	4222	4452	4591	4561	4456	4541	4512	4464	4565	4560	4563	4625	4742	4810	5169	5158	5073	4760	4660	4671
	220	1695	1667	1696	3904	4191	3659	3868	3394	3318	1310	1309	1319	1275	1261	1288	1499	1485	1558	3969	4102	4168	4312	4080	3990	4123	4132	4147	3810	3830	4027	4216	4178	4055	4290	4231	4211	4259	4229	4247	4447	4477	4663	5035	4962	4887	4468	4390	4380
	230	1867	1832	1872	4007	4026	4282	3838	3641	4069	1294	1331	1337	1317	1309	1338	1454	1436	1512	3608	3703	3772	3975	3806	3679	3918	3921	3898	3415	3455	3656	3881	3816	3753	4026	3968	3921	3926	3892	3932	4332	4312	4500	4893	4835	4745	4174	4108	4086
	240	2049	2039	2079	4811	5021	4786	4664	4724	4492	1334	1355	1400	1389	1391	1428	1500	1506	1532	3276	3346	3420	5115	4527	4878	3882	3806	3840	3074	3133	3335	4750	4305	3877	3984	4102	3946	3656	3615	3612	4333	4145	4336	4781	4709	4675	3931	3823	3819
	250	2335	2300	2357	5737	5766	5119	5530	5380	4874	1326	1340	1383	1380	1367	1426	1492	1477	1475	2969	3009	3067	8254	6089	6287	4225	4089	4110	2774	2809	3002	7417	6050	4777	4439	4930	4494	3426	3374	3360	4497	4087	4244	4757	4644	4600	3683	3596	3580
	260	2712	2713	2766	6343	6179	5269	5986	5639	5048	1286	1290	1330	1334	1327	1384	1446	1421	1424	2636	2670	2746	9600	6206	6610	4571	4107	4089	2498	2529	2714	8771	7171	5211	4910	5525	5025	3163	3135	3123	5039	4122	4264	4765	4714	4661	3469	3371	3346
	270	2806	2848	2947	6641	6424	5420	6333	5792	5192	1251	1257	1283	1301	1297	1346	1387	1380	1404	2362	2403	2424	9828	6309	6759	4625	4149	4064	2259	2291	2463	9228	7387	5333	4982	5818	5140	2951	2918	2880	5180	4103	4218	4769	4669	4706	3216	3134	3109
	280	2812	2854	2991	6809	6502	5485	6464	5946	5242	1226	1239	1256	1276	1271	1319	1356	1358	1362	2160	2191	2210	9986	6275	6710	4625	4037	3967	2086	2115	2253	9449	7556	5300	5008	5961	5095	2710	2682	2661	5125	3970	4095	4629	4563	4606	2991	2906	2907
	290	2817	2855	2965	6820	6418	5461	6511	5894	5170	1202	1212	1225	1235	1251	1274	1315	1318	1327	2010	2028	2040	10024	6167	6636	4451	3918	3824	1954	1979	2096	9484	7456	5221	4952	5885	5066	2506	2480	2460	5063	3733	3871	4523	4485	4502	2790	2705	2700
	300	2811	2846	2936	6735	6341	5396	6470	5937	5097	1197	1202	1216	1236	1241	1269	1292	1303	1315	1913	1909	1917	10065	6029	6522	4323	3736	3660	1852	1872	1976	9508	7464	5087	4872	5855	4990	2338	2311	2285	4883	3532	3659	4359	4331	4325	2600	2516	2521
	310	2777	2794	2898	6674	6264	5286	6370	5848	5040	1201	1190	1210	1232	1221	1244	1278	1274	1297	1823	1822	1831	9986	5852	6370	4183	3581	3449	1773	1801	1891	9480	7336	4931	4725	5771	4880	2193	2180	2156	4668	3288	3428	4189	4136	4217	2416	2349	2349
	320	2750	2757	2854	6539	6165	5233	6319	5841	5061	1191	1188	1205	1216	1213	1239	1248	1244	1263	1740	1739	1749	9849	5685	6191	3999	3348	3269	1701	1729	1819	9363	7217	4690	4623	5704	4708	2089	2056	2046	4479	3058	3198	3965	3929	3995	2290	2230	2216
	330	2713	2704	2816	6563	6059	5206	6205	5867	5058	1179	1193	1209	1207	1211	1226	1228	1248	1265	1699	1676	1678	9856	5458	5950	3811	3140	3065	1653	1670	1754	9263	7080	4468	4425	5524	4555	1994	1987	1972	4245	2885	2993	3743	3701	3822	2165	2115	2108
	340	2655	2651	2763	6480	5957	5144	6145	5870	5116	1174	1182	1216	1207	1208	1220	1217	1235	1259	1639	1623	1617	9665	5238	5737	3612	2950	2860	1598	1634	1709	9128	6867	4270	4221	5398	4402	1903	1888	1897	4032	2716	2821	3510	3481	3539	2078	2030	2033
	350	2607	2604	2695	6305	5774	5105	6000	5783	5129	1184	1206	1220	1201	1219	1223	1223	1240	1258	1585	1572	1583	9556	4960	5458	3413	2790	2713	1557	1586	1647	9068	6663	3959	4030	5245	4228	1852	1830	1828	3743	2569	2710	3302	3260	3333	2016	1951	1958
	360	2560	2552	2637	6197	5567	4955	5865	5746	5040	1183	1207	1240	1202	1240	1237	1217	1261	1248	1553	1536	1545	9432	4685	5188	3221	2642	2587	1528	1556	1636	8881	6462	3713	3868	5061	4034	1811	1784	1786	3550	2454	2584	3100	3051	3158	1945	1907	1931
	370	2499	2499	2593	5980	5372	4758	5787	5611	5014	1194	1219	1249	1202	1256	1232	1223	1282	1247	1516	1502	1497	9345	4391	4881	3058	2534	2458	1482	1517	1587	8770	6191	3510	3667	4888	3838	1769	1748	1739	3350	2366	2493	2916	2880	2946	1930	1878	1880
	380	2459	2439	2553	5745	5090	4535	5331	5454	4915	1192	1211	1247	1211	1263	1231	1220	1323	1257	1475	1476	1467	9101	4078	4529	2903	2412	2380	1461	1487	1565	8559	5876	3302	3470	4694	3615	1718	1709	1713	3188	2274	2423	2776	2734	2788	1885	1860	1861
	390	2393	2373	2470	5523	4824	4201	5262	5285	4802	1207	1221	1260	1222	1276	1249	1234	1357	1260	1459	1448	1446	8930	3789	4179	2768	2336	2292	1447	1458	1528	8387	5550	3109	3300	4464	3470	1685	1686	1690	3040	2212	2345	2663	2596	2655	1881	1821	1830
	400	2341	2325	2394	5230	4467	4012	4849	5030	4683	1209	1235	1271	1222	1318	1261	1229	1393	1255	1437	1417	1424	8732	3536	3890	2656	2251	2204	1415	1437	1493	8146	5181	2955	3146	4261	3297	1654	1637	1662	2898	2142	2272	2569	2500	2545	1853	1822	1846
	410	2269	2265	2347	4834	4196	3745	4562	4857	4536	1218	1247	1271	1229	1343	1264	1249	1442	1268	1413	1400	1403	8467	3278	3582	2548	2179	2134	1400	1415	1482	7875	4840	2789	3008	4023	3155	1628	1624	1634	2767	2089	2219	2496	2420	2452	1847	1802	1833
	420	2239	2185	2293	4558	3977	3514	4177	4601	4388	1218	1246	1283	1231	1352	1277	1258	1480	1254	1400	1381	1385	8184	3053	3340	2480	2104	2082	1379	1399	1451	7552	4516	2639	2910	3823	3016	1614	1593	1612	2667	2014	2145	2413	2348	2371	1836	1810	1827
	430	2199	2155	2240	4232	3782	3328	3940	4380	4223	1236	1243	1281	1236	1353	1286	1272	1533	1264	1382	1381	1366	7858	2850	3115	2381	2050	2027	1379	1388	1445	7160	4195	2498	2807	3693	2891	1593	1583	1587	2537	1975	2099	2362	2291	2305	1847	1815	1845
	440	2168	2102	2183	4007	3605	3142	3856	4230	4049	1238	1259	1287	1242	1375	1285	1295	1584	1264	1374	1366	1362	7391	2667	2871	2295	1999	1975	1363	1379	1434	6719	3871	2376	2706	3525	2816	1572	1576	1575	2466	1932	2049	2306	2245	2273	1868	1833	1848
	450	2122	2060	2146	3828	3442	2991	3683	4108	3886	1244	1250	1303	1233	1388	1294	1308	1636	1278	1359	1348	1348	6813	2498	2660	2231	1927	1919	1356	1360	1411	6221	3596	2277	2622	3374	2706	1570	1553	1572	2362	1868	2004	2270	2189	2206	1870	1849	1865
	460	2096	2018	2102	3564	3317	2842	3518	3948	3684	1260	1259	1301	1236	1395	1286	1323	1654	1273	1339	1337	1333	6181	2349	2474	2158	1894	1865	1346	1363	1393	5708	3322	2149	2525	3241	2612	1546	1546	1551	2295	1827	1958	2225	2151	2160	1889	1858	1887
	470	2065	1990	2068	3335	3200	2722	3332	3781	3553	1260	1269	1307	1245	1411	1301	1325	1640	1287	1337	1325	1334	5595	2204	2331	2092	1857	1821	1342	1348	1390	5286	3117	2059	2446	3119	2505	1547	1537	1538	2215	1793	1910	2189	2117	2126	1910	1885	1905
	480	2049	1948	2038	3193	3095	2606	3231	3679	3341	1266	1271	1312	1236	1427	1291	1352	1669	1280	1331	1331	1321	5012	2109	2201	2036	1811	1792	1338	1354	1386	4871	2905	1974	2374	2995	2443	1534	1528	1525	2160	1763	1882	2156	2078	2103	1921	1899	1937
	490	2031	1914	2009	3156	2998	2502	3087	3584	3097	1281	1269	1303	1241	1438	1290	1358	1679	1283	1320	1326	1328	4539	2008	2101	2003	1766	1752	1337	1342	1378	4469	2724	1917	2321	2882	2359	1521	1506	1532	2106	1731	1857	2127	2051	2070	1956	1934	1958
	500	2005	1898	1973	3066	2948	2402	3043	3475	2902	1284	1270	1283	1242	1455	1297	1370	1679	1286	1310	1321	1318	4085	1937	2004	1944	1743	1726	1333	1344	1382	4133	2550	1844	2240	2783	2310	1516	1511	1523	2059	1696	1822	2109	2028	2052	1993	1975	2004
	510	1995	1882	1944	3027	2899	2357	2990	3388	2636	1275	1271	1298	1237	1449	1289	1388	1671	1278	1309	1323	1314	3739	1879	1925	1903	1717	1701	1328	1335	1373	3817	2415	1796	2178	2667	2227	1508	1504	1512	2014	1669	1787	2092	2016	2031	2013	2000	2033
	520	1993	1870	1928	2974	2832	2286	2835	3284	2464	1290	1277	1310	1242	1458	1305	1380	1667	1280	1305	1316	1305	3425	1807	1855	1870	1677	1678	1319	1333	1353	3583	2319	1731	2116	2594	2165	1502	1496	1520	1970	1645	1772	2062	1979	2000	2047	2029	2055
	530	1974	1846	1920	2777	2729	2243	2722	3136	2306	1292	1290	1307	1233	1456	1290	1394	1680	1279	1304	1309	1307	3178	1759	1808	1842	1648	1652	1327	1335	1355	3363	2227	1699	2073	2496	2113	1502	1498	1504	1941	1627	1749	2060	1954	2000	2083	2056	2102
	540	1972	1835	1911	2723	2676	2180	2666	3019	2226	1307	1279	1310	1240	1464	1304	1393	1715	1279	1297	1303	1308	2967	1730	1771	1807	1630	1628	1323	1322	1351	3197	2142	1672	2024	2432	2069	1491	1485	1502	1928	1613	1724	2019	1948	1971	2111	2107	2132
	550	1965	1846	1918	2728	2645	2145	2605	2963	2118	1309	1276	1310	1225	1464	1306	1405	1696	1272	1291	1308	1310	2817	1703	1728	1796	1617	1617	1322	1328	1360	3052	2068	1637	1978	2367	2027	1504	1483	1498	1930	1599	1710	2038	1928	1967	2159	2152	2183
	560	1964	1853	1940	2676	2599	2131	2557	2857	2058	1314	1282	1298	1222	1451	1314	1399	1696	1285	1294	1310	1311	2669	1685	1706	1781	1596	1602	1319	1335	1350	2917	2030	1623	1950	2312	1984	1496	1494	1491	1932	1604	1710	2031	1924	1960	2212	2210	2229
	570	1954	1861	1944	2789	2631	2099	2494	2767	2014	1315	1284	1294	1224	1455	1314	1402	1705	1284	1288	1309	1314	2580	1662	1692	1758	1592	1593	1318	1334	1353	2824	1983	1595	1920	2269	1952	1496	1481	1498	1953	1598	1704	1995	1930	1950	2257	2239	2285
	580	1975	1869	1952	2741	2667	2098	2484	2726	1975	1318	1282	1306	1218	1454	1308	1401	1719	1284	1287	1311	1306	2501	1666	1680	1748	1577	1580	1324	1333	1358	2730	1953	1586	1883	2238	1938	1493	1484	1492	1948	1586	1695	2000	1912	1954	2309	2305	2343
	590	1975	1878	1964	2650	2679	2102	2469	2666	1930	1321	1274	1299	1214	1447	1301	1389	1717	1279	1291	1311	1305	2442	1654	1675	1749	1579	1582	1332	1348	1368	2687	1939	1575	1861	2214	1927	1505	1497	1496	1969	1589	1693	1995	1922	1953	2367	2351	2382
	600	2031	1909	2053	2650	2778	2123	2438	2648	1927	1316	1286	1294	1218	1450	1297	1404	1715	1271	1294	1309	1313	2413	1657	1684	1743	1574	1573	1338	1346	1361	2660	1913	1568	1840	2186	1905	1508	1498	1516	1990	1595	1710	2010	1917	1965	2415	2421	2461
	610	2049	1943	2096	2665	2767	2159	2515	2642	1925	1328	1283	1281	1219	1436	1288	1401	1711	1275	1298	1315	1318	2386	1662	1681	1742	1570	1582	1337	1353	1364	2603	1900	1564	1826	2158	1896	1512	1505	1514	2010	1600	1698	2011	1924	1965	2486	2465	2500
	620	2083	2009	2145	2651	2856	2188	2549	2676	1935	1316	1290	1281	1215	1445	1307	1404	1704	1278	1294	1310	1312	2358	1650	1678	1744	1572	1573	1340	1353	1359	2583	1880	1563	1799	2140	1882	1521	1514	1523	2042	1619	1700	2018	1933	1974	2523	2526	2564
	630	2114	2096	2214	2593	2883	2232	2588	2699	1932	1316	1275	1276	1207	1437	1288	1388	1690	1266	1301	1312	1318	2337	1656	1679	1742	1565	1577	1341	1357	1363	2575	1882	1558	1793	2108	1881	1513	1526	1531	2063	1617	1705	2036	1950	1983	2574	2594	2642
	640	2161	2175	2293	2505	2998	2269	2621	2714	1940	1314	1280	1280	1210	1427	1276	1395	1658	1271	1295	1319	1323	2342	1674	1707	1739	1571	1582	1344	1367	1371	2571	1873	1567	1788	2111	1862	1537	1534	1542	2088	1633	1721	2026	1963	2007	2628	2648	2690
	650	2221	2225	2367	2573	3045	2323	2740	2793	1989	1313	1284	1291	1210	1435	1279	1397	1678	1275	1309	1317	1320	2335	1666	1710	1747	1563	1579	1353	1370	1376	2562	1875	1568	1775	2093	1878	1540	1535	1549	2119	1634	1743	2047	1976	2027	2700	2701	2757
	660	2290	2313	2480	2589	3096	2391	2826	2842	2003	1302	1287	1278	1210	1423	1275	1391	1676	1258	1308	1320	1323	2342	1677	1709	1747	1572	1582	1362	1364	1371	2573	1873	1557	1762	2076	1848	1539	1552	1559	2158	1655	1750	2055	1999	2039	2763	2764	2812
	670	2360	2417	2593	2601	3228	2479	2952	2903	2055	1298	1289	1276	1213	1417	1280	1395	1679	1272	1301	1322	1314	2353	1683	1712	1753	1574	1582	1359	1380	1385	2583	1881	1567	1762	2073	1847	1567	1547	1569	2191	1662	1763	2057	2002	2053	2814	2816	2865
	680	2432	2463	2698	2706	3360	2570	3047	2994	2091	1309	1283	1272	1209	1412	1276	1394	1674	1263	1305	1315	1322	2358	1696	1732	1746	1571	1585	1367	1370	1391	2584	1898	1575	1760	2067	1856	1572	1568	1579	2228	1688	1770	2084	2013	2076	2878	2880	2961
	690	2546	2626	2850	2743	3557	2650	3186	3096	2135	1323	1286	1270	1217	1419	1282	1396	1669	1274	1311	1316	1317	2359	1709	1737	1746	1566	1598	1362	1381	1392	2622	1888	1584	1753	2051	1853	1585	1589	1595	2274	1693	1791	2094	2025	2084	2939	2963	3039
	700	2661	2749	3025	2882	3695	2760	3310	3211	2191	1308	1283	1273	1216	1410	1281	1397	1664	1272	1304	1313	1323	2369	1721	1755	1740	1575	1590	1377	1383	1395	2612	1899	1586	1752	2044	1856	1602	1594	1602	2306	1722	1820	2108	2049	2114	3005	3022	3090
	710	2805	2916	3201	2979	3815	2904	3404	3368	2247	1300	1276	1270	1209	1408	1273	1403	1630	1272	1312	1328	1329	2396	1729	1759	1751	1576	1583	1369	1396	1396	2633	1913	1589	1753	2046	1852	1599	1604	1622	2344	1750	1819	2143	2074	2143	3089	3107	3157
	720	2968	3125	3417	3068	3960	3047	3515	3501	2339	1305	1289	1268	1207	1403	1280	1409	1616	1275	1314	1321	1330	2391	1731	1766	1752	1580	1597	1383	1393	1410	2638	1918	1599	1744	2045	1856	1619	1618	1630	2386	1757	1843	2159	2081	2178	3154	3183	3250
	730	3166	3283	3642	3225	4115	3220	3652	3682	2417	1310	1293	1262	1220	1410	1275	1405	1606	1282	1315	1324	1329	2392	1757	1789	1744	1584	1602	1394	1398	1411	2665	1939	1610	1755	2045	1867	1636	1639	1650	2426	1790	1865	2163	2110	2195	3222	3250	3343
	740	3412	3617	4013	3313	4358	3408	3847	3847	2505	1315	1294	1269	1219	1397	1285	1416	1621	1287	1311	1328	1331	2406	1759	1803	1747	1583	1611	1389	1397	1415	2675	1949	1614	1750	2046	1875	1645	1654	1663	2440	1810	1898	2198	2152	2237	3300	3337	3403
	750	3684	3999	4305	3521	4509	3614	3966	3999	2613	1312	1293	1281	1228	1399	1288	1416	1608	1292	1314	1332	1334	2406	1776	1796	1749	1590	1617	1397	1415	1422	2690	1961	1625	1747	2047	1885	1673	1667	1692	2480	1830	1913	2214	2166	2261	3382	3416	3489
	760	3955	4193	4766	3663	4779	3828	4124	4189	2738	1322	1292	1274	1234	1402	1290	1409	1604	1307	1329	1327	1336	2419	1796	1817	1750	1595	1611	1399	1419	1437	2698	1962	1641	1748	2052	1884	1699	1682	1697	2547	1848	1939	2256	2187	2292	3475	3498	3594
	770	4290	4567	5057	3825	5031	4051	4246	4344	2841	1315	1295	1295	1238	1398	1290	1432	1596	1315	1326	1330	1341	2428	1797	1834	1759	1598	1604	1410	1421	1434	2717	1972	1637	1762	2058	1894	1700	1709	1713	2582	1880	1962	2281	2222	2333	3564	3602	3703
	780	4569	4849	5333	3946	5271	4264	4493	4528	2995	1316	1293	1279	1239	1384	1289	1425	1610	1304	1327	1334	1338	2441	1798	1833	1759	1598	1628	1419	1414	1445	2724	1996	1657	1768	2074	1920	1722	1718	1737	2608	1906	1991	2306	2240	2369	3658	3709	3829
	790	4921	5237	5748	4145	5553	4491	4713	4645	3119	1324	1313	1297	1250	1394	1301	1430	1616	1312	1336	1337	1338	2426	1822	1856	1759	1604	1638	1419	1427	1463	2761	2012	1667	1781	2089	1936	1742	1742	1752	2661	1923	2016	2330	2291	2396	3733	3799	3902
	800	5204	5486	6039	4297	5653	4769	4853	4710	3271	1332	1306	1294	1250	1392	1290	1451	1619	1307	1334	1335	1337	2434	1847	1878	1765	1608	1629	1424	1421	1459	2772	2027	1676	1792	2103	1957	1757	1764	1768	2729	1950	2060	2356	2318	2456	3829	3881	4026
	810	5561	5650	6288	4455	5894	4930	4925	4804	3439	1330	1310	1296	1263	1394	1299	1452	1610	1323	1329	1333	1349	2441	1860	1878	1770	1621	1639	1433	1438	1468	2798	2042	1689	1809	2111	1988	1781	1789	1798	2758	1986	2084	2398	2375	2487	3922	4010	4144
	820	5979	5906	6452	4614	6016	5081	4968	4871	3570	1338	1316	1302	1273	1405	1308	1470	1616	1323	1333	1332	1341	2442	1875	1891	1781	1622	1652	1434	1441	1475	2815	2061	1694	1833	2140	2015	1801	1803	1822	2790	2015	2104	2428	2400	2535	4025	4120	4270
	830	6228	6047	6660	4732	5872	5288	5113	4948	3728	1348	1323	1296	1278	1413	1320	1484	1628	1331	1337	1337	1345	2458	1889	1916	1796	1645	1662	1448	1446	1489	2858	2083	1722	1855	2174	2046	1828	1833	1839	2865	2057	2141	2473	2453	2622	4104	4214	4407
	840	6274	6347	6865	4807	6025	5439	5144	5017	3896	1349	1345	1307	1281	1406	1324	1500	1638	1337	1350	1347	1352	2450	1918	1929	1807	1657	1678	1442	1449	1499	2891	2109	1735	1874	2216	2075	1853	1862	1860	2923	2091	2174	2525	2502	2684	4216	4361	4540
	850	6584	6420	7090	4868	6039	5536	5020	5054	4022	1361	1344	1310	1295	1416	1322	1517	1646	1357	1355	1350	1352	2473	1949	1956	1827	1674	1692	1449	1465	1513	2892	2124	1752	1900	2247	2113	1878	1883	1887	2979	2135	2217	2555	2549	2738	4306	4450	4671
	860	6690	6604	7303	4898	5961	5608	4841	5150	4207	1360	1339	1328	1297	1424	1341	1531	1668	1378	1355	1346	1358	2507	1978	1966	1853	1690	1700	1465	1467	1527	2956	2153	1770	1921	2297	2180	1897	1897	1906	3062	2173	2245	2610	2626	2802	4439	4565	4783
	870	6911	6794	7532	4920	5852	5561	4836	5211	4287	1369	1332	1330	1309	1440	1342	1554	1684	1376	1352	1355	1355	2508	1996	1996	1888	1718	1746	1472	1475	1538	2977	2183	1801	1952	2355	2234	1927	1930	1941	3119	2220	2306	2660	2692	2882	4533	4670	4930
	880	7201	7151	7794	4903	5810	5575	4954	5273	4449	1377	1349	1322	1318	1450	1347	1570	1701	1392	1359	1361	1341	2520	2006	2018	1904	1745	1757	1490	1489	1549	2999	2207	1817	1998	2392	2281	1957	1973	1976	3157	2266	2329	2714	2766	2963	4642	4816	5056
	890	7088	7002	7946	4922	5691	5494	4561	5168	4565	1394	1365	1340	1328	1457	1367	1602	1722	1407	1367	1369	1369	2576	2051	2066	1948	1758	1794	1492	1492	1558	3052	2246	1838	2034	2446	2344	2000	1999	2011	3231	2327	2384	2791	2828	3061	4728	4909	5194
	900	7030	7138	8154	4823	5491	5295	4238	4981	4713	1386	1368	1338	1335	1457	1372	1620	1744	1414	1373	1357	1373	2581	2082	2067	1991	1794	1818	1514	1508	1573	3109	2295	1882	2084	2526	2445	2031	2036	2066	3316	2383	2431	2836	2888	3121	4858	5016	5357
	910	6813	7358	8225	4825	5356	5082	4458	4719	4566	1395	1368	1350	1346	1470	1383	1654	1767	1418	1389	1372	1372	2629	2121	2109	2038	1843	1865	1524	1520	1589	3162	2340	1899	2150	2602	2496	2071	2091	2099	3402	2439	2508	2897	2990	3207	4969	5155	5446
	920	6562	7074	8241	4711	5093	4946	4246	4551	4661	1409	1383	1352	1363	1477	1387	1691	1791	1456	1389	1377	1381	2657	2162	2163	2086	1877	1911	1541	1543	1602	3224	2374	1928	2212	2668	2574	2101	2135	2133	3451	2498	2540	2998	3061	3308	5088	5254	5603
	930	6206	7391	8170	4522	4855	4647	3896	4294	4676	1420	1396	1368	1371	1494	1404	1720	1818	1456	1391	1379	1397	2694	2204	2185	2124	1942	1949	1552	1557	1634	3255	2415	1965	2260	2770	2673	2151	2169	2185	3538	2561	2590	3042	3146	3435	5193	5340	5620
	940	6077	7072	8077	4369	4745	4530	3786	4112	4563	1420	1390	1363	1378	1510	1428	1753	1844	1486	1396	1388	1390	2705	2253	2225	2193	1995	2020	1574	1574	1640	3307	2467	2000	2331	2849	2765	2185	2230	2223	3618	2637	2636	3128	3227	3493	5311	5434	5716
	950	5599	6838	8076	4267	4663	4264	3853	3965	4527	1428	1405	1384	1388	1528	1440	1802	1887	1521	1417	1401	1395	2760	2311	2278	2272	2062	2091	1601	1587	1662	3397	2508	2034	2412	2927	2837	2237	2259	2279	3674	2697	2674	3192	3308	3582	5414	5530	5817
	960	5442	6722	7980	4079	4463	4110	3677	3796	4417	1446	1418	1389	1403	1536	1455	1847	1932	1534	1416	1394	1397	2814	2329	2317	2353	2126	2166	1615	1603	1690	3458	2565	2085	2484	3047	2987	2289	2305	2346	3744	2768	2737	3265	3401	3687	5534	5646	5935
	970	5312	6725	7923	3942	4311	3917	3594	3660	4250	1450	1427	1395	1421	1557	1468	1883	1964	1555	1421	1408	1400	2856	2408	2372	2424	2206	2245	1631	1626	1712	3531	2624	2121	2580	3139	3064	2328	2361	2379	3794	2848	2785	3347	3508	3777	5607	5743	6019
	980	5129	6105	7761	3738	4113	3788	3537	3516	4073	1455	1429	1403	1429	1560	1482	1918	2012	1583	1432	1411	1430	2907	2465	2434	2523	2297	2343	1657	1648	1742	3592	2701	2168	2667	3268	3202	2385	2440	2439	3875	2924	2847	3434	3586	3892	5697	5831	6094
	990	5189	6174	7538	3595	3997	3661	3529	3448	4020	1468	1453	1419	1449	1600	1502	1968	2047	1615	1435	1423	1433	2967	2530	2487	2623	2391	2441	1675	1682	1752	3693	2773	2221	2776	3379	3339	2440	2482	2506	3938	3001	2911	3509	3666	3970	5807	5917	6146
	1000	5092	5719	7299	3438	3874	3579	3596	3536	3899	1476	1458	1427	1458	1624	1523	2025	2095	1645	1453	1427	1441	3027	2584	2544	2737	2486	2570	1708	1697	1787	3785	2833	2254	2877	3511	3460	2505	2540	2575	3998	3082	2980	3604	3768	4030	5896	6014	6324
[truncated: 6 more columns]
