# Supplementary material for: Competence remodels the pneumococcal cell wall exposing key surface virulence factors that mediate increased host adherence
Source: PLoS Biol. 2023 Jan 30;21(1):e3001990. doi: 10.1371/journal.pbio.3001990 (PMC9910801; doi:10.1371/journal.pbio.3001990)
Supplement: S9 Table — Optical density and area under the curve data from the natural competence detection assays in S5 data (see Methods section for more details). (XLSX) [file pbio.3001990.s017.xlsx]

## Sheet: Table S9_Natural competence
	OD	SPV_0098															secG															comM															licA
	time (min)	ADS242			ADS242 + 5 uM IPTG			ADS242 + 10 uM IPTG			ADS242 + 100 uM IPTG			ADS242 + 1000 uM IPTG			ADS56 + 0 µM IPTG			ADS56 + 5 µM IPTG			ADS56 + 10 µM IPTG			ADS56 + 100 µM IPTG			ADS56 + 1000 µM IPTG			ADS190 CY + 0 µM IPTG			ADS190 CY + 5 µM IPTG			ADS190 CY + 10 µM IPTG			ADS190 CY + 100 µM IPTG			ADS190 CY + 1 mM IPTG			ADS50 0 µM IPTG
	0	0.0043	0.004	0.0041	0.0042	0.0042	0.011	0.004	0.004	0.0042	0.0041	0.004	0.004	0.0042	0.0041	0.004	0.004	0.004	0.0047	0.0044	0.0042	0.0043	0.004	0.004	0.0048	0.0042	0.0041	0.004	0.0041	0.0041	0.0041	0.004	0.0045	0.004	0.004	0.004	0.004	0.004	0.004	0.004	0.004	0.004	0.004	0.004	0.0043	0.0051	0.0041	0.0051	0.0044
	10	0.004	0.0042	0.004	0.004	0.004	0.004	0.0042	0.0045	0.004	0.004	0.0042	0.004	0.004	0.004	0.0049	0.004	0.0041	0.004	0.004	0.004	0.004	0.0044	0.004	0.004	0.004	0.004	0.0045	0.004	0.004	0.0043	0.0042	0.004	0.0045	0.0044	0.004	0.0043	0.0041	0.0042	0.0042	0.0044	0.0043	0.0045	0.0046	0.004	0.004	0.004	0.004	0.004
	20	0.0044	0.0045	0.0042	0.0043	0.0042	0.0045	0.0046	0.0045	0.0044	0.0043	0.0047	0.0045	0.0042	0.0041	0.0049	0.0043	0.0041	0.0044	0.0042	0.004	0.0041	0.0041	0.004	0.004	0.0042	0.0042	0.0046	0.0041	0.004	0.004	0.0059	0.0054	0.0055	0.0055	0.0052	0.0053	0.0053	0.0055	0.0053	0.0059	0.0056	0.0062	0.0059	0.0053	0.0054	0.0042	0.0041	0.0042
	30	0.0048	0.005	0.0047	0.0047	0.0046	0.0048	0.0048	0.0053	0.0044	0.0048	0.0049	0.0049	0.0047	0.0046	0.0051	0.0048	0.0047	0.0049	0.0044	0.0042	0.0044	0.0042	0.0044	0.0045	0.0052	0.0045	0.0047	0.0047	0.0043	0.0041	0.0076	0.007	0.007	0.0073	0.007	0.0069	0.0071	0.0071	0.0069	0.008	0.0076	0.0078	0.0071	0.0071	0.0073	0.0049	0.0048	0.0048
	40	0.0058	0.0059	0.0052	0.0052	0.005	0.0056	0.0055	0.006	0.0054	0.0054	0.0057	0.0057	0.0052	0.0056	0.0059	0.0054	0.0057	0.0058	0.0048	0.0046	0.0048	0.0045	0.0049	0.0049	0.0051	0.005	0.005	0.0052	0.0048	0.0046	0.0098	0.0093	0.0093	0.0099	0.0096	0.0095	0.0099	0.0101	0.0095	0.0108	0.0104	0.0109	0.0095	0.0097	0.0097	0.0059	0.0055	0.0057
	50	0.0066	0.0067	0.0058	0.0063	0.0059	0.0065	0.0065	0.007	0.006	0.0063	0.0066	0.0067	0.0063	0.0062	0.0067	0.0066	0.0066	0.0069	0.0054	0.0051	0.0053	0.005	0.0056	0.0058	0.0058	0.0054	0.0053	0.0056	0.0052	0.0051	0.0136	0.013	0.0131	0.0137	0.0135	0.0126	0.0139	0.014	0.0127	0.0151	0.0145	0.0144	0.0129	0.0131	0.0133	0.0075	0.0064	0.0067
	60	0.0082	0.008	0.0067	0.0074	0.0069	0.0077	0.0075	0.0078	0.0072	0.0074	0.0078	0.0077	0.0075	0.0074	0.0078	0.0077	0.0078	0.0083	0.0061	0.006	0.0058	0.0059	0.0063	0.0064	0.0065	0.0058	0.0058	0.0061	0.006	0.0056	0.0178	0.0171	0.0171	0.0183	0.018	0.0165	0.0184	0.0186	0.0166	0.0206	0.0192	0.019	0.0169	0.0177	0.0179	0.0088	0.0079	0.0082
	70	0.0099	0.0098	0.0078	0.0089	0.0082	0.0088	0.0089	0.0094	0.0084	0.0087	0.009	0.009	0.0092	0.0089	0.0089	0.0095	0.0096	0.0099	0.0071	0.0069	0.0068	0.0072	0.0072	0.0073	0.0074	0.0071	0.0067	0.007	0.0067	0.0067	0.0228	0.0221	0.0222	0.0238	0.0235	0.0215	0.0243	0.0239	0.0213	0.0267	0.0249	0.0245	0.0222	0.023	0.0235	0.0102	0.0098	0.0099
	80	0.0124	0.0123	0.0095	0.0109	0.01	0.0107	0.0108	0.011	0.0103	0.0108	0.0112	0.0109	0.0112	0.0107	0.011	0.0115	0.0115	0.0121	0.0086	0.0082	0.0079	0.0081	0.0085	0.0083	0.0083	0.008	0.0072	0.0079	0.008	0.0083	0.0298	0.0288	0.0286	0.0306	0.0307	0.0276	0.0313	0.0306	0.027	0.0343	0.0324	0.0314	0.0295	0.0298	0.0302	0.0126	0.0122	0.0123
	90	0.0167	0.0147	0.0113	0.0131	0.0124	0.0129	0.013	0.0131	0.0125	0.0129	0.0134	0.0134	0.0135	0.0131	0.013	0.0142	0.0142	0.0146	0.0104	0.0101	0.0094	0.0097	0.0099	0.0104	0.0106	0.0091	0.0083	0.0093	0.0088	0.0091	0.0375	0.0363	0.0363	0.0391	0.0384	0.0346	0.0392	0.038	0.034	0.0428	0.0409	0.0392	0.0359	0.0373	0.0381	0.0154	0.0154	0.015
	100	0.0203	0.0181	0.0137	0.0161	0.0151	0.0157	0.0159	0.0158	0.015	0.0157	0.0163	0.016	0.0165	0.0159	0.0157	0.0167	0.0168	0.0188	0.0122	0.0122	0.0109	0.0115	0.0118	0.0123	0.0114	0.0105	0.0101	0.0105	0.0105	0.011	0.0584	0.0567	0.0567	0.0609	0.0619	0.0578	0.0609	0.0586	0.0517	0.0633	0.0609	0.0602	0.0578	0.0654	0.0588	0.019	0.0191	0.0186
	110	0.0244	0.022	0.0162	0.0196	0.0185	0.0193	0.0197	0.0193	0.0185	0.0191	0.0201	0.0194	0.02	0.0195	0.0188	0.0193	0.0201	0.0238	0.0141	0.0143	0.0132	0.0133	0.0137	0.0142	0.0137	0.0123	0.0116	0.0119	0.0122	0.0134	0.0691	0.0686	0.0681	0.0739	0.0759	0.0712	0.0768	0.0744	0.0661	0.0792	0.0756	0.0746	0.0672	0.0787	0.0707	0.0231	0.0236	0.0229
	120	0.0304	0.0276	0.0197	0.0245	0.0232	0.0239	0.024	0.0237	0.0231	0.0239	0.0247	0.0238	0.0247	0.0243	0.0233	0.0224	0.0232	0.0303	0.0166	0.0168	0.0152	0.0157	0.0157	0.0166	0.0157	0.0147	0.0132	0.0142	0.0149	0.0152	0.0856	0.0838	0.0845	0.0915	0.0948	0.0886	0.0979	0.0922	0.0833	0.0989	0.0961	0.0926	0.0824	0.0961	0.0861	0.0275	0.0282	0.0271
	130	0.0368	0.0338	0.0243	0.03	0.0287	0.0294	0.0294	0.0291	0.0284	0.0295	0.0309	0.0295	0.0308	0.0303	0.0288	0.0256	0.027	0.0391	0.0194	0.0195	0.0173	0.0182	0.0183	0.0192	0.0187	0.0171	0.016	0.0165	0.0171	0.0185	0.1068	0.1038	0.1053	0.1142	0.1182	0.1105	0.1252	0.1167	0.1063	0.1197	0.1202	0.1151	0.1007	0.1112	0.1029	0.0317	0.0327	0.0307
	140	0.0448	0.0412	0.0297	0.0369	0.0351	0.0364	0.0359	0.0354	0.035	0.0361	0.0377	0.036	0.0384	0.0379	0.0362	0.0306	0.031	0.0479	0.0227	0.0228	0.0205	0.0215	0.0206	0.0226	0.0224	0.0206	0.0185	0.0195	0.0193	0.0215	0.1338	0.1306	0.132	0.1404	0.1467	0.1388	0.1569	0.1442	0.1328	0.1503	0.1485	0.1438	0.1238	0.1334	0.1247	0.0361	0.0366	0.0341
	150	0.0546	0.05	0.0369	0.0457	0.0437	0.0448	0.0439	0.0433	0.043	0.044	0.0459	0.0435	0.0482	0.0481	0.0455	0.0351	0.0369	0.0574	0.0272	0.0268	0.0239	0.0257	0.0247	0.0276	0.0267	0.024	0.0218	0.0221	0.0226	0.0252	0.1668	0.1641	0.1664	0.1766	0.1839	0.1752	0.2003	0.1808	0.1662	0.1894	0.1863	0.1825	0.1536	0.1625	0.1563	0.0403	0.0413	0.0385
	160	0.0678	0.0624	0.0451	0.057	0.0547	0.0551	0.0547	0.0535	0.0537	0.0542	0.0568	0.0538	0.0602	0.0603	0.0572	0.0405	0.0426	0.0651	0.0316	0.032	0.0276	0.0301	0.0285	0.0324	0.0304	0.0275	0.0252	0.0254	0.0256	0.0301	0.2076	0.2061	0.2089	0.2212	0.2306	0.2172	0.2517	0.2276	0.2076	0.2363	0.2305	0.2216	0.1901	0.2002	0.1936	0.0449	0.0463	0.0432
	170	0.0874	0.0773	0.0573	0.0707	0.0682	0.0693	0.0674	0.0687	0.0687	0.0672	0.0701	0.0668	0.0723	0.0758	0.0714	0.0472	0.0497	0.0711	0.0373	0.0374	0.0327	0.0357	0.0338	0.038	0.0348	0.0328	0.0291	0.0295	0.0303	0.036	0.2537	0.2544	0.2587	0.2701	0.2808	0.266	0.3078	0.2783	0.2591	0.2934	0.2794	0.2717	0.2316	0.2483	0.2412	0.0504	0.052	0.0484
	180	0.1082	0.0958	0.0707	0.087	0.0844	0.0852	0.0848	0.0856	0.0853	0.0826	0.0866	0.0837	0.0864	0.0903	0.0873	0.0542	0.0575	0.0776	0.0426	0.044	0.0378	0.0423	0.0406	0.0448	0.0415	0.0394	0.0346	0.035	0.0353	0.0436	0.3049	0.3072	0.3116	0.3214	0.3331	0.3198	0.368	0.3294	0.3095	0.3506	0.3344	0.3207	0.2797	0.3016	0.2929	0.0571	0.0583	0.0548
	190	0.1352	0.121	0.0892	0.11	0.1071	0.1064	0.1054	0.1065	0.1087	0.1063	0.1106	0.1049	0.1043	0.109	0.1079	0.063	0.065	0.0852	0.0491	0.0497	0.0424	0.0497	0.0466	0.0521	0.0489	0.0464	0.041	0.0414	0.0426	0.0524	0.3547	0.3617	0.3645	0.3781	0.3913	0.377	0.4386	0.3896	0.3633	0.4147	0.4017	0.3793	0.3296	0.3532	0.3477	0.0638	0.0656	0.0599
	200	0.1697	0.1538	0.1143	0.1409	0.1341	0.1347	0.1325	0.134	0.1366	0.1325	0.1382	0.1268	0.1272	0.1329	0.1304	0.0715	0.0737	0.0932	0.0567	0.0574	0.0489	0.0589	0.0551	0.0612	0.0575	0.0548	0.049	0.0497	0.0509	0.0629	0.413	0.4281	0.4267	0.4476	0.4655	0.4494	0.5327	0.4632	0.4342	0.4966	0.4733	0.4585	0.3945	0.4154	0.4113	0.0708	0.0727	0.0657
	210	0.206	0.1891	0.1451	0.173	0.1647	0.1681	0.1626	0.1669	0.1714	0.1653	0.1705	0.1543	0.1566	0.1626	0.1573	0.0802	0.0823	0.101	0.0631	0.0631	0.054	0.0673	0.0624	0.0708	0.0693	0.0666	0.0586	0.0578	0.0597	0.0748	0.4831	0.5076	0.5083	0.5321	0.5537	0.5386	0.64	0.5544	0.5204	0.5893	0.5687	0.5452	0.4604	0.4845	0.4847	0.0773	0.0797	0.0729
	220	0.25	0.2307	0.1833	0.2093	0.2017	0.2049	0.2016	0.2051	0.2107	0.2041	0.2079	0.1873	0.1903	0.1978	0.1882	0.0892	0.0895	0.1098	0.0703	0.071	0.06	0.0786	0.0718	0.0821	0.0817	0.0785	0.0687	0.0692	0.07	0.0881	0.5705	0.5963	0.5989	0.6153	0.6373	0.6283	0.7381	0.6507	0.6108	0.675	0.6515	0.6382	0.5341	0.5707	0.5673	0.0839	0.0851	0.0793
	230	0.3098	0.2824	0.2267	0.2541	0.2501	0.2505	0.2437	0.2494	0.2561	0.2434	0.2474	0.2175	0.2291	0.2388	0.2247	0.0995	0.0983	0.1211	0.078	0.0784	0.0666	0.0906	0.0833	0.092	0.092	0.0913	0.0799	0.0784	0.0799	0.1003	0.6406	0.6627	0.6617	0.6659	0.684	0.6923	0.8005	0.7283	0.6791	0.7229	0.7022	0.6659	0.6207	0.64	0.631	0.089	0.0901	0.0854
	240	0.3621	0.3357	0.2777	0.3143	0.2986	0.303	0.2984	0.2993	0.3135	0.2919	0.2971	0.2618	0.2668	0.2796	0.2616	0.1123	0.1116	0.1314	0.0867	0.0869	0.0723	0.1006	0.0948	0.1073	0.107	0.1054	0.093	0.0919	0.0912	0.1161	0.6542	0.6733	0.6773	0.6716	0.6892	0.7102	0.8151	0.7505	0.698	0.7344	0.7103	0.6688	0.6733	0.6649	0.6542	0.0905	0.0923	0.0894
	250	0.4463	0.4142	0.335	0.3854	0.3667	0.3737	0.3662	0.3639	0.3887	0.3571	0.3603	0.3174	0.3104	0.3259	0.3049	0.1261	0.1242	0.1444	0.0961	0.0961	0.0793	0.1156	0.1074	0.1241	0.1268	0.1235	0.1094	0.1053	0.1061	0.1345	0.6603	0.6725	0.6815	0.6743	0.6938	0.7143	0.8183	0.7667	0.7128	0.7404	0.7144	0.6769	0.6738	0.6699	0.666	0.0914	0.0933	0.0903
	260	0.5258	0.4887	0.4026	0.4618	0.4443	0.4533	0.4411	0.4499	0.4647	0.432	0.441	0.384	0.3588	0.377	0.3566	0.1435	0.1367	0.1566	0.1054	0.1038	0.0855	0.1335	0.1248	0.1431	0.1538	0.1456	0.13	0.1247	0.1255	0.1587	0.6647	0.6743	0.6827	0.6762	0.6932	0.7209	0.8238	0.7746	0.7269	0.74	0.7198	0.6791	0.6827	0.6767	0.6663	0.0946	0.0942	0.0912
	270	0.6091	0.5657	0.4808	0.5525	0.5335	0.5389	0.5358	0.5338	0.5568	0.5121	0.52	0.4702	0.4102	0.4278	0.4079	0.1569	0.1506	0.1695	0.1143	0.1132	0.093	0.1557	0.142	0.1633	0.1824	0.175	0.1529	0.1471	0.1482	0.188	0.6673	0.68	0.6848	0.6736	0.6938	0.7231	0.8279	0.7882	0.7392	0.7424	0.7182	0.6826	0.6878	0.6814	0.6708	0.0949	0.094	0.092
	280	0.6041	0.5698	0.566	0.61	0.6145	0.6022	0.5984	0.5999	0.614	0.5607	0.572	0.5212	0.4463	0.4667	0.4431	0.1749	0.1621	0.1815	0.1237	0.1218	0.0996	0.1798	0.1625	0.1901	0.216	0.2081	0.1809	0.1746	0.174	0.2182	0.6662	0.676	0.6827	0.6714	0.6929	0.7256	0.8269	0.7951	0.7459	0.7436	0.7171	0.6837	0.6877	0.6875	0.6731	0.0962	0.095	0.0937
	290	0.6024	0.5727	0.6102	0.6052	0.6015	0.5925	0.5976	0.5925	0.6047	0.5918	0.5946	0.5544	0.4714	0.4976	0.4682	0.1916	0.1751	0.1954	0.134	0.1327	0.1068	0.2071	0.1869	0.2216	0.2565	0.2462	0.2137	0.2052	0.2062	0.2556	0.6701	0.6821	0.6863	0.6737	0.6935	0.7277	0.8288	0.7998	0.7488	0.7454	0.7167	0.6811	0.6944	0.6903	0.68	0.0969	0.0958	0.0939
	300	0.6038	0.5754	0.5979	0.6066	0.5995	0.5935	0.5987	0.5974	0.6059	0.5936	0.5903	0.5579	0.4864	0.5103	0.4854	0.2084	0.1892	0.2086	0.1453	0.1432	0.1151	0.2388	0.2188	0.2566	0.304	0.2917	0.2529	0.2415	0.2413	0.2983	0.6683	0.6792	0.6851	0.671	0.6911	0.7308	0.8322	0.8039	0.7567	0.7428	0.7176	0.6823	0.6943	0.6917	0.682	0.0964	0.0961	0.0936
	310	0.6058	0.5802	0.5948	0.6089	0.6032	0.596	0.6022	0.6004	0.6095	0.5876	0.5866	0.5505	0.4974	0.5236	0.4896	0.2262	0.2038	0.2221	0.1554	0.153	0.1226	0.2749	0.2527	0.2932	0.3543	0.3408	0.2964	0.2783	0.2809	0.3464	0.6708	0.6821	0.6879	0.6718	0.6946	0.7342	0.8293	0.8062	0.7585	0.7415	0.7169	0.6816	0.6992	0.6978	0.6846	0.0961	0.0969	0.0932
	320	0.6087	0.581	0.5946	0.6092	0.6031	0.5991	0.605	0.6034	0.6109	0.5883	0.5858	0.5478	0.4985	0.5394	0.4989	0.245	0.2176	0.2363	0.1655	0.1632	0.1305	0.3141	0.2879	0.3335	0.4062	0.3916	0.3441	0.3217	0.3245	0.3985	0.6675	0.6787	0.6834	0.6696	0.6927	0.7385	0.8339	0.8126	0.7672	0.7436	0.7201	0.6835	0.697	0.6929	0.6834	0.0949	0.0964	0.0928
	330	0.6121	0.5843	0.5953	0.6101	0.6038	0.602	0.6078	0.6056	0.6115	0.5898	0.587	0.5438	0.4986	0.5412	0.502	0.2648	0.2321	0.2502	0.1767	0.1733	0.1388	0.3562	0.3307	0.3753	0.4558	0.4391	0.3923	0.366	0.3744	0.4461	0.6664	0.6799	0.6834	0.6688	0.69	0.7361	0.834	0.8137	0.7682	0.7411	0.7149	0.6803	0.7013	0.6957	0.6867	0.0937	0.0948	0.09
	340	0.612	0.5865	0.5957	0.6133	0.6074	0.6056	0.6089	0.6072	0.6137	0.5918	0.5894	0.5441	0.4954	0.537	0.5008	0.282	0.2453	0.2661	0.1885	0.1849	0.1487	0.4003	0.3757	0.4173	0.4787	0.4804	0.4357	0.4065	0.4259	0.4877	0.6669	0.6783	0.6845	0.67	0.6922	0.7404	0.8388	0.8166	0.7736	0.7412	0.7169	0.6797	0.7017	0.6984	0.6893	0.0909	0.0914	0.0885
	350	0.616	0.5866	0.5976	0.6142	0.6079	0.6071	0.6103	0.6086	0.6145	0.5923	0.5914	0.5431	0.4981	0.5308	0.4985	0.3013	0.2597	0.2795	0.2001	0.1958	0.1559	0.4381	0.418	0.4548	0.4747	0.4748	0.4397	0.403	0.4478	0.5272	0.6642	0.6763	0.6817	0.6685	0.6951	0.75	0.8474	0.8253	0.7829	0.7448	0.7186	0.6861	0.6998	0.7007	0.6916	0.0874	0.0888	0.0858
	360	0.6112	0.5898	0.5986	0.6152	0.6079	0.6096	0.612	0.6103	0.6165	0.5956	0.5942	0.5446	0.4975	0.5252	0.4965	0.3135	0.2728	0.2935	0.2128	0.2065	0.1661	0.4727	0.4577	0.488	0.481	0.4846	0.4509	0.4114	0.4518	0.5268	0.662	0.6751	0.683	0.6676	0.6958	0.7494	0.8481	0.8263	0.7838	0.7451	0.7213	0.6837	0.7065	0.7009	0.6935	0.0841	0.0847	0.0817
	370	0.6156	0.5877	0.5991	0.6157	0.6079	0.6095	0.6113	0.6107	0.6169	0.5958	0.5966	0.544	0.5016	0.5202	0.494	0.3236	0.2846	0.3062	0.2262	0.2192	0.1754	0.4993	0.4868	0.4791	0.4926	0.4982	0.4629	0.4223	0.4595	0.5305	0.6644	0.6763	0.6854	0.669	0.6965	0.7551	0.8559	0.8314	0.7911	0.7474	0.7201	0.6861	0.7062	0.7027	0.6955	0.0799	0.0803	0.0776
	380	0.6183	0.5914	0.6	0.6172	0.6088	0.6114	0.6119	0.6111	0.6185	0.5973	0.6009	0.5464	0.5028	0.5161	0.4913	0.3316	0.2933	0.318	0.2404	0.2323	0.185	0.5153	0.4992	0.4771	0.5039	0.5126	0.4767	0.4295	0.467	0.5344	0.6656	0.6783	0.6866	0.6708	0.6985	0.7576	0.8555	0.8318	0.7923	0.7443	0.721	0.6816	0.7093	0.7043	0.6966	0.075	0.0757	0.0735
	390	0.6166	0.5929	0.6018	0.6186	0.6095	0.6118	0.6132	0.6114	0.6178	0.599	0.6013	0.5483	0.5048	0.5122	0.4885	0.3279	0.2994	0.3273	0.2536	0.2465	0.1954	0.5034	0.5019	0.4824	0.5129	0.5242	0.4893	0.4423	0.4743	0.5401	0.6643	0.6754	0.6862	0.67	0.6972	0.757	0.8577	0.8357	0.7964	0.7463	0.7184	0.6848	0.709	0.702	0.6965	0.0692	0.0707	0.0686
	400	0.621	0.594	0.6012	0.6177	0.6095	0.6129	0.6135	0.6101	0.6183	0.5995	0.6023	0.5505	0.5036	0.5073	0.4839	0.3181	0.3035	0.3321	0.2692	0.2598	0.2066	0.5037	0.5103	0.4871	0.5215	0.5338	0.4989	0.4509	0.4806	0.5447	0.6615	0.6726	0.6826	0.6681	0.6974	0.7618	0.8631	0.8393	0.8028	0.7473	0.7214	0.6857	0.7099	0.705	0.6962	0.0631	0.0638	0.0629
	410	0.6196	0.5931	0.6019	0.618	0.6105	0.6131	0.6153	0.6134	0.6193	0.6022	0.6064	0.5537	0.5054	0.5035	0.4811	0.3108	0.3057	0.335	0.2841	0.2733	0.2195	0.5075	0.5175	0.491	0.5263	0.5399	0.5077	0.4585	0.4854	0.5471	0.6633	0.6758	0.6865	0.669	0.6967	0.7618	0.8636	0.8393	0.8031	0.7452	0.7187	0.6823	0.7105	0.7082	0.6945	0.0574	0.0577	0.0573
	420	0.6174	0.5945	0.6033	0.6187	0.6097	0.6133	0.615	0.6129	0.6202	0.6031	0.6078	0.5552	0.5028	0.5001	0.4791	0.3059	0.305	0.3357	0.2986	0.2883	0.2323	0.5065	0.5209	0.4927	0.5315	0.5452	0.5153	0.4651	0.4904	0.5507	0.66	0.6752	0.6872	0.6684	0.6961	0.7634	0.8661	0.8428	0.8087	0.7463	0.7178	0.6854	0.7081	0.7006	0.6919	0.0516	0.0513	0.0513
	430	0.6188	0.5954	0.6043	0.6193	0.6105	0.6154	0.6167	0.612	0.6215	0.6023	0.6095	0.559	0.5018	0.4966	0.4752	0.3017	0.2978	0.3333	0.3134	0.2992	0.2453	0.5025	0.5215	0.4939	0.5358	0.5477	0.5204	0.472	0.4935	0.5523	0.6577	0.6683	0.6804	0.6635	0.695	0.7651	0.8708	0.8446	0.8105	0.7459	0.7173	0.6849	0.7065	0.7006	0.691	0.0457	0.0452	0.0452
	440	0.6236	0.5935	0.603	0.6199	0.6098	0.6148	0.6155	0.6128	0.6213	0.6041	0.6097	0.5596	0.4991	0.4925	0.4715	0.2964	0.29	0.3309	0.3241	0.3108	0.2603	0.4992	0.5218	0.497	0.539	0.5509	0.5252	0.4773	0.4974	0.5548	0.6601	0.6726	0.685	0.6661	0.6964	0.765	0.8689	0.844	0.8101	0.7426	0.7134	0.6789	0.7068	0.7002	0.6889	0.0418	0.0389	0.0394
	450	0.6262	0.5939	0.6033	0.62	0.6113	0.6149	0.6172	0.6129	0.6193	0.6036	0.6111	0.5614	0.4966	0.4892	0.4678	0.2921	0.2841	0.3273	0.3318	0.3189	0.2742	0.4951	0.5196	0.4979	0.5415	0.5528	0.5294	0.4826	0.5001	0.5561	0.6581	0.67	0.6828	0.6634	0.6928	0.7633	0.8693	0.8461	0.8116	0.7442	0.7109	0.6792	0.7032	0.6992	0.687	0.0386	0.0336	0.0338
	460	0.6271	0.5957	0.6039	0.6197	0.6119	0.6172	0.6182	0.6134	0.6216	0.6038	0.6121	0.5617	0.495	0.4846	0.4639	0.2897	0.2796	0.3231	0.3372	0.3277	0.2869	0.4909	0.5171	0.4975	0.5443	0.554	0.5317	0.4842	0.5025	0.558	0.6545	0.6691	0.6811	0.661	0.6913	0.7649	0.8706	0.8469	0.8126	0.7414	0.7104	0.683	0.7008	0.6955	0.6855	0.0361	0.0283	0.029
	470	0.6308	0.5971	0.6062	0.6226	0.6145	0.6179	0.6192	0.6138	0.6242	0.6053	0.6136	0.5627	0.4925	0.4799	0.4598	0.2847	0.2763	0.3193	0.3418	0.3339	0.2984	0.4872	0.5156	0.4988	0.5441	0.5543	0.532	0.4864	0.503	0.5583	0.6541	0.6689	0.6797	0.6605	0.6916	0.7654	0.8705	0.8468	0.8116	0.7406	0.7087	0.6783	0.7013	0.6949	0.6836	0.0353	0.0235	0.0247
	480	0.6296	0.5958	0.604	0.6229	0.6136	0.6176	0.6191	0.6158	0.6238	0.6055	0.6144	0.564	0.4888	0.475	0.4556	0.2793	0.2719	0.3136	0.3446	0.335	0.3074	0.4836	0.5117	0.4976	0.5442	0.5545	0.533	0.4857	0.5037	0.5578	0.6513	0.6637	0.6767	0.6549	0.69	0.7661	0.8721	0.8488	0.8135	0.74	0.7075	0.6785	0.6971	0.6914	0.6771	0.0368	0.0197	0.0209
	490	0.627	0.5968	0.6042	0.6223	0.6139	0.6189	0.619	0.615	0.6252	0.6054	0.6155	0.5675	0.4858	0.4706	0.4504	0.277	0.2707	0.3091	0.3472	0.3403	0.3132	0.4811	0.5097	0.4981	0.5449	0.5546	0.5351	0.4904	0.5058	0.5595	0.651	0.6647	0.6799	0.6574	0.6909	0.7678	0.87	0.8454	0.8089	0.737	0.705	0.6764	0.6964	0.685	0.6761	0.041	0.0169	0.0182
	500	0.6283	0.5962	0.6052	0.624	0.615	0.6193	0.6201	0.6183	0.6249	0.6047	0.6158	0.5695	0.4803	0.4662	0.4469	0.2735	0.2689	0.3062	0.3491	0.3454	0.317	0.4789	0.5073	0.4991	0.5445	0.5552	0.5351	0.4935	0.5072	0.5605	0.6474	0.6618	0.6761	0.6538	0.6882	0.7684	0.8672	0.8441	0.8059	0.7372	0.7043	0.6761	0.6893	0.6821	0.6735	0.0453	0.0151	0.0162
	510	0.63	0.5993	0.6059	0.6243	0.6158	0.6199	0.6194	0.6172	0.6248	0.6051	0.6162	0.5718	0.4741	0.4607	0.4412	0.2724	0.2675	0.3031	0.3497	0.3468	0.3203	0.476	0.5047	0.4989	0.5436	0.5544	0.5356	0.4948	0.5089	0.5614	0.6446	0.6577	0.6737	0.6518	0.6877	0.7708	0.8635	0.8386	0.7998	0.7351	0.7004	0.6718	0.6848	0.6788	0.6694	0.0494	0.0138	0.0147
	520	0.6286	0.5922	0.6051	0.6238	0.6157	0.6195	0.6185	0.6167	0.6263	0.6046	0.6166	0.5737	0.4691	0.4545	0.4345	0.2708	0.2675	0.3013	0.3485	0.3478	0.3208	0.4737	0.502	0.499	0.5433	0.5545	0.5358	0.4959	0.5093	0.5615	0.643	0.6553	0.6715	0.6499	0.6853	0.7697	0.8617	0.8311	0.7968	0.7317	0.702	0.6717	0.6801	0.6743	0.662	0.0529	0.0128	0.014
	530	0.6301	0.5958	0.604	0.6249	0.6159	0.6193	0.6191	0.6156	0.6262	0.6026	0.6163	0.5737	0.4625	0.448	0.4292	0.2697	0.2652	0.2993	0.3444	0.3484	0.3233	0.4715	0.5001	0.4983	0.5428	0.5533	0.5358	0.4941	0.5091	0.5618	0.6398	0.6544	0.6706	0.6489	0.6865	0.7707	0.8495	0.8197	0.7845	0.7253	0.7011	0.6678	0.6699	0.6618	0.6525	0.06	0.0122	0.0133
	540	0.63	0.5924	0.6044	0.6249	0.6173	0.6195	0.6187	0.6176	0.626	0.6027	0.6172	0.5743	0.4547	0.4418	0.4223	0.2685	0.264	0.2984	0.3426	0.3473	0.324	0.4693	0.4985	0.499	0.5407	0.5532	0.5367	0.4974	0.5094	0.563	0.6392	0.6553	0.674	0.6502	0.6856	0.763	0.8396	0.8103	0.7744	0.7201	0.6925	0.666	0.6612	0.6539	0.6476	0.0692	0.0121	0.013
	550	0.6283	0.5941	0.6053	0.625	0.6159	0.6203	0.6191	0.619	0.6265	0.6029	0.6173	0.5755	0.4479	0.4338	0.4154	0.2666	0.2628	0.2963	0.3414	0.3449	0.322	0.4667	0.4959	0.4985	0.5403	0.5525	0.5358	0.496	0.508	0.5624	0.6365	0.6527	0.6714	0.6483	0.6804	0.7596	0.8393	0.8076	0.771	0.7185	0.6871	0.6614	0.6521	0.6493	0.6448	0.0855	0.0118	0.0129
	560	0.6302	0.5945	0.6038	0.6255	0.617	0.6205	0.6166	0.6192	0.627	0.6009	0.6161	0.5721	0.4393	0.4259	0.4084	0.2653	0.2612	0.2942	0.3406	0.34	0.3205	0.4645	0.4938	0.4974	0.5402	0.5518	0.5362	0.4958	0.5073	0.5617	0.6344	0.6544	0.6724	0.6416	0.6735	0.7558	0.8314	0.8002	0.764	0.7142	0.6822	0.6494	0.6466	0.6433	0.6377	0.1066	0.0117	0.0126
	570	0.6312	0.597	0.6049	0.6251	0.6167	0.6216	0.6183	0.6191	0.6269	0.5999	0.617	0.5713	0.4303	0.4174	0.3992	0.2616	0.259	0.2927	0.3398	0.3357	0.316	0.4628	0.4926	0.4987	0.5411	0.5525	0.5268	0.5161	0.508	0.5624	0.621	0.65	0.6672	0.6342	0.665	0.7491	0.8273	0.7967	0.7602	0.7136	0.6795	0.6453	0.6388	0.6354	0.6307	0.146	0.012	0.013
	580	0.631	0.5989	0.6051	0.6269	0.6186	0.6218	0.62	0.6181	0.6277	0.597	0.6174	0.5745	0.4208	0.4099	0.3913	0.2587	0.2569	0.2905	0.339	0.3324	0.3133	0.4602	0.4895	0.4961	0.5415	0.5515	0.5103	0.5289	0.5072	0.5625	0.615	0.6486	0.6655	0.629	0.6609	0.7468	0.8258	0.7942	0.7585	0.712	0.6766	0.6396	0.6349	0.6337	0.6287	0.1651	0.0123	0.0133
	590	0.6284	0.5985	0.6046	0.6266	0.618	0.6226	0.6175	0.6173	0.6282	0.594	0.6161	0.5726	0.4107	0.4001	0.3817	0.2557	0.2553	0.2891	0.3393	0.3294	0.3095	0.4575	0.4877	0.4959	0.5403	0.551	0.513	0.5196	0.5051	0.5616	0.6097	0.6491	0.6653	0.6256	0.6575	0.7449	0.824	0.7907	0.7554	0.7114	0.6737	0.6347	0.6291	0.6298	0.6234	0.1962	0.0128	0.0137
	600	0.628	0.5986	0.6052	0.6269	0.6181	0.623	0.616	0.6195	0.6278	0.5906	0.616	0.5748	0.3999	0.3901	0.3716	0.2484	0.2533	0.2874	0.339	0.3277	0.3082	0.4573	0.4872	0.4978	0.5412	0.5507	0.5111	0.5169	0.5038	0.5622	0.6082	0.654	0.6652	0.624	0.6558	0.7436	0.8191	0.7865	0.7507	0.7086	0.6706	0.6292	0.6277	0.6253	0.6221	0.2635	0.0135	0.0146
	610	0.6276	0.5993	0.6048	0.6275	0.6186	0.6222	0.6182	0.6187	0.6273	0.5865	0.614	0.5741	0.3881	0.3805	0.3606	0.244	0.2503	0.2848	0.3381	0.3257	0.3062	0.4554	0.4853	0.4969	0.5411	0.5507	0.5099	0.5143	0.503	0.5618	0.6023	0.6536	0.6623	0.6188	0.6511	0.7434	0.8206	0.7869	0.7509	0.7102	0.6728	0.6268	0.621	0.6203	0.6158	0.3188	0.0143	0.0154
	620	0.6272	0.5982	0.6035	0.6261	0.6176	0.6208	0.6165	0.6179	0.6265	0.5821	0.6104	0.5709	0.3764	0.3688	0.3502	0.2385	0.2474	0.2821	0.3375	0.3227	0.3028	0.4531	0.4838	0.4951	0.5417	0.5499	0.5079	0.5102	0.5009	0.561	0.6008	0.6569	0.6627	0.6159	0.6475	0.7414	0.8184	0.7848	0.7488	0.7081	0.6735	0.6252	0.6168	0.6166	0.613	0.3586	0.0153	0.0164
	630	0.6282	0.5972	0.6035	0.6254	0.6169	0.62	0.6122	0.6195	0.6258	0.5783	0.6089	0.5702	0.3648	0.3577	0.3388	0.2308	0.2441	0.2798	0.3367	0.3204	0.3008	0.4523	0.4826	0.4951	0.542	0.5493	0.5067	0.5053	0.4984	0.5607	0.5995	0.6595	0.6621	0.6122	0.644	0.7376	0.8145	0.781	0.7457	0.7076	0.6727	0.6195	0.6165	0.6138	0.6091	0.4076	0.0162	0.0173
	640	0.6295	0.5959	0.6022	0.6264	0.6173	0.6203	0.6152	0.6184	0.6271	0.5745	0.6067	0.5733	0.3522	0.3461	0.3265	0.2243	0.2411	0.2778	0.3356	0.3185	0.2979	0.4508	0.4823	0.4949	0.5428	0.5486	0.5049	0.4989	0.4945	0.5596	0.5977	0.6598	0.6621	0.6091	0.6404	0.7393	0.8138	0.7817	0.7459	0.7074	0.6742	0.6194	0.6118	0.611	0.6067	0.4352	0.0174	0.0185
	650	0.632	0.5963	0.6024	0.6258	0.6175	0.6197	0.6134	0.6169	0.6262	0.571	0.6044	0.5734	0.3397	0.3342	0.3136	0.216	0.2384	0.2748	0.3346	0.3152	0.2946	0.4487	0.4807	0.4937	0.5435	0.5487	0.5046	0.4928	0.4917	0.56	0.5979	0.6612	0.6636	0.6092	0.6398	0.7381	0.8112	0.7773	0.7418	0.7056	0.6744	0.6168	0.6103	0.6069	0.6044	0.4426	0.0193	0.0205
	660	0.6279	0.5958	0.6024	0.6261	0.6163	0.6205	0.6114	0.618	0.6263	0.5667	0.6017	0.5724	0.3272	0.3216	0.3015	0.2064	0.2354	0.2723	0.3337	0.313	0.2923	0.4489	0.4804	0.4937	0.5444	0.5485	0.5029	0.4869	0.4884	0.5598	0.5997	0.6642	0.6656	0.6066	0.6356	0.734	0.8084	0.7751	0.7407	0.7032	0.6757	0.6152	0.6085	0.606	0.6	0.4437	0.021	0.0223
	670	0.6293	0.5956	0.6009	0.6258	0.6172	0.6199	0.6122	0.6176	0.6272	0.5635	0.6012	0.573	0.3143	0.3094	0.289	0.1965	0.2316	0.2691	0.3314	0.3096	0.2895	0.4466	0.478	0.4922	0.5446	0.5487	0.5013	0.4825	0.4829	0.5585	0.5991	0.6645	0.6645	0.6047	0.6342	0.7372	0.8093	0.776	0.7405	0.7023	0.677	0.6124	0.6041	0.6006	0.5971	0.4485	0.0231	0.0244
	680	0.6278	0.5952	0.6012	0.6256	0.617	0.6204	0.6139	0.6191	0.6268	0.5601	0.5984	0.5722	0.3009	0.2962	0.2755	0.1875	0.2286	0.2662	0.3299	0.3067	0.2857	0.4451	0.4769	0.4931	0.5457	0.5476	0.4998	0.4792	0.4782	0.5581	0.5968	0.6637	0.6628	0.5998	0.6292	0.7339	0.8071	0.7729	0.7386	0.6981	0.678	0.6112	0.6029	0.5991	0.5954	0.4321	0.026	0.0268
	690	0.624	0.5967	0.6004	0.6252	0.6171	0.6196	0.6153	0.6168	0.6257	0.5576	0.5957	0.5718	0.2883	0.2842	0.2621	0.1768	0.2243	0.2629	0.3273	0.3033	0.2833	0.4445	0.4762	0.4921	0.5458	0.5464	0.4968	0.4743	0.4724	0.5563	0.5986	0.6662	0.6645	0.5991	0.6294	0.7342	0.806	0.7716	0.7366	0.6946	0.6788	0.6095	0.6018	0.5974	0.5938	0.4055	0.029	0.0294
	700	0.6227	0.5957	0.6003	0.6255	0.6172	0.6184	0.6151	0.6195	0.6272	0.5546	0.5946	0.5696	0.2761	0.2721	0.2504	0.1678	0.2199	0.2598	0.3256	0.3002	0.2806	0.4428	0.4757	0.4918	0.5465	0.5463	0.4938	0.4714	0.4677	0.5548	0.5973	0.6668	0.6628	0.5956	0.6263	0.7335	0.8062	0.7717	0.7356	0.6905	0.6792	0.6107	0.6004	0.5954	0.5911	0.3743	0.0323	0.0325
	710	0.6234	0.5959	0.6005	0.6265	0.619	0.6201	0.616	0.6195	0.6263	0.5512	0.5914	0.5694	0.2649	0.2608	0.2386	0.1588	0.2166	0.2564	0.3231	0.297	0.2775	0.4417	0.4734	0.491	0.5476	0.546	0.4903	0.4689	0.4636	0.5536	0.5985	0.6677	0.6622	0.593	0.624	0.7344	0.806	0.7718	0.7358	0.6877	0.681	0.6091	0.5984	0.5932	0.5901	0.3475	0.0366	0.0358
	720	0.6279	0.5949	0.5983	0.6261	0.6172	0.6193	0.6164	0.6186	0.6276	0.5479	0.5885	0.5662	0.2531	0.2494	0.2271	0.1502	0.2128	0.2531	0.3193	0.2934	0.2744	0.4403	0.4724	0.4901	0.5484	0.5456	0.4852	0.4648	0.4584	0.5517	0.5977	0.6692	0.6647	0.5933	0.623	0.7322	0.8035	0.7684	0.7327	0.6827	0.6799	0.6067	0.5968	0.5916	0.5876	0.3344	0.0394	0.0395
	730	0.6257	0.5937	0.6003	0.6262	0.6185	0.6195	0.6164	0.6192	0.6272	0.5441	0.5873	0.5659	0.2412	0.2388	0.2159	0.1423	0.209	0.2495	0.3169	0.2899	0.2716	0.4386	0.4711	0.4892	0.5491	0.546	0.4798	0.4613	0.4544	0.5504	0.5972	0.6676	0.6583	0.5884	0.6194	0.7313	0.804	0.7687	0.7332	0.6782	0.681	0.6082	0.5956	0.5888	0.5846	0.33	0.0446	0.0447
	740	0.6219	0.5933	0.5996	0.6253	0.6164	0.6169	0.6156	0.6195	0.6263	0.5398	0.583	0.564	0.2309	0.2282	0.2052	0.1345	0.2053	0.2464	0.3141	0.2865	0.2683	0.4366	0.4696	0.4883	0.5498	0.5454	0.475	0.4575	0.4503	0.5481	0.5964	0.668	0.6594	0.5859	0.6172	0.7319	0.8026	0.7673	0.7328	0.6736	0.6818	0.6077	0.5916	0.5875	0.5845	0.3354	0.0502	0.0484
	750	0.6236	0.5949	0.5988	0.6238	0.6149	0.6185	0.6159	0.6195	0.6268	0.5365	0.5818	0.5624	0.2208	0.2182	0.1955	0.1275	0.2011	0.2432	0.3105	0.2831	0.2656	0.4352	0.4686	0.4879	0.5493	0.5448	0.4703	0.4535	0.4467	0.5458	0.5963	0.67	0.6598	0.5853	0.6152	0.7297	0.8013	0.7658	0.73	0.6692	0.6821	0.6092	0.5917	0.5848	0.5804	0.3432	0.0562	0.054
	760	0.6264	0.5947	0.5987	0.6248	0.616	0.6171	0.6153	0.6196	0.6254	0.5326	0.5784	0.5581	0.2106	0.2088	0.1863	0.12	0.1969	0.2393	0.3065	0.2794	0.2626	0.4337	0.467	0.4861	0.5507	0.544	0.4663	0.4509	0.4443	0.5436	0.5974	0.671	0.662	0.5845	0.6143	0.7302	0.8015	0.7656	0.7304	0.6655	0.6834	0.6114	0.5894	0.5839	0.5787	0.36	0.0646	0.0591
	770	0.6275	0.5951	0.5976	0.6246	0.6159	0.6163	0.6149	0.6206	0.6263	0.5272	0.5747	0.5571	0.201	0.1998	0.1781	0.1109	0.1925	0.2355	0.3027	0.2758	0.2591	0.4315	0.4653	0.4845	0.551	0.544	0.4615	0.4474	0.4418	0.5409	0.5956	0.6694	0.6579	0.581	0.6121	0.7289	0.8003	0.7646	0.7285	0.6606	0.6831	0.608	0.5885	0.5803	0.577	0.3781	0.0725	0.0661
	780	0.6247	0.5936	0.5977	0.6233	0.615	0.616	0.6133	0.6202	0.6268	0.5234	0.5715	0.5552	0.192	0.191	0.1695	0.1017	0.1881	0.2325	0.2992	0.2725	0.2563	0.4302	0.4643	0.4827	0.5506	0.5435	0.4573	0.4427	0.4392	0.5385	0.5952	0.6716	0.6598	0.5814	0.6098	0.7281	0.7981	0.7628	0.7282	0.6563	0.684	0.6103	0.587	0.5787	0.574	0.3856	0.0809	0.0692
	790	0.6233	0.5927	0.5969	0.6219	0.614	0.6175	0.6137	0.6193	0.6254	0.5176	0.5654	0.552	0.1828	0.1831	0.1618	0.0925	0.1841	0.2299	0.2961	0.269	0.2535	0.4287	0.4627	0.4815	0.5505	0.5431	0.4541	0.4394	0.4373	0.5362	0.5951	0.6714	0.6588	0.5783	0.6073	0.7268	0.7972	0.7618	0.7269	0.6516	0.6831	0.6115	0.588	0.5774	0.5727	0.398	0.0889	0.0726
	800	0.6225	0.5931	0.598	0.622	0.6145	0.6149	0.6141	0.6175	0.6266	0.5129	0.5623	0.5508	0.1747	0.1757	0.1548	0.0864	0.1787	0.2268	0.2914	0.265	0.2505	0.4269	0.461	0.4802	0.55	0.5425	0.4503	0.4354	0.4352	0.5327	0.5942	0.6709	0.6569	0.5777	0.6066	0.7278	0.7989	0.7624	0.7284	0.6488	0.6841	0.6144	0.5852	0.5749	0.5713	0.4069	0.0974	0.076
	810	0.6239	0.594	0.5982	0.6217	0.6126	0.6162	0.614	0.6146	0.625	0.5065	0.5589	0.5497	0.1668	0.168	0.1485	0.0794	0.1728	0.2239	0.2876	0.2621	0.2475	0.4256	0.4595	0.4787	0.5493	0.5418	0.4468	0.4311	0.4331	0.5308	0.5934	0.6707	0.6562	0.5753	0.6045	0.7257	0.7969	0.7606	0.7261	0.6428	0.6817	0.6161	0.5837	0.5722	0.5682	0.4145	0.1069	0.0796
	820	0.623	0.5928	0.5956	0.6211	0.6128	0.6161	0.6103	0.6182	0.6246	0.5003	0.5536	0.5456	0.1586	0.1606	0.1419	0.0742	0.1656	0.2208	0.2835	0.2586	0.2441	0.4234	0.4584	0.4776	0.5478	0.541	0.4443	0.4276	0.4314	0.528	0.5931	0.6726	0.6568	0.5748	0.6035	0.7246	0.7943	0.758	0.724	0.6377	0.6805	0.6176	0.5837	0.5691	0.5666	0.4249	0.1156	0.0831
	830	0.6252	0.5921	0.5952	0.6207	0.6113	0.6162	0.6088	0.6161	0.6246	0.4947	0.5489	0.5442	0.1509	0.1542	0.1359	0.0707	0.1582	0.2183	0.2794	0.2546	0.2413	0.4215	0.4569	0.4757	0.5484	0.5406	0.4409	0.4236	0.4294	0.5257	0.5915	0.6705	0.6523	0.5724	0.6013	0.7259	0.795	0.7587	0.7255	0.6352	0.6809	0.619	0.5815	0.5662	0.5624	0.4319	0.1238	0.088
	840	0.6235	0.5924	0.5942	0.6191	0.6113	0.6161	0.6114	0.6158	0.6235	0.4893	0.5434	0.5405	0.1441	0.1475	0.1304	0.0685	0.1498	0.2153	0.2752	0.2513	0.2384	0.42	0.4553	0.4733	0.5467	0.5394	0.4379	0.4125	0.4278	0.5242	0.5916	0.6714	0.6538	0.5703	0.5992	0.7241	0.7938	0.7572	0.7232	0.6306	0.6797	0.6179	0.5811	0.5651	0.562	0.4391	0.1318	0.0921
	850	0.6211	0.5898	0.5942	0.6174	0.6106	0.615	0.6146	0.6151	0.6236	0.483	0.538	0.5366	0.1375	0.1413	0.1258	0.0633	0.1397	0.2127	0.2708	0.2477	0.235	0.4176	0.4528	0.472	0.5457	0.5381	0.4355	0.4093	0.4265	0.5219	0.5914	0.6734	0.6535	0.571	0.5985	0.7228	0.7919	0.7544	0.7216	0.6261	0.6789	0.6199	0.5812	0.5615	0.5592	0.0633	0.1397	0.2127
	860	0.6231	0.5861	0.5925	0.6152	0.6097	0.614	0.6133	0.6127	0.6228	0.4756	0.532	0.5365	0.1314	0.1351	0.1204	0.061	0.1303	0.2099	0.2662	0.244	0.2318	0.4154	0.4519	0.4697	0.5452	0.537	0.4329	0.4061	0.4246	0.5202	0.5879	0.6685	0.6491	0.569	0.5951	0.7232	0.7927	0.7558	0.7215	0.6227	0.6778	0.6205	0.5795	0.5591	0.557	0.061	0.1303	0.2099
	870	0.6228	0.5878	0.5905	0.6142	0.6091	0.6144	0.6124	0.6119	0.6223	0.4669	0.5263	0.5319	0.1251	0.1293	0.1156	0.0585	0.1201	0.2078	0.2623	0.2405	0.2289	0.4135	0.4498	0.4672	0.5454	0.5359	0.4305	0.4025	0.4229	0.5178	0.5882	0.6704	0.6481	0.5659	0.5929	0.7205	0.7909	0.7525	0.7191	0.6182	0.6761	0.6208	0.5785	0.5559	0.554	0.0585	0.1201	0.2078
	880	0.6205	0.5876	0.5911	0.614	0.609	0.613	0.6107	0.6112	0.6204	0.4579	0.5206	0.5247	0.1189	0.124	0.111	0.0562	0.1114	0.2054	0.2584	0.2373	0.2259	0.4115	0.4478	0.4654	0.544	0.534	0.4285	0.4	0.4211	0.5154	0.5866	0.671	0.6471	0.566	0.5914	0.7205	0.7915	0.7522	0.7193	0.614	0.6754	0.6217	0.5774	0.5541	0.5521	0.0562	0.1114	0.2054
	890	0.6208	0.5864	0.589	0.6119	0.608	0.6115	0.6097	0.6116	0.6201	0.4478	0.5141	0.5203	0.1132	0.1187	0.1066	0.0545	0.1031	0.2026	0.254	0.2335	0.2224	0.4085	0.4452	0.4623	0.5431	0.5326	0.4262	0.397	0.4195	0.5133	0.5862	0.6719	0.6464	0.5652	0.5886	0.7192	0.7896	0.7506	0.7163	0.6106	0.6744	0.62	0.5769	0.5508	0.5498	0.0545	0.1031	0.2026
	900	0.6212	0.5868	0.5896	0.6122	0.6085	0.6115	0.6069	0.6093	0.6198	0.4368	0.5076	0.5118	0.1074	0.1135	0.103	0.0528	0.0953	0.1999	0.2501	0.2302	0.2197	0.4065	0.443	0.4598	0.5427	0.5314	0.4238	0.3935	0.4167	0.5102	0.584	0.6715	0.645	0.562	0.5869	0.7173	0.7885	0.7488	0.7164	0.6072	0.6736	0.6188	0.5748	0.5486	0.5468	0.0528	0.0953	0.1999
	910	0.6198	0.5866	0.588	0.6108	0.6079	0.6102	0.6097	0.6086	0.6179	0.4242	0.4996	0.5072	0.1027	0.1094	0.0986	0.0513	0.0882	0.1975	0.246	0.2265	0.2163	0.404	0.4411	0.4573	0.5414	0.5299	0.4221	0.3906	0.4155	0.5086	0.5836	0.6714	0.6438	0.5595	0.5852	0.7183	0.7887	0.7483	0.7148	0.6035	0.674	0.6202	0.5735	0.5461	0.5452	0.0513	0.0882	0.1975
	920	0.6198	0.5854	0.5868	0.61	0.6072	0.6098	0.6085	0.6098	0.6181	0.4106	0.4924	0.4976	0.0975	0.1051	0.0946	0.0497	0.0825	0.1955	0.2419	0.2234	0.2134	0.4012	0.4381	0.454	0.5418	0.528	0.4205	0.3882	0.4128	0.5056	0.5821	0.6716	0.6447	0.5558	0.5838	0.717	0.7868	0.7464	0.7126	0.6003	0.6715	0.6182	0.5739	0.5427	0.5431	0.0497	0.0825	0.1955
	930	0.6189	0.5854	0.5855	0.6084	0.6071	0.609	0.6028	0.6086	0.6178	0.3956	0.4842	0.4896	0.093	0.1006	0.0912	0.0484	0.0776	0.1936	0.2383	0.2199	0.2101	0.3991	0.4367	0.4514	0.5406	0.5266	0.4192	0.3853	0.4102	0.5032	0.5814	0.6716	0.6439	0.5514	0.5817	0.7158	0.786	0.7447	0.7114	0.5977	0.6692	0.6173	0.5726	0.5406	0.5401	0.0484	0.0776	0.1936
	940	0.6182	0.5842	0.5845	0.6086	0.6066	0.6078	0.6075	0.6089	0.6164	0.3789	0.476	0.4802	0.0888	0.0967	0.0878	0.0468	0.0726	0.1908	0.2341	0.2165	0.2071	0.3959	0.4331	0.4481	0.5393	0.524	0.4171	0.3823	0.4075	0.5	0.5793	0.6704	0.6434	0.5503	0.5809	0.7155	0.7854	0.7441	0.7113	0.5949	0.6678	0.6212	0.5688	0.5372	0.5366	0.0468	0.0726	0.1908
	950	0.619	0.5852	0.5843	0.6069	0.6069	0.6078	0.6067	0.6077	0.6157	0.3619	0.4662	0.4686	0.0848	0.0928	0.0848	0.0458	0.0688	0.1879	0.2303	0.2132	0.2034	0.393	0.4301	0.4437	0.5385	0.5212	0.4154	0.3803	0.4047	0.4969	0.5779	0.67	0.6421	0.5467	0.5785	0.7138	0.7842	0.7421	0.7094	0.5905	0.6651	0.6169	0.5693	0.5347	0.5346	0.0458	0.0688	0.1879
	960	0.6174	0.5842	0.5836	0.6061	0.6065	0.607	0.606	0.611	0.6152	0.3432	0.4548	0.4565	0.0807	0.0887	0.0814																0.5779	0.6701	0.6423	0.5466	0.5772	0.7118	0.7816	0.7389	0.7083	0.5865	0.662	0.6204	0.5678	0.532	0.5322
	970	0.6156	0.5837	0.58	0.6045	0.6047	0.6064	0.6064	0.6108	0.6146	0.3241	0.444	0.4428	0.0774	0.0854	0.0786																0.5775	0.6695	0.6435	0.545	0.5762	0.7109	0.7809	0.7366	0.7068	0.5834	0.6605	0.6173	0.5666	0.5287	0.5296
	980	0.6143	0.5836	0.5808	0.6042	0.6034	0.606	0.6055	0.6093	0.6142	0.3056	0.4326	0.4279	0.0743	0.0821	0.076																0.5749	0.6695	0.6435	0.5436	0.5746	0.7107	0.7805	0.7364	0.7053	0.5798	0.6574	0.6221	0.5648	0.526	0.5271
	990	0.6133	0.5843	0.5795	0.603	0.6036	0.6056	0.6041	0.6053	0.6136	0.287	0.42	0.4124	0.0712	0.0793	0.0734																0.5742	0.6691	0.6445	0.5445	0.5744	0.7101	0.7782	0.7337	0.7023	0.5757	0.6545	0.6174	0.5632	0.5224	0.5241
	1000	0.6128	0.5822	0.5796	0.6039	0.6029	0.6049	0.6035	0.6033	0.6136	0.2692	0.4064	0.3955	0.0682	0.0763	0.0709																0.5724	0.6688	0.644	0.5417	0.5711	0.7077	0.7777	0.7328	0.7022	0.5733	0.6518	0.6164	0.5624	0.5201	0.5219
	1010	0.6117	0.5836	0.5796	0.6016	0.6023	0.6045	0.6032	0.6035	0.6122	0.2522	0.3919	0.3782	0.0655	0.0736	0.0688																0.5727	0.6682	0.6452	0.5426	0.5742	0.7088	0.7765	0.7302	0.6995	0.5691	0.6495	0.6148	0.5607	0.5168	0.5202
	1020	0.6113	0.5819	0.5768	0.6007	0.601	0.6032	0.6025	0.6018	0.6118	0.2368	0.3747	0.3574	0.0632	0.0708	0.0665																0.5699	0.6652	0.6426	0.5384	0.5693	0.704	0.7739	0.7281	0.6993	0.5667	0.6482	0.6148	0.5584	0.5142	0.516
	1030	0.6085	0.581	0.5782	0.6014	0.5997	0.6027	0.6015	0.6016	0.6111	0.2221	0.3569	0.3391	0.0611	0.0687	0.0646																0.5694	0.6649	0.6438	0.5387	0.5693	0.7036	0.7733	0.7264	0.6973	0.5633	0.6466	0.6109	0.5575	0.5107	0.5134
	1040	0.6082	0.5828	0.5767	0.5997	0.5981	0.6024	0.6021	0.601	0.6107	0.2087	0.3378	0.3197	0.0591	0.0665	0.0629																0.569	0.6656	0.6445	0.5386	0.5688	0.7032	0.7725	0.7261	0.6967	0.562	0.6441	0.6099	0.557	0.509	0.5117
	1050	0.6071	0.582	0.5756	0.5986	0.5975	0.6018	0.5998	0.5999	0.6107	0.1962	0.318	0.2996	0.0575	0.0648	0.0614
	1060	0.6057	0.5825	0.5762	0.5984	0.5965	0.6017	0.5972	0.6003	0.6095	0.1844	0.2972	0.2794	0.0557	0.063	0.0598
	1070	0.6036	0.581	0.5754	0.5963	0.5948	0.6009	0.5971	0.5979	0.609	0.1722	0.2769	0.2602	0.0542	0.0612	0.0584
	1080	0.6026	0.5801	0.5735	0.5959	0.5936	0.5998	0.5966	0.5966	0.6079	0.1627	0.2566	0.2418	0.0528	0.0597	0.0571
	AUC	STRAIN		0 IPTG		+ 5 uM IPTG		+ 10 uM IPTG		+ 100 uM IPTG		+ 1000 uM IPTG
		ADS242	SPV_0098	3.33334e+07	446418	32742005	580557	3.3122e+07	149937	3.38709e+07	2.23764e+06	1.62703e+07	2.68828e+06
		ADS56	secG	35838686	1441312	28353427	256649	46273411	309690	49981739	644196	55638949	1599239
		ADS196	comM	4.86726e+07	220498	45407872	663988	4.58197e+07	1.53951e+06	3.25385e+07	415606	3.19432e+07	1.55891e+06
		ADS50	licA	5564825	144798	13463447	211521	21858743	307819	31864435	835644	31520175	239547
		ADS51	lytR	23117216	151191	23972629	367695	25878095	691440	33515761	418764	37394745	301431
		ADS58	SPV_504	36582178	618074	34182821	888802	32704069	1107488	30443738	660804	31681112	434395
		ADS60	tacF	24382699	713172	24685161	309783	26076553	203969	33160007	457959	31262856	598752
		ADS61	tarI	23086327	304043	28001291	1402736	29186554	551777	32885549	758602	32094206	625929
		ADS86	licD3	15841084	364015	21988612	206765	27191903	839115	32144371	853795	29501397	719988
		ADS92	lafA	22282815	254111	24004377	260043	26200765	524751	25022112	630325	24310457	205876
		ADS106	tarP	122249	800602	1076604	53528	2777487	742485	30250718	242445	29805690	395797
		ADS107	tarJ	4250384	159035	2463653	49145	9683234	154612	21747608	853059	18009470	431359
		ADS108	licD1	19756272	658813	22977568	155486	29037564	276321	28879137	366207	26002508	396465
		ADS109	licD2	24682091	405418	25112514	454196	25504278	638456	24952813	385944	25032858	393915
		ADS57	spv_0713	3.58767e+07	1.54698e+06	3.10467e+07	2.76291e+06	2.38533e+07	947077	2.69567e+07	1.28604e+06	30070000	2.54181e+06
		ADS170	tsaE	3.43733e+07	2.16186e+06	28110000	773175	2.77567e+07	1.84789e+06	24910000	4.50312e+06	26950000	1.61086e+06
		ADS173	SPV_1742	1.95933e+07	1.51869e+06	2.13933e+07	1.68138e+06	2.01633e+07	3.49291e+06	2.54633e+07	1.22802e+06	2.24067e+07	1.04091e+06
		ADS122	cps2A	20560000	1.61724e+06	15210000	652840	2.33367e+07	2.55495e+06	2.49367e+07	1.99757e+06	26240000	1.30149e+06
		ADS171	tacL	519239	30011.9	532864	31737.4	503018	39174.4	441329	8126.76	7.49503e+06	9.99495e+06
		DLA3	D39V	26892986	404402	24711922	546258	26234915	169531	25950148	412614	25293016	802422
		ADS124	aatA	2807301	83306	5118126	83887	5924309	205066	25502128	454362	27078344	142897
		ADS123	cps23FU	18317168	718387	21035993	417271	21366876	637773	25186198	215108	24662356	612621
		ADS125	aatB	10218139	567993	11959702	719034	11807917	112589	25617361	617991	27011139	486463
		ADS120	psr	25840228	593340	26223677	198194	26244999	208575	27001036	443419	26671531	447020
		ADS121	SPV_1620	5408741	156079	2592482	66925	1729126	82265	22488640	865447	26631771	212120
		ADS192	licB	3.22442e+07	973023	3.57462e+07	781400	35471060	2.65539e+06	30917804	1.30953e+06	32550068	237544
		ADS193	licC	3.73351e+07	404589	3.79755e+07	802148	3.54708e+07	2.81542e+06	38834881	6.05078e+06	2.86582e+07	174619
		ADS194	SPV_1200	1.81676e+07	659948	16336650	642142	1.34641e+07	5.34432e+06	2.46645e+07	1.3974e+06	50558120	1.71461e+06
		ADS195	tarQ	3.58604e+06	207965	2.77817e+06	1.05788e+06	1825391	302777	44424554	1.06657e+07	5.04139e+07	2.62872e+06
[truncated: 387 more columns]
