# Supplementary material for: Competence remodels the pneumococcal cell wall exposing key surface virulence factors that mediate increased host adherence
Source: PLoS Biol. 2023 Jan 30;21(1):e3001990. doi: 10.1371/journal.pbio.3001990 (PMC9910801; doi:10.1371/journal.pbio.3001990)
Supplement: S10 Table — Raw data from the cell lysis evaluation in S6 Fig (see Methods section for more details). (XLSX) [file pbio.3001990.s018.xlsx]

## Sheet: Table S10_Cell lysis detection
	OD	licC						SPV_0098						SPV_1200						tarJ						SPV_1620						licD3						cps23FU						tarI
	time (min)	ADS193			ADS193 + CSP			ADS242			ADS242 + CSP			ADS194 + 5 µM IPTG			ADS194 + 5 µM IPTG + CSP			ADS107 + 15 µM IPTG			ADS107 + 15 µM IPTG + CSP			ADS121 + 10 µM IPTG			ADS121 + 10 µM IPTG + CSP			ADS86 + 5 µM IPTG			ADS86 + 5 µM IPTG + CSP			ADS123 + 5 µM IPTG			ADS123 + 5 µM IPTG + CSP			ADS61			ADS61 + CSP
	0	0.0042	0.0042	0.0045	0.004	0.004	0.0044	0.0043	0.0048	0.0042	0.0046	0.0041	0.0043	0.0041	0.004	0.004	0.004	0.004	0.004	0.0041	0.0041	0.004	0.0042	0.0042	0.0042	0.0042	0.004	0.0042	0.004	0.004	0.004	0.004	0.004	0.004	0.004	0.004	0.004	0.004	0.005	0.0045	0.004	0.004	0.004	0.004	0.004	0.004	0.004	0.004	0.004
	10	0.004	0.004	0.004	0.0043	0.004	0.004	0.004	0.0041	0.0042	0.004	0.004	0.0042	0.004	0.004	0.004	0.0046	0.0041	0.0045	0.004	0.004	0.004	0.004	0.004	0.004	0.004	0.0042	0.0041	0.004	0.004	0.0043	0.0042	0.0046	0.0045	0.0046	0.0045	0.0043	0.0042	0.004	0.004	0.0048	0.0043	0.004	0.004	0.004	0.004	0.004	0.004	0.004
	20	0.0042	0.0045	0.0045	0.005	0.0043	0.0046	0.0044	0.004	0.004	0.004	0.0043	0.004	0.0042	0.0044	0.0047	0.0051	0.0044	0.0048	0.005	0.0045	0.0042	0.0043	0.0043	0.0045	0.0041	0.0044	0.004	0.0042	0.0043	0.004	0.0049	0.0049	0.005	0.0045	0.005	0.0045	0.0049	0.0045	0.0047	0.0054	0.0049	0.0046	0.005	0.004	0.004	0.004	0.004	0.004
	30	0.0049	0.0054	0.0051	0.006	0.0051	0.0054	0.0048	0.0042	0.005	0.0047	0.0044	0.0046	0.0052	0.005	0.0053	0.0059	0.0048	0.0052	0.0055	0.0048	0.0048	0.0047	0.0047	0.0049	0.004	0.0043	0.0042	0.0044	0.0044	0.0041	0.0055	0.0057	0.0057	0.0052	0.0056	0.005	0.0053	0.0054	0.0061	0.006	0.0056	0.0053	0.005	0.005	0.005	0.005	0.005	0.005
	40	0.0062	0.0068	0.0064	0.0074	0.0064	0.0063	0.0053	0.0049	0.0052	0.0052	0.0051	0.0051	0.0059	0.0062	0.0064	0.0068	0.0059	0.0064	0.0063	0.0059	0.0053	0.0055	0.0055	0.0057	0.0042	0.0046	0.0043	0.0045	0.0047	0.0042	0.0063	0.0065	0.0068	0.006	0.0065	0.0061	0.0057	0.0066	0.0066	0.0074	0.007	0.0066	0.007	0.005	0.006	0.005	0.005	0.006
	50	0.0075	0.0083	0.0078	0.0089	0.0081	0.0077	0.0064	0.006	0.006	0.0063	0.006	0.0061	0.0073	0.0077	0.0077	0.0084	0.0071	0.0077	0.0075	0.007	0.0064	0.0067	0.0065	0.0063	0.0044	0.0048	0.0044	0.0044	0.0047	0.0043	0.0079	0.0078	0.0082	0.0074	0.0077	0.0073	0.0072	0.008	0.0088	0.0089	0.0085	0.008	0.008	0.007	0.007	0.007	0.007	0.007
	60	0.0102	0.0102	0.01	0.0115	0.0105	0.0098	0.0074	0.007	0.0071	0.0072	0.0071	0.0069	0.0093	0.0094	0.0095	0.0105	0.0088	0.0091	0.009	0.0082	0.0074	0.0076	0.0073	0.0079	0.0044	0.005	0.0045	0.0048	0.0048	0.0046	0.0096	0.0095	0.0099	0.0089	0.0096	0.0089	0.0098	0.0101	0.0098	0.0112	0.0106	0.0101	0.01	0.009	0.009	0.009	0.009	0.009
	70	0.0127	0.0133	0.013	0.0139	0.0131	0.0124	0.0089	0.0082	0.0084	0.0087	0.0085	0.0083	0.0115	0.0123	0.0118	0.013	0.0111	0.0117	0.0106	0.01	0.0091	0.0089	0.0089	0.0095	0.0045	0.005	0.0048	0.0049	0.0049	0.0046	0.0119	0.0118	0.0121	0.0116	0.0119	0.011	0.0134	0.0132	0.0127	0.0139	0.0134	0.0129	0.014	0.011	0.012	0.011	0.011	0.011
	80	0.0167	0.0169	0.0164	0.0179	0.0169	0.0157	0.0112	0.0104	0.0109	0.011	0.011	0.0102	0.0147	0.0156	0.015	0.0163	0.0139	0.0147	0.0127	0.0117	0.0109	0.0106	0.0107	0.0118	0.0046	0.0052	0.0047	0.0049	0.0049	0.0047	0.0151	0.0151	0.0148	0.0144	0.015	0.0141	0.0162	0.0162	0.016	0.0173	0.0166	0.0161	0.017	0.014	0.016	0.014	0.015	0.014
	90	0.0215	0.0211	0.0208	0.0227	0.0219	0.0199	0.0141	0.013	0.0135	0.0138	0.0135	0.013	0.018	0.0196	0.0189	0.0198	0.0178	0.0184	0.0158	0.0141	0.0132	0.0126	0.013	0.0143	0.0046	0.005	0.0048	0.0051	0.0054	0.0048	0.0193	0.0188	0.019	0.0186	0.0192	0.0179	0.0209	0.02	0.0202	0.0213	0.0207	0.02	0.023	0.018	0.021	0.019	0.019	0.019
	100	0.0281	0.0273	0.0272	0.029	0.0279	0.0255	0.0178	0.0166	0.0172	0.0174	0.0173	0.0161	0.0226	0.0246	0.023	0.0252	0.0224	0.0231	0.0195	0.0168	0.0161	0.0153	0.0152	0.0181	0.0049	0.0049	0.0049	0.0051	0.0051	0.0047	0.0244	0.0239	0.0246	0.0238	0.0241	0.0228	0.0249	0.0247	0.0247	0.026	0.0251	0.0238	0.03	0.024	0.027	0.025	0.025	0.024
	110	0.0362	0.0356	0.0348	0.0364	0.0363	0.0331	0.0227	0.0211	0.0225	0.0216	0.0219	0.0203	0.0279	0.03	0.0283	0.0301	0.0274	0.0284	0.0235	0.0206	0.0202	0.0187	0.0185	0.0221	0.0048	0.0056	0.0051	0.0051	0.005	0.0048	0.0301	0.0302	0.0307	0.03	0.0302	0.0287	0.0299	0.0295	0.0304	0.0311	0.0305	0.0283	0.039	0.031	0.036	0.033	0.033	0.032
	120	0.0472	0.0473	0.0443	0.0477	0.0462	0.0417	0.0297	0.0273	0.0293	0.0281	0.0284	0.0262	0.0337	0.037	0.0347	0.0368	0.033	0.0345	0.0295	0.026	0.0252	0.023	0.0226	0.0284	0.005	0.0053	0.005	0.0051	0.005	0.0046	0.0374	0.0373	0.0381	0.0373	0.0375	0.0359	0.0349	0.0354	0.0362	0.0371	0.0363	0.0335	0.049	0.04	0.046	0.043	0.043	0.041
	130	0.0611	0.0612	0.0564	0.0604	0.0582	0.0529	0.0383	0.0358	0.039	0.0358	0.0368	0.0329	0.0403	0.0446	0.0411	0.0437	0.0398	0.0423	0.0367	0.0332	0.0316	0.0284	0.0275	0.0355	0.0047	0.0051	0.0048	0.0052	0.0049	0.0046	0.0463	0.0459	0.0462	0.0459	0.0457	0.0439	0.0416	0.0421	0.0431	0.044	0.0431	0.0402	0.06	0.05	0.058	0.055	0.055	0.052
	140	0.0778	0.0805	0.0749	0.0774	0.0738	0.0667	0.0505	0.047	0.0519	0.0465	0.0484	0.0429	0.0481	0.0533	0.0491	0.0516	0.0479	0.0511	0.0468	0.0415	0.0396	0.0351	0.034	0.0452	0.0049	0.0052	0.0049	0.0049	0.0048	0.0047	0.0569	0.0565	0.0569	0.0565	0.056	0.0541	0.0492	0.0496	0.0519	0.0523	0.0508	0.047	0.073	0.062	0.071	0.068	0.069	0.064
	150	0.0975	0.1044	0.0938	0.0974	0.0946	0.0845	0.0696	0.0639	0.0688	0.0597	0.0636	0.0544	0.0567	0.064	0.0591	0.0609	0.0562	0.0604	0.0581	0.053	0.0487	0.0425	0.0419	0.0568	0.0044	0.0049	0.0045	0.0046	0.0045	0.0042	0.0689	0.0686	0.0682	0.0672	0.067	0.0656	0.058	0.0584	0.0598	0.0603	0.0596	0.0558	0.087	0.075	0.086	0.083	0.084	0.08
	160	0.1201	0.1264	0.1153	0.1171	0.1183	0.1084	0.0949	0.0863	0.0912	0.078	0.0841	0.0699	0.068	0.0732	0.0657	0.0663	0.0617	0.0644	0.0728	0.0662	0.0639	0.0493	0.0487	0.0673	0.0051	0.005	0.0046	0.0047	0.0042	0.0039	0.0806	0.0815	0.0773	0.071	0.0737	0.0707	0.0621	0.0657	0.0668	0.062	0.0637	0.059	0.102	0.09	0.103	0.099	0.101	0.098
	170	0.1476	0.1559	0.1439	0.1523	0.1531	0.141	0.1181	0.1062	0.1155	0.0955	0.1028	0.086	0.0785	0.0846	0.0763	0.0766	0.0723	0.0779	0.0876	0.0804	0.0785	0.0615	0.06	0.0863	0.0049	0.0048	0.0044	0.0047	0.0042	0.0039	0.0956	0.0958	0.0926	0.0848	0.0878	0.0846	0.0741	0.0784	0.0803	0.0726	0.0736	0.0723	0.116	0.105	0.121	0.117	0.118	0.118
	180	0.1763	0.1847	0.172	0.1825	0.1856	0.1686	0.1486	0.1366	0.1461	0.1201	0.1408	0.1104	0.0927	0.0989	0.0898	0.089	0.0851	0.0918	0.1087	0.0982	0.0935	0.077	0.0763	0.1136	0.0047	0.0043	0.0042	0.0045	0.0038	0.0038	0.1149	0.1221	0.1165	0.1049	0.1099	0.1053	0.0839	0.0922	0.0932	0.0846	0.09	0.0818	0.132	0.118	0.134	0.123	0.119	0.117
	190	0.2168	0.22	0.213	0.2177	0.2245	0.201	0.1801	0.1679	0.1771	0.1533	0.1753	0.1463	0.1032	0.1138	0.1049	0.102	0.0985	0.109	0.1324	0.1201	0.1178	0.0957	0.0947	0.1441	0.0046	0.0043	0.0043	0.0044	0.0039	0.0037	0.1377	0.1478	0.1401	0.1265	0.132	0.127	0.0961	0.1081	0.1073	0.0994	0.1041	0.0977	0.137	0.131	0.147	0.134	0.132	0.128
	200	0.2618	0.2614	0.2524	0.2562	0.2555	0.2289	0.2225	0.206	0.21	0.1929	0.215	0.1777	0.1172	0.1314	0.1248	0.1157	0.1133	0.1257	0.1664	0.1504	0.146	0.1191	0.1179	0.1868	0.0045	0.0041	0.0041	0.0044	0.0037	0.0036	0.1635	0.171	0.1679	0.1543	0.1577	0.1541	0.1104	0.1191	0.1224	0.1152	0.1196	0.1134	0.15	0.138	0.157	0.144	0.149	0.144
	210	0.3043	0.3156	0.31	0.285	0.2836	0.2631	0.2626	0.2448	0.2544	0.2424	0.2596	0.2072	0.1262	0.1471	0.139	0.1298	0.128	0.1454	0.2029	0.1851	0.18	0.1469	0.148	0.2458	0.0043	0.0041	0.0041	0.0042	0.0038	0.0035	0.1855	0.1985	0.1913	0.1875	0.1898	0.1862	0.1177	0.1277	0.1336	0.1393	0.142	0.1374	0.167	0.156	0.177	0.16	0.169	0.161
	220	0.357	0.3671	0.3569	0.3355	0.3373	0.3001	0.3084	0.2884	0.2998	0.2945	0.3293	0.2438	0.1421	0.1705	0.1565	0.1512	0.1475	0.1725	0.2421	0.2225	0.2186	0.1829	0.1872	0.2682	0.0043	0.004	0.0038	0.0041	0.0036	0.0035	0.2191	0.2362	0.2228	0.2359	0.2366	0.2287	0.1309	0.1431	0.155	0.1419	0.1446	0.1407	0.18	0.174	0.196	0.175	0.189	0.179
	230	0.4014	0.4198	0.4076	0.3792	0.3764	0.3328	0.3663	0.3407	0.3616	0.3407	0.3612	0.295	0.1604	0.1943	0.1813	0.1908	0.1821	0.1978	0.2914	0.2705	0.2636	0.2065	0.2105	0.3428	0.004	0.0038	0.0039	0.0039	0.0034	0.0034	0.2557	0.263	0.2529	0.2535	0.2584	0.2467	0.1536	0.1623	0.1766	0.1585	0.1614	0.1557	0.197	0.192	0.215	0.199	0.209	0.201
	240	0.4451	0.4575	0.4355	0.4169	0.4121	0.3667	0.4421	0.4025	0.4212	0.4169	0.4026	0.3377	0.1833	0.2196	0.208	0.1887	0.189	0.2004	0.3406	0.3184	0.3093	0.2359	0.2503	0.3697	0.0038	0.0038	0.0036	0.0042	0.0034	0.0034	0.2971	0.3115	0.2996	0.2975	0.2868	0.2857	0.1764	0.1883	0.2043	0.1783	0.1857	0.1715	0.213	0.211	0.235	0.235	0.236	0.239
	250	0.4514	0.465	0.4551	0.4469	0.4413	0.3975	0.505	0.4662	0.4799	0.4774	0.4574	0.3904	0.2068	0.2423	0.2357	0.2087	0.2295	0.2294	0.3956	0.3639	0.3618	0.2794	0.2922	0.4213	0.004	0.0038	0.0036	0.0039	0.0033	0.0031	0.3402	0.3574	0.3468	0.3266	0.3229	0.3166	0.2011	0.2108	0.2306	0.1954	0.2088	0.1908	0.232	0.23	0.256	0.242	0.268	0.244
	260	0.4359	0.4548	0.4447	0.4476	0.4464	0.415	0.5161	0.4967	0.507	0.5122	0.4979	0.4414	0.2332	0.2768	0.2666	0.2313	0.2504	0.2539	0.4404	0.4114	0.4084	0.3162	0.3345	0.4526	0.0039	0.0037	0.0036	0.0038	0.0031	0.0032	0.3805	0.3987	0.3909	0.3562	0.3564	0.3553	0.2285	0.237	0.2552	0.2186	0.2318	0.2093	0.248	0.249	0.278	0.262	0.274	0.268
	270	0.4281	0.4477	0.4407	0.4325	0.4264	0.4059	0.5066	0.4869	0.4955	0.5141	0.5172	0.465	0.2633	0.3061	0.3013	0.2577	0.2641	0.2679	0.4499	0.4383	0.4363	0.3625	0.3722	0.4677	0.004	0.0039	0.0038	0.0038	0.0032	0.0031	0.4193	0.438	0.4291	0.3933	0.3892	0.3874	0.2519	0.2643	0.2861	0.2391	0.2523	0.2326	0.264	0.265	0.302	0.284	0.301	0.297
	280	0.4243	0.4435	0.4425	0.4242	0.4188	0.4	0.5051	0.4873	0.494	0.5151	0.513	0.4716	0.2945	0.3486	0.3373	0.2849	0.2949	0.3048	0.4493	0.4398	0.4334	0.3973	0.4041	0.4559	0.0041	0.004	0.0036	0.0037	0.0033	0.0032	0.4384	0.4544	0.4453	0.4099	0.4118	0.3989	0.2817	0.2886	0.3157	0.2633	0.272	0.2535	0.281	0.284	0.323	0.293	0.329	0.305
	290	0.4231	0.4418	0.4448	0.4241	0.4162	0.3945	0.5043	0.4875	0.4927	0.5142	0.515	0.4759	0.3252	0.3867	0.3777	0.3114	0.3256	0.3341	0.4363	0.43	0.4254	0.4174	0.4199	0.4486	0.0043	0.0041	0.0039	0.0036	0.003	0.0032	0.4412	0.4626	0.4437	0.4191	0.412	0.399	0.315	0.3197	0.3447	0.2849	0.2962	0.2764	0.297	0.302	0.343	0.306	0.34	0.326
	300	0.4245	0.4431	0.4443	0.4229	0.4146	0.3917	0.5031	0.4877	0.4915	0.5131	0.5163	0.4815	0.3614	0.4197	0.4059	0.3307	0.3511	0.3501	0.4236	0.4226	0.4211	0.415	0.4142	0.4423	0.0043	0.0042	0.0038	0.0037	0.0031	0.0032	0.4389	0.4528	0.4447	0.4021	0.4019	0.392	0.3335	0.3458	0.3706	0.3074	0.3128	0.2938	0.316	0.319	0.364	0.319	0.336	0.328
	310	0.4267	0.4417	0.4459	0.4259	0.4189	0.3917	0.5032	0.4892	0.4919	0.5149	0.5159	0.4884	0.3879	0.4398	0.4335	0.3582	0.3791	0.3694	0.4179	0.422	0.4193	0.4109	0.4073	0.4398	0.0047	0.0044	0.0039	0.0037	0.0029	0.0033	0.4329	0.4483	0.4423	0.3934	0.3965	0.3895	0.3671	0.3671	0.3927	0.3211	0.3255	0.3062	0.326	0.331	0.369	0.322	0.341	0.329
	320	0.4299	0.4405	0.4442	0.424	0.4187	0.3932	0.5013	0.4877	0.4909	0.5137	0.5174	0.4905	0.4048	0.448	0.4467	0.3727	0.388	0.3782	0.4147	0.4234	0.4205	0.4032	0.4005	0.4392	0.005	0.0049	0.0043	0.0036	0.0027	0.0031	0.4277	0.4464	0.4392	0.3931	0.3901	0.389	0.3782	0.3853	0.4045	0.3292	0.338	0.3112	0.323	0.332	0.362	0.323	0.333	0.318
	330	0.4327	0.4386	0.445	0.4262	0.4201	0.3957	0.5023	0.4885	0.4915	0.5157	0.5184	0.4941	0.3997	0.4414	0.4424	0.3721	0.3815	0.374	0.4148	0.4257	0.4229	0.3983	0.3979	0.4369	0.0053	0.005	0.0044	0.0036	0.0028	0.0031	0.4256	0.4406	0.4356	0.3882	0.386	0.388	0.3744	0.3812	0.3995	0.3299	0.3343	0.3103	0.307	0.317	0.346	0.307	0.318	0.298
	340	0.4338	0.4379	0.4443	0.4267	0.421	0.399	0.5033	0.4899	0.4918	0.5173	0.5203	0.4989	0.4028	0.431	0.4301	0.3641	0.377	0.3627	0.4132	0.4277	0.4249	0.3944	0.3963	0.4344	0.0058	0.0055	0.0048	0.0034	0.0027	0.003	0.4235	0.4408	0.434	0.3852	0.3827	0.3892	0.3704	0.3771	0.391	0.3228	0.3221	0.3009	0.293	0.303	0.335	0.29	0.3	0.279
	350	0.436	0.4388	0.442	0.4269	0.4227	0.4006	0.5028	0.4907	0.4922	0.5171	0.5197	0.4999	0.3938	0.4249	0.4266	0.3517	0.3632	0.3589	0.4134	0.4274	0.4245	0.392	0.3908	0.4338	0.0065	0.0062	0.0054	0.0038	0.0028	0.0032	0.4216	0.4371	0.4323	0.3842	0.3818	0.3851	0.3607	0.3717	0.3872	0.3129	0.3124	0.2925	0.281	0.292	0.323	0.276	0.288	0.269
	360	0.4373	0.4387	0.4431	0.4286	0.4241	0.4038	0.503	0.4903	0.4922	0.5168	0.5205	0.5048	0.3859	0.4187	0.419	0.3445	0.3542	0.3429	0.4138	0.4285	0.4247	0.3897	0.3886	0.4325	0.0075	0.0066	0.0061	0.0039	0.0028	0.0031	0.4208	0.4359	0.43	0.3821	0.3772	0.385	0.3515	0.3659	0.3772	0.3057	0.3037	0.2838	0.267	0.281	0.318	0.265	0.277	0.256
	370	0.4381	0.4393	0.4427	0.4293	0.4256	0.4067	0.5023	0.4913	0.4927	0.518	0.5218	0.5096	0.3808	0.4119	0.4136	0.3359	0.3462	0.3348	0.4123	0.427	0.4222	0.3867	0.3856	0.4295	0.0086	0.0076	0.0071	0.004	0.0029	0.0032	0.4202	0.4336	0.4297	0.3814	0.375	0.3824	0.3519	0.3608	0.3749	0.301	0.2965	0.2805	0.26	0.275	0.306	0.256	0.272	0.25
	380	0.4398	0.4402	0.4423	0.4285	0.4281	0.4075	0.5033	0.4915	0.4928	0.5171	0.5208	0.5121	0.3771	0.4079	0.4095	0.335	0.3418	0.3292	0.4125	0.4259	0.4213	0.3855	0.3838	0.4298	0.0099	0.009	0.0085	0.004	0.0029	0.0032	0.4203	0.4341	0.4302	0.3798	0.3752	0.3829	0.3488	0.3603	0.3718	0.2972	0.2928	0.2769	0.251	0.268	0.3	0.25	0.265	0.243
	390	0.4403	0.4414	0.4406	0.4296	0.4282	0.4097	0.5051	0.493	0.4939	0.5181	0.522	0.5123	0.3744	0.4062	0.4057	0.3328	0.3359	0.3208	0.413	0.4257	0.421	0.3841	0.382	0.4295	0.0117	0.0105	0.0098	0.0046	0.003	0.0033	0.4186	0.4339	0.4289	0.3801	0.374	0.3814	0.3481	0.3605	0.3693	0.2948	0.2904	0.2751	0.246	0.261	0.293	0.244	0.259	0.238
	400	0.4418	0.4405	0.4413	0.4308	0.428	0.412	0.5035	0.4935	0.4944	0.519	0.5224	0.5137	0.3745	0.4035	0.4052	0.326	0.3289	0.3154	0.4136	0.4262	0.4214	0.3831	0.3817	0.4293	0.0135	0.0119	0.012	0.005	0.003	0.0034	0.419	0.4327	0.4275	0.3797	0.3711	0.3814	0.3427	0.3577	0.3669	0.2933	0.2889	0.2715	0.24	0.256	0.287	0.237	0.25	0.232
	410	0.4425	0.4437	0.4416	0.4306	0.4291	0.4126	0.5045	0.4938	0.4948	0.5196	0.5241	0.5192	0.3755	0.4047	0.4046	0.3202	0.3219	0.3097	0.4141	0.4263	0.4214	0.383	0.3825	0.4299	0.0157	0.0145	0.0146	0.006	0.0033	0.0037	0.4184	0.4315	0.429	0.3777	0.3714	0.3822	0.3413	0.3556	0.3648	0.2901	0.2886	0.2714	0.236	0.248	0.281	0.232	0.244	0.226
	420	0.4432	0.4433	0.4406	0.432	0.4313	0.4131	0.5058	0.4951	0.4957	0.5202	0.524	0.5185	0.3749	0.4023	0.403	0.3163	0.3173	0.3046	0.4145	0.4263	0.4207	0.3829	0.3819	0.4299	0.0186	0.0177	0.0179	0.0074	0.0034	0.0039	0.4181	0.4323	0.4266	0.3788	0.3715	0.3816	0.3428	0.3556	0.3653	0.2881	0.286	0.2705	0.23	0.24	0.273	0.225	0.238	0.222
	430	0.4438	0.4452	0.4367	0.4325	0.4334	0.4154	0.5069	0.4966	0.4965	0.5207	0.5248	0.5219	0.3747	0.4009	0.4016	0.3122	0.3145	0.3012	0.4135	0.4262	0.4188	0.3828	0.3797	0.4289	0.022	0.021	0.0218	0.0099	0.0036	0.0044	0.4192	0.4313	0.4275	0.3783	0.3715	0.3824	0.342	0.3559	0.3644	0.2857	0.2839	0.2702	0.225	0.232	0.265	0.219	0.232	0.216
	440	0.4452	0.4442	0.4414	0.4342	0.4342	0.4167	0.5066	0.497	0.4968	0.5213	0.5255	0.5238	0.3734	0.4001	0.4008	0.3097	0.3119	0.2993	0.413	0.4265	0.4196	0.3826	0.3812	0.4289	0.0251	0.0257	0.0269	0.0136	0.0038	0.0045	0.4176	0.4311	0.4256	0.3763	0.3689	0.3832	0.3428	0.3581	0.3631	0.2836	0.281	0.2691	0.216	0.222	0.256	0.213	0.226	0.211
	450	0.4457	0.4463	0.4412	0.4349	0.4338	0.4179	0.5079	0.4975	0.498	0.5233	0.5267	0.5258	0.3726	0.3984	0.4008	0.3084	0.3109	0.2979	0.4147	0.426	0.4201	0.3824	0.3811	0.4278	0.0305	0.0324	0.0314	0.0178	0.0044	0.0052	0.4173	0.431	0.4271	0.377	0.3698	0.3818	0.3444	0.3576	0.3624	0.2817	0.2786	0.2693	0.209	0.214	0.247	0.205	0.219	0.205
	460	0.448	0.4468	0.4409	0.4341	0.4344	0.4193	0.5092	0.499	0.499	0.5238	0.5267	0.5264	0.3722	0.3987	0.4007	0.3076	0.3091	0.2966	0.416	0.4258	0.4204	0.3837	0.3824	0.43	0.0343	0.0419	0.0387	0.0241	0.0051	0.0056	0.4176	0.4307	0.4245	0.3785	0.3696	0.3825	0.3442	0.3576	0.3621	0.2816	0.2769	0.2681	0.203	0.205	0.239	0.2	0.212	0.199
	470	0.448	0.4473	0.4421	0.4326	0.4367	0.42	0.5105	0.5003	0.4993	0.5243	0.5273	0.5288	0.3729	0.3976	0.4003	0.3062	0.3078	0.2966	0.4153	0.4268	0.4198	0.3829	0.3812	0.4294	0.0424	0.0502	0.0457	0.0313	0.0057	0.006	0.4182	0.4305	0.4263	0.3773	0.3692	0.382	0.3429	0.3573	0.361	0.2798	0.2749	0.2676	0.194	0.198	0.231	0.192	0.204	0.192
	480	0.4495	0.4484	0.4408	0.4367	0.4376	0.4205	0.5105	0.5013	0.5001	0.5258	0.5283	0.5298	0.3736	0.3979	0.3997	0.3051	0.3082	0.2956	0.4155	0.4256	0.419	0.383	0.3809	0.4286	0.052	0.0607	0.0542	0.0411	0.0064	0.0072	0.4185	0.4295	0.4275	0.3773	0.3681	0.3815	0.3417	0.3569	0.361	0.2795	0.2739	0.2677	0.187	0.19	0.223	0.185	0.197	0.186
	490	0.4502	0.4491	0.4421	0.4362	0.4385	0.4211	0.5128	0.5027	0.5025	0.527	0.5297	0.5319	0.373	0.3971	0.3994	0.3044	0.3076	0.2954	0.4164	0.4285	0.421	0.3837	0.381	0.4301	0.0629	0.0778	0.0662	0.0533	0.0078	0.0081	0.4189	0.4299	0.4258	0.3766	0.3686	0.3835	0.3398	0.3588	0.3611	0.2785	0.2731	0.2669	0.181	0.182	0.217	0.179	0.191	0.181
	500	0.451	0.4488	0.4438	0.4367	0.4386	0.4219	0.514	0.5043	0.5027	0.5281	0.5317	0.5332	0.3722	0.3975	0.3999	0.3046	0.3067	0.2942	0.4159	0.4279	0.4206	0.384	0.3819	0.4302	0.0754	0.0998	0.0808	0.0678	0.0093	0.0096	0.4188	0.4292	0.4256	0.3774	0.3671	0.3824	0.3422	0.3582	0.3594	0.2776	0.2725	0.2661	0.174	0.175	0.209	0.172	0.183	0.174
	510	0.452	0.4501	0.4443	0.4378	0.4414	0.4228	0.5144	0.5046	0.5038	0.5286	0.5319	0.5335	0.3739	0.3966	0.3991	0.303	0.3065	0.2941	0.4168	0.429	0.4217	0.3843	0.3818	0.4301	0.0915	0.1238	0.0997	0.0854	0.0111	0.011	0.4185	0.4298	0.425	0.376	0.3667	0.3821	0.3414	0.3595	0.3587	0.2769	0.271	0.2651	0.167	0.168	0.202	0.167	0.178	0.168
	520	0.4526	0.45	0.4447	0.4403	0.442	0.4234	0.5146	0.5057	0.5045	0.5287	0.5326	0.5342	0.3729	0.3968	0.3988	0.3025	0.3062	0.2932	0.4173	0.4293	0.4228	0.3839	0.3823	0.4313	0.1095	0.1544	0.1226	0.1083	0.0136	0.0127	0.4189	0.43	0.4242	0.3759	0.367	0.3828	0.3419	0.3603	0.3577	0.2747	0.2696	0.2656	0.162	0.163	0.195	0.16	0.171	0.161
	530	0.4538	0.4514	0.4455	0.4399	0.442	0.4236	0.5153	0.506	0.5039	0.5298	0.533	0.5383	0.3734	0.3975	0.3991	0.3027	0.3061	0.2933	0.4176	0.4289	0.4232	0.3841	0.3826	0.4312	0.1307	0.1912	0.1494	0.1359	0.0171	0.0156	0.42	0.4305	0.4254	0.3761	0.3661	0.383	0.3404	0.3605	0.3581	0.2741	0.269	0.2656	0.156	0.156	0.188	0.155	0.166	0.156
	540	0.4542	0.4517	0.447	0.4422	0.4439	0.4238	0.5163	0.5073	0.5053	0.5306	0.5337	0.5376	0.3733	0.3977	0.3987	0.3024	0.3064	0.293	0.4174	0.4296	0.4231	0.3842	0.383	0.4317	0.1521	0.2398	0.1847	0.1685	0.0213	0.0187	0.4193	0.4309	0.4248	0.3759	0.3674	0.3824	0.3419	0.3609	0.3574	0.273	0.2678	0.2646	0.152	0.15	0.182	0.149	0.16	0.151
	550	0.4551	0.452	0.4458	0.443	0.4452	0.4236	0.5171	0.5084	0.5066	0.5309	0.5345	0.539	0.3731	0.3965	0.3984	0.302	0.3062	0.2925	0.4175	0.4307	0.4235	0.385	0.3833	0.4321	0.1806	0.283	0.2241	0.2183	0.027	0.0232	0.4202	0.4289	0.4243	0.3746	0.3658	0.3818	0.342	0.3616	0.3571	0.273	0.2669	0.2646	0.147	0.145	0.176	0.144	0.155	0.145
	560	0.4557	0.4534	0.4468	0.4421	0.4453	0.4253	0.518	0.5085	0.5065	0.532	0.5355	0.5395	0.3738	0.3969	0.399	0.3011	0.3061	0.2925	0.4177	0.432	0.4247	0.3851	0.3838	0.4329	0.2167	0.3195	0.2693	0.2687	0.034	0.0286	0.4202	0.4299	0.4265	0.3754	0.3662	0.3818	0.3412	0.361	0.3558	0.2722	0.2657	0.2646	0.142	0.145	0.169	0.139	0.149	0.14
	570	0.4564	0.4536	0.4461	0.4428	0.4462	0.4245	0.5187	0.5089	0.5069	0.5328	0.5357	0.5405	0.372	0.3962	0.3984	0.3017	0.306	0.2918	0.4188	0.4324	0.4251	0.385	0.3833	0.4331	0.254	0.3397	0.3091	0.3231	0.0442	0.0346	0.4212	0.4302	0.4253	0.3742	0.3652	0.3814	0.3395	0.362	0.3552	0.2716	0.2652	0.265	0.138	0.14	0.164	0.135	0.144	0.136
	580	0.4567	0.4545	0.4474	0.4453	0.4452	0.4256	0.5202	0.5115	0.5078	0.5336	0.5371	0.5435	0.3733	0.3959	0.3987	0.3005	0.3051	0.2913	0.4188	0.4324	0.4252	0.3845	0.3837	0.4332	0.2959	0.3565	0.3485	0.3649	0.0567	0.043	0.4212	0.43	0.4265	0.3746	0.3658	0.3807	0.3391	0.3618	0.3553	0.2704	0.264	0.2645	0.135	0.136	0.158	0.131	0.14	0.132
	590	0.4571	0.4543	0.4471	0.4449	0.448	0.4254	0.5199	0.511	0.508	0.5339	0.5373	0.5437	0.3729	0.3962	0.3987	0.2998	0.3049	0.2916	0.4185	0.4327	0.4259	0.3857	0.3832	0.4335	0.3385	0.3751	0.3758	0.401	0.0741	0.0534	0.4219	0.4299	0.4262	0.3735	0.3652	0.3812	0.3396	0.3621	0.3554	0.2702	0.263	0.2648	0.132	0.132	0.154	0.127	0.136	0.127
	600	0.4584	0.4563	0.445	0.4453	0.4484	0.4254	0.5205	0.5111	0.5085	0.5341	0.5368	0.5431	0.3729	0.3961	0.3985	0.2996	0.3052	0.2912	0.4191	0.4333	0.4264	0.3848	0.3842	0.4345	0.381	0.3911	0.3936	0.4249	0.0943	0.0653	0.4225	0.4319	0.4263	0.3739	0.3644	0.3812	0.3387	0.3616	0.3539	0.2691	0.2619	0.2644	0.129	0.128	0.149	0.123	0.132	0.125
	610	0.4589	0.4565	0.445	0.4474	0.4478	0.4251	0.5203	0.5117	0.508	0.5339	0.5376	0.5447	0.3722	0.3957	0.3986	0.2987	0.3036	0.2905	0.4199	0.4338	0.4264	0.3847	0.3844	0.4341	0.4068	0.407	0.3956	0.4317	0.1206	0.0784	0.4226	0.4301	0.4257	0.3736	0.3631	0.3801	0.3409	0.3611	0.3538	0.2674	0.2616	0.264	0.125	0.126	0.145	0.12	0.129	0.121
	620	0.4599	0.4581	0.4473	0.4485	0.4501	0.4244	0.5203	0.5124	0.5091	0.5345	0.5368	0.5437	0.372	0.3952	0.3982	0.2978	0.3028	0.2902	0.42	0.4336	0.4281	0.3849	0.3849	0.4358	0.4206	0.4231	0.4183	0.4372	0.1546	0.0952	0.4238	0.4304	0.4259	0.373	0.3625	0.3798	0.3394	0.3609	0.3523	0.2668	0.2601	0.2636	0.123	0.123	0.14	0.117	0.124	0.117
	630	0.4606	0.4586	0.4466	0.4495	0.4506	0.4251	0.5215	0.5129	0.509	0.5349	0.5381	0.5442	0.3733	0.3955	0.3984	0.2978	0.3031	0.2896	0.4205	0.4338	0.4278	0.3846	0.3841	0.4364	0.4353	0.4434	0.431	0.4364	0.1941	0.113	0.4247	0.4306	0.4266	0.3727	0.3611	0.3796	0.3398	0.3594	0.3511	0.2654	0.2588	0.2638	0.121	0.12	0.137	0.114	0.121	0.114
	640	0.461	0.4593	0.4488	0.4504	0.4507	0.4252	0.5225	0.5129	0.5094	0.5348	0.538	0.5445	0.3735	0.3958	0.3985	0.2969	0.3024	0.2891	0.42	0.435	0.4294	0.385	0.3845	0.4366	0.4494	0.4474	0.4504	0.4554	0.2378	0.1396	0.4252	0.4318	0.4272	0.3717	0.3615	0.3802	0.3366	0.3589	0.3504	0.2644	0.2587	0.2641	0.119	0.118	0.133	0.112	0.118	0.111
	650	0.4625	0.4604	0.4491	0.4493	0.4519	0.4257	0.5223	0.5146	0.5102	0.5357	0.5386	0.5448	0.3728	0.396	0.3982	0.2966	0.3013	0.2882	0.4212	0.4355	0.4296	0.3852	0.3856	0.4373	0.4564	0.4622	0.4501	0.4569	0.2991	0.1726	0.4257	0.4308	0.4274	0.3711	0.3604	0.3802	0.3394	0.3588	0.3498	0.2631	0.2571	0.263	0.117	0.115	0.13	0.109	0.115	0.109
	660	0.4627	0.4614	0.4496	0.4508	0.452	0.425	0.5244	0.5155	0.5115	0.5365	0.5398	0.5459	0.3744	0.3954	0.3984	0.2951	0.3002	0.2875	0.4211	0.436	0.4291	0.3844	0.3854	0.4376	0.4551	0.4715	0.4771	0.4615	0.3704	0.2333	0.4263	0.4312	0.4264	0.3705	0.3589	0.3801	0.3394	0.3568	0.3486	0.2618	0.256	0.2629	0.115	0.112	0.128	0.107	0.112	0.107
	670	0.4634	0.4616	0.4522	0.4493	0.4533	0.425	0.525	0.5159	0.5112	0.5363	0.5396	0.5468	0.3736	0.3954	0.3985	0.294	0.2992	0.2861	0.4212	0.436	0.43	0.3846	0.386	0.438	0.462	0.4768	0.479	0.4701	0.4269	0.3266	0.4272	0.431	0.4269	0.3691	0.3583	0.3795	0.3401	0.3559	0.3469	0.2605	0.2544	0.2621	0.114	0.109	0.126	0.105	0.11	0.105
	680	0.4644	0.4624	0.4492	0.4529	0.4536	0.4262	0.525	0.5159	0.5115	0.5369	0.5399	0.5481	0.374	0.396	0.3983	0.293	0.2979	0.285	0.4217	0.4366	0.4307	0.3867	0.3855	0.4389	0.4642	0.4712	0.4717	0.4791	0.4603	0.3973	0.429	0.4316	0.4268	0.369	0.3555	0.3783	0.3394	0.3542	0.347	0.2586	0.2529	0.2598	0.113	0.108	0.123	0.104	0.107	0.102
	690	0.4649	0.4628	0.4511	0.4528	0.4538	0.428	0.5263	0.5172	0.5129	0.5377	0.54	0.5489	0.374	0.3956	0.398	0.2914	0.2964	0.2839	0.4217	0.436	0.4299	0.3863	0.3853	0.4383	0.4681	0.4683	0.4651	0.4829	0.4699	0.4376	0.4304	0.4305	0.4272	0.3675	0.3533	0.3782	0.3402	0.3524	0.3445	0.2569	0.2506	0.2582	0.112	0.106	0.122	0.102	0.106	0.101
	700	0.4653	0.4629	0.4513	0.4537	0.4541	0.4263	0.5272	0.5182	0.513	0.5376	0.5409	0.548	0.374	0.3953	0.3977	0.2893	0.2947	0.2825	0.4219	0.4368	0.431	0.3843	0.385	0.44	0.4649	0.4675	0.4626	0.4788	0.4796	0.4576	0.4309	0.4336	0.4274	0.3657	0.3498	0.3781	0.3389	0.3513	0.3434	0.2547	0.249	0.2557	0.11	0.105	0.12	0.101	0.103	0.099
	710	0.4662	0.4651	0.4546	0.4543	0.4551	0.427	0.5277	0.5191	0.5141	0.5385	0.5414	0.5504	0.374	0.3957	0.398	0.2883	0.2924	0.2808	0.4225	0.4376	0.4313	0.3844	0.3857	0.4398	0.4655	0.4666	0.4605	0.4753	0.4772	0.4689	0.4309	0.4322	0.4293	0.3651	0.3471	0.3764	0.3422	0.3489	0.3421	0.2529	0.2466	0.2536	0.108	0.105	0.118	0.1	0.102	0.098
	720	0.4672	0.4658	0.4549	0.4529	0.4551	0.4275	0.5285	0.5198	0.5144	0.5387	0.5419	0.5514	0.3737	0.3954	0.3974	0.2858	0.2903	0.279	0.4223	0.4377	0.4312	0.3841	0.3853	0.4404	0.4648	0.4647	0.4579	0.4717	0.4745	0.469	0.4309	0.4328	0.4288	0.3614	0.342	0.3762	0.3407	0.3475	0.34	0.2507	0.2442	0.2518	0.107	0.103	0.117	0.099	0.1	0.097
	730	0.4675	0.4663	0.4522	0.4541	0.4554	0.428	0.5295	0.5207	0.5152	0.5388	0.5423	0.5504	0.3731	0.3945	0.3971	0.2835	0.2872	0.2766	0.4231	0.4386	0.4315	0.3843	0.3852	0.4408	0.4643	0.4647	0.4562	0.4687	0.4695	0.4664	0.4321	0.4331	0.4284	0.3589	0.3353	0.374	0.3414	0.345	0.3378	0.2482	0.2418	0.249	0.106	0.103	0.116	0.098	0.099	0.096
	740	0.4678	0.4676	0.4546	0.4555	0.4564	0.4285	0.5297	0.5214	0.5154	0.5398	0.5429	0.5513	0.3741	0.3946	0.3978	0.2817	0.2849	0.2744	0.4231	0.4378	0.4322	0.3837	0.3847	0.4404	0.4632	0.4642	0.4558	0.4667	0.4677	0.4601	0.4325	0.4325	0.4291	0.3543	0.3282	0.3721	0.3419	0.3427	0.336	0.2452	0.2389	0.2469	0.105	0.102	0.115	0.097	0.098	0.095
	750	0.4683	0.4672	0.4549	0.453	0.456	0.4278	0.5303	0.5223	0.5167	0.5401	0.5422	0.5522	0.3729	0.3947	0.3971	0.2784	0.2816	0.2711	0.4236	0.4389	0.4329	0.3836	0.3848	0.4421	0.4635	0.4639	0.4545	0.4655	0.4667	0.4545	0.4333	0.4327	0.4293	0.3491	0.3195	0.3695	0.3401	0.3399	0.3334	0.2423	0.2358	0.2434	0.104	0.101	0.114	0.096	0.097	0.094
	760	0.4689	0.4684	0.4571	0.4549	0.457	0.4275	0.5318	0.5236	0.5175	0.5405	0.5427	0.5531	0.3723	0.3937	0.3962	0.2751	0.2786	0.2678	0.4239	0.4393	0.4335	0.3829	0.3846	0.4418	0.4638	0.4646	0.4558	0.4656	0.4656	0.452	0.4331	0.4338	0.4292	0.3422	0.309	0.3647	0.3413	0.3369	0.3306	0.2388	0.2323	0.2402	0.102	0.1	0.113	0.096	0.096	0.093
	770	0.4691	0.4684	0.4591	0.4551	0.4557	0.4286	0.5323	0.5243	0.5176	0.5411	0.5434	0.5531	0.3714	0.393	0.3957	0.2716	0.2745	0.2643	0.4231	0.4394	0.4332	0.3815	0.384	0.442	0.4645	0.4643	0.4564	0.465	0.4638	0.4487	0.4329	0.4331	0.4293	0.3332	0.2988	0.3598	0.3394	0.3331	0.3264	0.2351	0.229	0.2371	0.101	0.099	0.112	0.095	0.095	0.092
	780	0.4693	0.4691	0.4563	0.454	0.4567	0.4278	0.5327	0.5244	0.5175	0.541	0.5438	0.5532	0.3715	0.3925	0.3943	0.2683	0.2704	0.2601	0.4241	0.4397	0.4336	0.3812	0.3832	0.4426	0.4646	0.4652	0.4563	0.4662	0.4603	0.4456	0.4338	0.4333	0.4302	0.3218	0.2876	0.352	0.3405	0.3307	0.3233	0.2321	0.2267	0.2346	0.1	0.098	0.111	0.094	0.094	0.092
	790	0.4699	0.4694	0.4556	0.4553	0.4565	0.4283	0.5339	0.5255	0.5186	0.5414	0.5449	0.5534	0.3698	0.3912	0.3933	0.2638	0.266	0.2559	0.4239	0.4397	0.434	0.3795	0.3821	0.4427	0.4651	0.4667	0.4572	0.4666	0.4586	0.4441	0.4332	0.4333	0.4298	0.3086	0.2756	0.3431	0.3394	0.3262	0.3207	0.2281	0.2222	0.2307	0.099	0.097	0.11	0.094	0.093	0.091
	800	0.4706	0.4701	0.4586	0.4558	0.457	0.4276	0.5347	0.5267	0.5193	0.542	0.5442	0.5557	0.3701	0.3901	0.392	0.259	0.2616	0.2511	0.424	0.4402	0.4341	0.3785	0.3803	0.443	0.465	0.468	0.4579	0.4667	0.457	0.4432	0.4337	0.4342	0.4306	0.2947	0.265	0.3315	0.3358	0.323	0.3167	0.2238	0.2191	0.227	0.099	0.096	0.109	0.093	0.093	0.091
	Fluorescence	licC						SPV_0098						SPV_1200						TarJ						SPV_1620						licD3						cps23FU						tarI
	time (min)	ADS193			ADS193 + CSP			ADS242			ADS242 + CSP			ADS194 + 5 µM IPTG			ADS194 + 5 µM IPTG + CSP			ADS107 + 15 µM IPTG			ADS107 + 15 µM IPTG + CSP			ADS121 + 10 µM IPTG			ADS121 + 10 µM IPTG + CSP			ADS86 + 5 µM IPTG			ADS86 + 5 µM IPTG + CSP			ADS123 + 5 µM IPTG			ADS123 + 5 µM IPTG + CSP			ADS61			ADS61 + CSP
	0	5828	5831	5862	5802	5862	5935	3390	3422	3418	3440	3442	3400	5958	5902	6091	6034	5968	5925	5974	5960	5963	6005	6057	6001*	5860	5785	5804	5813	5484	5707	5963	5972	5957	5980	5920	6006	5775	5772	5896	5862	5922	5830	6282	6237	6356	6325	6360	6343
	10	4988	4985	5047	4990	4987	5008	2898	2948	2968	2988	2950	2897	5102	5145	5299	5270	5270	5218	5195	5211	5292	5367	5382	5352*	5190	5144	5185	5183	4846	4951	5234	5222	5243	5257	5287	5324	5021	5056	5148	5135	5109	5086	5271	5327	5470	5534	5514	5503
	20	4508	4541	4545	4483	4470	4534	2611	2651	2645	2684	2648	2616	4567	4624	4722	4767	4687	4723	4620	4741	4850	4888	4877	4862*	4710	4684	4684	4650	4419	4482	4673	4692	4761	4775	4721	4830	4576	4612	4704	4634	4596	4601	4713	4761	4844	4936	4954	4908
	30	4117	4113	4136	4100	4118	4158	2419	2456	2451	2469	2451	2457	4162	4179	4274	4330	4272	4292	4303	4320	4421	4459	4474	4429*	4277	4288	4267	4244	4060	4086	4282	4344	4333	4350	4339	4404	4236	4238	4316	4276	4296	4282	4288	4336	4395	4516	4513	4464
	40	3815	3826	3830	3792	3804	3887	2301	2327	2323	2335	2323	2330	3902	3834	3963	4025	3958	3984	4033	3998	4073	4105	4117	4132*	3968	3921	3950	3954	3730	3827	4052	4043	4047	4047	4030	4078	3977	3968	3995	4016	3988	3991	4063	4041	4088	4183	4168	4173
	50	3556	3576	3598	3575	3588	3634	2207	2239	2237	2245	2246	2278	3673	3637	3710	3755	3730	3759	3736	3770	3805	3880	3841	3866*	3677	3645	3690	3664	3519	3572	3812	3763	3776	3806	3814	3849	3798	3742	3818	3775	3759	3747	3862	3823	3846	3964	3916	3921
	60	3393	3387	3426	3398	3431	3489	2154	2175	2169	2193	2180	2210	3486	3452	3524	3541	3518	3525	3577	3579	3596	3670	3638	3656*	3469	3437	3486	3455	3338	3384	3616	3625	3608	3624	3572	3610	3576	3565	3626	3612	3605	3553	3679	3643	3640	3727	3718	3692
	70	3216	3256	3256	3251	3265	3365	2089	2109	2115	2140	2132	2160	3362	3311	3357	3376	3344	3364	3429	3388	3467	3460	3484	3451*	3327	3278	3294	3317	3176	3260	3515	3456	3457	3474	3433	3472	3449	3415	3449	3458	3453	3420	3569	3528	3508	3561	3578	3554
	80	3083	3126	3146	3100	3131	3202	2058	2082	2085	2100	2100	2129	3232	3169	3210	3226	3202	3230	3286	3314	3285	3370	3325	3310*	3192	3175	3192	3212	3077	3146	3290	3351	3379	3360	3335	3317	3326	3308	3315	3306	3324	3296	3436	3383	3391	3435	3439	3411
	90	2981	2975	2995	3001	3032	3109	2039	2044	2041	2069	2067	2102	3120	3037	3084	3119	3084	3087	3150	3164	3172	3196	3188	3200*	3096	3078	3132	3077	2998	3073	3227	3190	3191	3197	3158	3226	3194	3171	3202	3206	3211	3189	3327	3310	3266	3333	3328	3308
	100	2889	2896	2900	2912	2925	2993	1991	2010	2018	2040	2037	2073	3000	2919	2984	2960	2978	2988	3075	3040	3086	3095	3081	3072*	3055	3063	3064	3045	2946	3059	3110	3101	3075	3089	3067	3106	3104	3082	3076	3083	3103	3048	3214	3192	3161	3208	3205	3206
	110	2754	2763	2780	2754	2807	2917	1969	1982	1975	2008	2000	2022	2884	2847	2856	2862	2840	2869	2933	2946	2956	2960	2975	2957*	2991	3027	3044	2979	2911	2982	2995	2991	2982	2977	2960	2975	2996	2975	2983	2988	2957	2971	3081	3080	3049	3082	3073	3077
	120	2633	2620	2643	2657	2678	2788	1929	1938	1953	1968	1974	2006	2800	2724	2761	2739	2735	2763	2835	2859	2854	2889	2875	2877*	2964	2992	2982	2966	2889	2973	2910	2896	2871	2875	2869	2914	2904	2864	2889	2886	2835	2868	2964	2959	2909	2960	2944	2956
	130	2479	2506	2502	2517	2546	2637	1885	1917	1901	1913	1935	1967	2660	2577	2629	2597	2611	2626	2699	2776	2763	2758	2770	2773*	2967	2980	2953	2940	2851	2953	2817	2798	2757	2756	2718	2771	2764	2747	2750	2760	2731	2731	2820	2842	2775	2815	2804	2834
	140	2351	2365	2379	2393	2413	2521	1850	1849	1858	1876	1885	1924	2549	2471	2513	2462	2494	2509	2670	2621	2641	2667	2662	2635*	2949	2954	2946	2905	2815	2935	2686	2665	2640	2658	2601	2671	2648	2622	2628	2639	2654	2660	2694	2681	2641	2698	2672	2668
	150	2205	2225	2245	2250	2275	2398	1783	1816	1807	1818	1823	1872	2435	2345	2386	2338	2362	2363	2602	2515	2527	2555	2550	2511*	2917	2932	2909	2916	2799	2917	2574	2527	2522	2499	2454	2509	2513	2480	2488	2512	2479	2494	2540	2540	2471	2535	2508	2523
	160	2116	2147	2172	2134	2144	2312	1720	1734	1740	1742	1751	1807	2345	2241	2255	2199	2221	2226	2450	2445	2473	2439	2458	2438*	2985	2963	2936	2925	2810	2941	2500	2408	2401	2392	2384	2404	2435	2422	2437	2386	2407	2429	2375	2387	2312	2356	2350	2352
	170	1981	2025	2041	2019	2044	2210	1704	1731	1723	1716	1735	1788	2193	2104	2120	2057	2081	2078	2309	2310	2339	2326	2344	2323*	2927	2919	2887	2856	2766	2875	2339	2299	2270	2257	2247	2281	2304	2279	2260	2241	2250	2289	2199	2222	2145	2183	2176	2185
	180	1883	1910	1953	1912	1932	2109	1605	1630	1607	1704	1703	1808	2037	1966	1967	1924	1941	1936	2186	2207	2211	2196	2213	2188*	2902	2918	2877	2829	2722	2878	2191	2142	2134	2107	2115	2143	2155	2109	2125	2108	2135	2149	2119	2123	2058	2050	2042	2040
	190	1828	1854	1891	1875	1882	2032	1487	1510	1495	1648	1627	1736	1913	1839	1850	1812	1847	1849	2078	2083	2081	2096	2095	2074*	2891	2921	2880	2797	2699	2833	2064	2031	2009	1988	1973	2022	2026	2020	1993	2057	2090	2120	1983	2001	1925	1939	1904	1920
	200	1833	1868	1897	1829	1854	1976	1379	1404	1374	1573	1534	1665	1786	1707	1737	1748	1750	1772	1989	1968	1974	2011	1999	1980*	2921	2922	2898	2768	2655	2776	1956	1919	1878	1893	1880	1920	1939	1897	1888	2085	2093	2123	1877	1901	1835	1844	1827	1855
	210	1882	1915	1933	1846	1856	1989	1269	1291	1276	1474	1427	1618	1713	1635	1651	1668	1701	1701	1910	1918	1894	1967	1954	1923*	2964	2868	2853	2744	2630	2819	1889	1835	1797	1815	1820	1857	1862	1836	1827	2050	2046	2091	1818	1821	1803	1794	1785	1789
	220	1963	1988	1994	1866	1899	2018	1172	1187	1177	1429	1393	1504	1647	1601	1606	1668	1681	1683	1897	1870	1869	1912	1910	1942*	2902	2868	2796	2703	2604	2754	1856	1823	1784	1795	1794	1823	1822	1807	1796	2096	2109	2153	1799	1796	1789	1782	1761	1770
	230	1981	2005	2037	1906	1928	2060	1106	1118	1109	1369	1327	1421	1632	1599	1595	1678	1694	1700	1914	1894	1878	1915	1965	1975*	2883	2833	2767	2680	2581	2737	1869	1828	1807	1801	1839	1863	1830	1822	1804	2137	2190	2258	1806	1783	1772	1763	1746	1777
	240	1980	2007	2000	1953	1957	2088	1062	1066	1053	1289	1257	1340	1648	1612	1604	1721	1743	1761	1959	1934	1944	2022	2039	1968*	2866	2800	2749	2678	2594	2660	1895	1869	1857	1851	1888	1917	1864	1871	1856	2305	2341	2449	1814	1799	1803	1800	1784	1792
	250	1996	2033	2039	1960	1958	2089	1019	1025	1023	1226	1195	1277	1669	1642	1635	1767	1818	1842	2034	2009	1995	2111	2138	2047*	2813	2757	2720	2650	2514	2640	2001	1974	1945	1930	1963	1963	1931	1922	1915	2529	2597	2708	1850	1845	1842	1819	1819	1812
	260	1785	1801	1810	2376	2419	2491	929	942	941	1141	1145	1218	1735	1728	1712	1868	1925	1960	2054	2039	2013	2246	2288	2111*	2809	2756	2685	2642	2474	2602	2111	2069	2043	2070	2141	2172	2036	2070	2063	2785	2890	2991	1910	1899	1917	1866	1868	1866
	270	1774	1786	1784	2277	2279	2575	914	918	919	1075	1045	1102	1800	1831	1798	1993	2059	2067	2149	2097	2088	2493	2572	2644*	2819	2724	2695	2637	2456	2557	2266	2242	2257	2490	2725	2803	2197	2263	2273	3114	3261	3389	2006	2001	2062	1977	2018	2048
	280	1758	1765	1760	2242	2237	2518	898	894	897	1036	1011	1069	1944	1978	1939	2185	2279	2330	2407	2382	2359	2930	3083	2991*	2813	2689	2661	2617	2411	2593	2758	2743	2805	4038	4767	4841	2430	2539	2550	3584	3901	4027	2295	2294	2484	2331	2456	2570
	290	1751	1757	1755	2230	2224	2508	878	884	881	1006	985	1038	2137	2266	2162	2560	2759	2899	2395	2429	2431	3850	4201	3040*	2760	2708	2619	2646	2385	2549	3298	3177	3382	6906	8160	7270	2778	2959	3028	4531	5007	5225	2916	2937	3298	3329	3530	3931
	300	1741	1763	1753	2217	2213	2510	870	872	871	984	968	1025	2452	2647	2550	3367	3778	3934	2335	2358	2338	5088	5526	2900*	2798	2669	2636	2618	2367	2498	3390	3087	3331	8970	10631	8284	3256	3590	3652	6153	6979	7325	3948	3059	3357	5448	5736	6443
	310	1738	1743	1742	2222	2209	2490	858	866	871	966	949	1002	2996	3459	3224	5072	5822	6135	2298	2320	2291	5956	6407	2892*	2829	2654	2608	2617	2335	2471	3358	3035	3299	9774	11550	8411	4046	4412	4665	8547	9890	10213	3985	3975	3549	8789	9157	10030
	320	1742	1751	1753	2232	2225	2489	855	859	855	951	936	987	4185	5007	4619	7744	8858	9438	2277	2304	2286	6252	6692	2858*	2844	2647	2599	2632	2327	2468	3305	3064	3291	9697	11499	8155	5412	5887	6393	11599	13159	13586	4044	4031	4125	13346	13863	14761
	330	1749	1739	1747	2246	2223	2508	852	854	851	937	921	971	5774	6738	6389	11567	12942	13450	2268	2286	2268	6254	6691	2838*	2873	2632	2641	2651	2321	2438	3325	3027	3258	9562	11339	8134	6929	7674	7978	15195	17008	17374	4125	4048	4525	17841	18013	18825
	340	1762	1742	1740	2245	2230	2504	845	843	848	923	911	964	7230	8017	7831	15767	17235	18033	2253	2300	2245	6238	6710	2823*	2896	2624	2577	2677	2276	2411	3298	3051	3280	9450	11098	8078	8285	9197	9429	18731	20511	20899	4983	5026	5301	20886	20781	21686
	350	1745	1752	1750	2271	2238	2532	836	839	841	910	897	943	8224	8592	8704	19558	20593	21590	2245	2269	2247	6334	6699	2813*	2877	2624	2574	2743	2273	2399	3257	3007	3254	9339	10986	8004	9139	10169	10229	21456	23114	23329	5565	5693	5731	23395	22604	23466
	360	1760	1749	1747	2282	2241	2551	836	836	837	904	891	932	8116	8539	8661	22161	23071	24233	2250	2266	2236	6240	6709	2828*	2827	2623	2526	2766	2270	2397	3285	2989	3233	9172	10818	7897	9187	10735	10428	22930	25112	25107	5944	6154	6134	24550	23989	24877
	370	1761	1755	1767	2296	2272	2566	837	836	835	890	886	931	7997	8465	8604	23896	24770	26262	2251	2252	2237	6260	6698	2847*	2786	2607	2541	2827	2257	2392	3286	2985	3213	9068	10607	7736	9205	10780	10582	24689	26336	26224	6128	6457	6190	25222	25381	26068
	380	1760	1756	1746	2322	2271	2626	834	836	838	882	875	919	7904	8506	8483	25155	25850	27292	2248	2263	2233	6198	6613	2823*	2703	2555	2491	2853	2241	2357	3284	2941	3201	8887	10555	7680	9193	10713	10608	25410	27586	27254	6157	6661	6135	26556	26382	26460
	390	1766	1763	1749	2356	2298	2607	831	835	831	877	869	913	7924	8425	8458	26318	26484	28149	2224	2244	2226	6134	6591	2806*	2661	2520	2464	2867	2236	2370	3268	2926	3176	8723	10280	7439	9144	10821	10625	26076	27993	27742	6142	6753	6012	26924	26203	26758
	400	1767	1763	1748	2361	2334	2636	828	834	833	871	862	913	7728	8208	8341	26777	26678	28396	2238	2279	2228	6157	6560	2795*	2666	2497	2454	2879	2221	2349	3263	2933	3134	8617	10187	7395	9067	10649	10546	26785	28508	28416	6111	6734	5972	26800	25396	26432
	410	1773	1757	1764	2393	2361	2668	827	829	828	861	858	906	7600	8105	8198	26507	26404	28397	2250	2247	2219	6006	6464	2817*	2621	2489	2422	2536	2229	2344	3251	2924	3115	8538	10005	7331	9136	10630	10572	26785	28930	28834	6215	6679	5898	26223	24311	25825
	420	1790	1762	1754	2420	2402	2697	827	831	829	858	848	897	7580	7947	8070	26029	25849	27809	2236	2241	2217	5984	6376	2799*	2598	2466	2400	2448	2233	2311	3231	2903	3124	8476	9843	7266	9176	10497	10376	27102	29496	28578	6291	6623	5808	25211	23191	24453
	430	1802	1773	1751	2446	2390	2726	830	828	829	849	844	892	7434	7812	7926	25616	25299	27379	2246	2235	2213	5953	6322	2826*	2576	2473	2390	2427	2228	2323	3227	2889	3093	8222	9649	7180	9144	10426	10282	26822	29154	28479	6365	6496	5778	23731	22012	23162
	440	1785	1771	1766	2470	2424	2749	832	832	829	839	839	888	7463	7620	7679	24658	24787	26525	2245	2232	2224	5923	6289	2797*	2551	2464	2382	2420	2212	2337	3223	2870	3064	8191	9597	7113	9160	10317	10109	26345	28553	27993	6470	6438	5746	22479	20846	21926
	450	1797	1779	1763	2489	2459	2773	829	832	831	845	847	887	7394	7554	7547	24035	23848	25764	2253	2240	2223	5880	6229	2803*	2546	2456	2362	2418	2208	2322	3242	2876	3052	8074	9422	6977	9246	10278	10017	25733	28105	27559	6624	6404	5745	21267	19884	20702
	460	1800	1775	1768	2506	2485	2813	831	833	840	842	836	883	7236	7407	7406	23343	23319	25156	2286	2231	2229	5790	6165	2843*	2569	2471	2380	2414	2231	2320	3218	2856	3076	7993	9300	6897	9182	10338	9928	25379	27985	27169	6697	6384	5762	20339	19116	19747
	470	1807	1787	1768	2534	2491	2845	839	835	835	839	836	880	7191	7258	7254	22581	22427	24094	2242	2247	2216	5724	6149	2837*	2554	2473	2384	2408	2238	2305	3209	2835	3015	7928	9091	6806	9121	10211	9825	24821	27268	26515	6880	6429	5829	19806	18765	19159
	480	1810	1784	1765	2543	2513	2896	839	838	839	839	830	882	7102	7127	7144	21996	21805	23574	2252	2230	2227	5710	6101	2863*	2598	2459	2404	2427	2242	2317	3195	2814	3025	7778	9094	6774	9056	10131	9710	24498	26596	25839	6913	6390	5879	19295	18470	18777
	490	1820	1790	1770	2577	2533	2922	839	840	840	833	828	881	7031	6952	6981	21235	21252	22648	2257	2233	2227	5675	6025	2858*	2593	2491	2387	2426	2219	2317	3197	2797	2991	7797	8901	6700	9101	10078	9647	23924	26100	25179	7044	6411	5915	19111	18230	18261
	500	1818	1791	1788	2617	2547	2955	847	842	846	829	833	877	6940	6859	6832	20789	20779	22084	2284	2222	2204	5673	5957	2869*	2587	2498	2414	2442	2243	2306	3190	2789	2972	7688	8810	6689	9070	10053	9491	23448	25555	24651	7066	6391	5959	18925	18268	18275
	510	1852	1810	1787	2634	2588	2976	847	844	844	828	831	873	6831	6681	6683	20465	20128	21549	2293	2247	2232	5648	6003	2898*	2652	2531	2455	2466	2259	2312	3182	2805	2947	7636	8791	6649	9024	10040	9456	22943	25105	24542	7185	6433	5951	18927	18334	18186
	520	1841	1808	1793	2658	2613	2994	854	849	851	833	830	876	6762	6545	6589	19702	19545	20936	2293	2235	2228	5631	5958	2908*	2659	2563	2471	2500	2262	2319	3170	2785	2937	7712	8805	6568	8999	9868	9396	22676	24471	23696	7185	6382	5962	18829	18351	18109
	530	1859	1829	1807	2688	2638	3049	860	849	849	832	830	873	6653	6401	6447	19340	19043	20149	2274	2235	2241	5595	5887	2910*	2722	2561	2500	2531	2249	2355	3201	2768	2931	7590	8675	6522	8958	9855	9289	21944	24120	23359	7225	6365	6029	18909	18283	18290
	540	1870	1838	1799	2730	2656	3076	853	854	851	832	829	876	6567	6302	6301	18803	18450	19597	2308	2232	2233	5595	5890	2944*	2781	2610	2538	2594	2271	2338	3211	2766	2933	7525	8639	6468	8951	9751	9198	22087	23717	23083	7224	6353	6059	19016	18308	18233
	550	1867	1832	1817	2747	2671	3110	858	854	857	834	833	876	6480	6146	6162	18375	18114	19069	2288	2229	2216	5595	5859	2969*	2831	2626	2579	2671	2295	2341	3197	2768	2893	7592	8650	6480	8935	9805	9200	21709	23301	22762	7130	6226	6067	18934	18380	18388
	560	1871	1833	1824	2781	2681	3123	863	858	861	835	834	877	6401	6063	6108	17865	17670	18646	2328	2237	2225	5573	5891	2975*	2877	2676	2586	2704	2306	2360	3200	2742	2894	7545	8681	6444	8963	9744	9127	21143	23034	22487	7109	6177	6016	18845	18461	18281
	570	1887	1850	1828	2801	2701	3166	867	863	863	838	837	884	6313	5929	5939	17438	17169	18174	2340	2220	2213	5549	5900	2988*	2955	2743	2681	2758	2331	2364	3207	2733	2908	7471	8590	6428	8980	9752	9111	20919	22528	22107	7025	6085	5996	18819	18363	18109
	580	1880	1850	1832	2840	2737	3181	871	871	868	845	838	885	6261	5786	5778	17114	16758	17581	2301	2260	2233	5591	5887	3021*	3006	2830	2768	2861	2342	2394	3199	2750	2904	7491	8710	6441	8899	9683	9165	20665	22261	21758	6896	5949	5891	18606	18055	17949
	590	1897	1864	1845	2858	2738	3224	877	867	875	844	841	888	6179	5676	5727	16532	16231	17247	2311	2225	2216	5600	5886	3047*	3095	2881	2828	2945	2381	2386	3200	2746	2880	7561	8798	6516	8901	9737	9099	20479	21907	21553	6724	5864	5827	18343	18051	17871
	600	1904	1856	1842	2883	2789	3240	888	875	881	845	842	890	6082	5617	5627	16183	15961	16697	2310	2220	2230	5600	5921	3067*	3205	2943	2911	3020	2424	2430	3195	2756	2893	7595	8905	6486	8951	9765	9120	20323	21663	21127	6631	5785	5730	18077	17684	17662
	610	1926	1878	1851	2903	2786	3245	885	877	882	843	842	894	6022	5528	5542	15856	15592	16357	2311	2230	2217	5642	5943	3085*	3257	2985	2955	3053	2482	2451	3228	2732	2870	7682	8962	6555	8963	9745	9152	20024	21718	21071	6446	5617	5693	17752	17566	17403
	620	1918	1888	1854	2918	2801	3275	891	886	884	851	848	895	5923	5420	5457	15619	15256	15914	2320	2231	2202	5652	5995	3091*	3305	3006	2995	3106	2546	2491	3235	2735	2859	7841	9139	6586	9071	9822	9117	19733	21418	20777	6268	5455	5575	17473	17414	17197
	630	1926	1894	1866	2943	2814	3296	890	879	888	856	847	907	5916	5386	5404	15374	15128	15650	2337	2226	2220	5707	6001	3107*	3352	3040	3014	3092	2638	2572	3251	2733	2857	7934	9326	6698	9077	9896	9230	19894	21174	20565	6090	5371	5474	17089	16904	16844
	640	1945	1895	1877	2979	2838	3301	901	887	893	856	854	899	5889	5355	5319	15090	14937	15445	2323	2224	2198	5745	6065	3146*	3384	3058	3040	3169	2738	2661	3263	2727	2839	8055	9587	6861	9162	10009	9301	19835	20980	20402	5837	5171	5349	16716	16616	16381
	650	1965	1901	1881	2995	2866	3329	900	894	905	858	864	905	5869	5276	5274	14882	14538	15116	2334	2233	2209	5837	6142	3158*	3353	3032	3051	3169	2826	2760	3259	2730	2846	8263	9946	6935	9224	10031	9440	19462	20790	20225	5613	5055	5211	16213	16277	16084
	660	1965	1909	1885	3017	2875	3368	906	900	904	862	857	916	5867	5276	5234	14517	14517	15060	2328	2234	2200	5936	6239	3171*	3347	3056	3064	3198	2948	2893	3274	2726	2870	8523	10234	7177	9260	10136	9491	19325	20678	19991	5349	4887	5099	15878	15951	15606
	670	1976	1918	1892	3048	2897	3366	908	898	908	868	867	924	5763	5216	5207	14385	14359	14721	2343	2220	2204	6009	6291	3207*	3336	3134	3112	3204	2977	2972	3296	2748	2876	8811	10604	7355	9345	10332	9639	19373	20614	19993	5139	4684	4937	15245	15457	15208
	680	1991	1929	1904	3060	2913	3446	916	913	910	880	870	929	5805	5224	5222	14502	14083	14622	2326	2215	2209	6088	6442	3226*	3269	3021	3052	3297	3056	3056	3323	2746	2869	9207	11132	7526	9432	10418	9772	19184	20401	19891	4852	4538	4835	14898	15099	14829
	690	2001	1934	1914	3110	2931	3431	927	911	918	883	879	938	5839	5238	5229	14385	14250	14630	2319	2212	2204	6201	6504	3249*	3373	3004	2998	3391	3083	3087	3327	2754	2919	9637	11696	7814	9636	10627	9993	19417	20408	19812	4588	4345	4638	14369	14635	14385
	700	1987	1946	1910	3121	2950	3459	920	911	914	877	880	937	5926	5228	5307	14304	14390	14661	2300	2192	2180	6337	6680	3274*	3303	2975	2946	3365	3045	3102	3336	2753	2921	10073	12343	8213	9663	10800	10118	19280	20267	19469	4401	4196	4506	13851	14239	13906
	710	2015	1964	1940	3162	2997	3516	935	914	921	885	890	944	5938	5307	5353	14380	14376	14658	2322	2222	2210	6507	6848	3332*	3312	2923	2929	3341	3144	3078	3395	2782	2961	10742	13124	8635	9775	10913	10479	19302	20286	19698	4173	4064	4309	13299	13894	13435
	720	2026	1946	1933	3190	3045	3547	931	923	934	896	893	958	6010	5340	5433	14472	14381	14723	2309	2228	2182	6702	7013	3308*	3232	2875	2897	3289	3127	3194	3390	2814	2980	11387	13635	9220	10032	11254	10613	19308	20288	19547	3918	3852	4190	12858	13344	12980
	730	2018	1970	1924	3213	3078	3590	941	929	934	906	900	959	6054	5479	5520	14723	14558	14853	2294	2200	2191	6900	7242	3358*	3171	2856	2863	3270	3031	3143	3422	2812	3015	12167	14483	9714	10122	11552	10864	19234	20160	19742	3747	3700	3998	12354	12823	12596
	740	2031	1984	1962	3236	3101	3636	943	931	941	907	905	970	6210	5600	5615	14792	14660	14979	2298	2202	2181	7179	7478	3425*	3116	2841	2827	3214	2991	3084	3489	2867	3044	12946	15346	10499	10343	11915	11180	19420	20094	19647	3592	3566	3873	11805	12466	12046
	750	2045	2002	1973	3306	3135	3686	947	937	940	914	907	981	6346	5769	5796	15040	15002	15111	2308	2178	2189	7418	7696	3399*	3095	2799	2801	3183	2967	3054	3527	2881	3095	13975	16205	11188	10568	12210	11637	19312	20169	19594	3402	3397	3738	11318	11921	11562
	760	2075	1996	1994	3340	3190	3733	951	946	941	922	918	985	6533	5966	5977	15322	15262	15436	2331	2196	2186	7785	8113	3508*	3071	2783	2812	3162	2955	3060	3592	2939	3140	14911	17308	12146	10864	12606	11911	19716	20293	19913	3260	3251	3548	10896	11450	11125
	770	2077	2009	1985	3380	3209	3749	952	942	951	927	922	991	6692	6119	6188	15563	15575	15822	2314	2207	2202	8140	8410	3561*	3035	2794	2797	3139	2936	3017	3641	2971	3242	15864	18146	13128	11084	12968	12306	19683	20222	19962	3116	3093	3385	10354	11053	10633
	780	2102	2027	1999	3428	3243	3834	958	951	952	935	935	1000	6956	6372	6428	15873	15980	15908	2324	2209	2175	8482	8813	3586*	3003	2774	2756	3137	2940	2981	3708	3025	3288	16822	18841	13990	11393	13373	12701	19803	20202	19952	2987	2978	3246	9964	10669	10300
	790	2082	2027	2012	3480	3289	3873	966	951	958	945	945	1013	7177	6676	6722	16064	16187	16184	2307	2201	2190	8964	9349	3661*	2994	2768	2754	3088	2901	2972	3790	3070	3362	17671	19827	15147	11707	13777	13134	19744	20211	20115	2886	2837	3105	9535	10186	9817
	800	2084	2037	2024	3517	3343	3909	970	952	960	959	943	1029	7461	6991	7076	16338	16505	16542	2316	2199	2189	9497	9640	3731*	2967	2766	2760	3068	2887	2966	3863	3138	3468	18276	20364	15886	12099	14249	13713	19981	20275	20090	2791	2724	2975	9192	9771	9459
[truncated: 114 more columns]
