# Supplementary material for: Competence remodels the pneumococcal cell wall exposing key surface virulence factors that mediate increased host adherence
Source: PLoS Biol. 2023 Jan 30;21(1):e3001990. doi: 10.1371/journal.pbio.3001990 (PMC9910801; doi:10.1371/journal.pbio.3001990)
Supplement: S11 Table — Raw data from the cell lysis evaluation using C+Y and C media in S8 Fig (see Methods section for more details). (XLSX) [file pbio.3001990.s019.xlsx]

## Sheet: Table S11_Media cell lysis
	A_OD	D39V C+Y						D39V C medium						comM C+Y						comM C medium						comM cbpD C+Y						comM cbpD C medium							A_Fluorescence	D39V C+Y						D39V C medium
	time (min)	D39			D39 + CSP			D39V			D39V + CSP			ADS179			ADS179 + CSP			ADS179			ADS179 + CSP			ADS292			ADS292 + CSP			ADS292			ADS292 + CSP				time (min)	D39			D39 + CSP			D39V			D39V + CSP
	0	0.004	0.004	0.004	0.004	0.004	0.004	0.004	0.004	0.004	0.004	0.004	0.004	0.004	0.004	0.004	0.004	0.004	0.004	0.004	0.004	0.004	0.004	0.004	0.004	0.004	0.004	0.004	0.004	0.004	0.004	0.004	0.004	0.004	0.004	0.004	0.004		0	5198	7313	7161	7312	7141	7005	347	341	346	347
	10	0.005	0.004	0.004	0.004	0.004	0.004	0.0056	0.0048	0.0046	0.0043	0.0042	0.0045	0.004	0.004	0.004	0.004	0.004	0.004	0.0055	0.0046	0.005	0.005	0.0047	0.0048	0.004	0.004	0.004	0.004	0.004	0.004	0.0059	0.0057	0.005	0.0051	0.0046	0.0045		10	5983	6198	5994	6134	5959	5749	342	335	338	338
	20	0.005	0.005	0.005	0.005	0.005	0.005	0.006	0.0054	0.0052	0.0055	0.004	0.0048	0.005	0.005	0.005	0.004	0.005	0.004	0.0059	0.0056	0.0058	0.0054	0.0056	0.0056	0.004	0.004	0.004	0.004	0.004	0.004	0.0071	0.0069	0.0064	0.0063	0.0049	0.0054		20	5269	5376	5281	5318	5227	5045	336	331	334	336
	30	0.006	0.006	0.006	0.006	0.006	0.006	0.0074	0.0066	0.0064	0.0064	0.0042	0.0056	0.006	0.006	0.006	0.005	0.005	0.005	0.0067	0.0068	0.0069	0.0066	0.0066	0.0065	0.005	0.005	0.005	0.005	0.005	0.005	0.0076	0.0074	0.0066	0.0063	0.0053	0.0055		30	4736	4863	4766	4783	4688	4573	332	329	329	331
	40	0.008	0.007	0.007	0.007	0.007	0.008	0.0082	0.0075	0.0071	0.0073	0.0056	0.0067	0.007	0.007	0.007	0.007	0.007	0.007	0.0075	0.0073	0.0076	0.0073	0.0073	0.0074	0.006	0.005	0.005	0.006	0.005	0.005	0.0083	0.0085	0.0076	0.0071	0.0058	0.0063		40	4391	4452	4414	4407	4336	4271	332	328	329	330
	50	0.01	0.009	0.009	0.01	0.009	0.009	0.01	0.0086	0.0083	0.0088	0.0067	0.0078	0.009	0.009	0.009	0.009	0.009	0.009	0.0089	0.0087	0.0087	0.0086	0.0086	0.0088	0.007	0.006	0.006	0.006	0.006	0.006	0.0091	0.0092	0.0082	0.0077	0.0064	0.0069		50	4039	4177	4062	4100	4050	4049	332	327	327	331
	60	0.013	0.012	0.012	0.012	0.012	0.012	0.0118	0.0099	0.0096	0.0102	0.0082	0.0092	0.012	0.012	0.012	0.012	0.012	0.011	0.0097	0.0098	0.0098	0.0093	0.0093	0.0097	0.009	0.008	0.008	0.009	0.008	0.007	0.0105	0.0104	0.0093	0.0086	0.0074	0.0076		60	3826	3917	3840	3867	3837	3799	334	331	330	331
	70	0.016	0.015	0.015	0.015	0.015	0.014	0.0135	0.0121	0.0112	0.0123	0.0098	0.0107	0.016	0.016	0.015	0.015	0.015	0.014	0.0114	0.0112	0.0114	0.011	0.0111	0.0112	0.011	0.01	0.01	0.01	0.01	0.01	0.0117	0.0117	0.0101	0.0099	0.0087	0.0087		70	3611	3735	3660	3719	3703	3663	335	331	332	331
	80	0.02	0.019	0.019	0.019	0.018	0.018	0.0164	0.0146	0.0139	0.0148	0.0124	0.0134	0.021	0.02	0.021	0.02	0.02	0.019	0.0134	0.0133	0.0134	0.0132	0.0132	0.0134	0.013	0.012	0.012	0.013	0.013	0.012	0.0133	0.0133	0.0118	0.0115	0.0098	0.0102		80	3450	3567	3496	3524	3528	3503	339	334	333	334
	90	0.026	0.025	0.025	0.025	0.024	0.023	0.0197	0.0177	0.0169	0.0183	0.0159	0.0168	0.027	0.027	0.026	0.026	0.026	0.025	0.0159	0.0158	0.0159	0.0153	0.0153	0.0156	0.017	0.016	0.016	0.017	0.016	0.015	0.0152	0.0153	0.0136	0.0132	0.0117	0.012		90	3304	3400	3329	3359	3399	3449	342	335	335	336
	100	0.033	0.032	0.032	0.033	0.031	0.029	0.0242	0.0219	0.0214	0.0224	0.0203	0.0214	0.035	0.035	0.035	0.034	0.034	0.033	0.0191	0.019	0.0191	0.0183	0.0185	0.0187	0.021	0.02	0.02	0.021	0.02	0.019	0.0176	0.0178	0.0158	0.0153	0.0138	0.0144		100	3196	3296	3243	3278	3288	3335	348	338	343	344
	110	0.043	0.042	0.043	0.042	0.041	0.038	0.029	0.0272	0.0259	0.0282	0.0253	0.0265	0.046	0.046	0.045	0.044	0.044	0.043	0.0232	0.0234	0.0228	0.0218	0.0227	0.0228	0.027	0.025	0.025	0.027	0.026	0.024	0.0204	0.0208	0.0186	0.0182	0.0163	0.0171		110	3063	3179	3138	3168	3217	3231	351	345	346	345
	120	0.056	0.053	0.055	0.055	0.053	0.049	0.0354	0.0337	0.0322	0.0347	0.0316	0.033	0.057	0.058	0.058	0.057	0.057	0.054	0.0276	0.0279	0.0273	0.0263	0.027	0.0275	0.034	0.031	0.032	0.035	0.034	0.031	0.0243	0.0249	0.0222	0.0219	0.0198	0.0208		120	2925	3033	3056	3052	3065	3109	356	351	351	354
	130	0.073	0.07	0.072	0.071	0.069	0.064	0.0433	0.041	0.0392	0.0424	0.0401	0.0412	0.073	0.074	0.074	0.073	0.073	0.068	0.0333	0.0334	0.0328	0.0314	0.0326	0.0324	0.043	0.04	0.042	0.045	0.044	0.04	0.0287	0.0295	0.026	0.0262	0.0238	0.0249		130	2810	2931	2922	2950	2958	3026	366	356	360	360
	140	0.093	0.091	0.092	0.092	0.09	0.082	0.052	0.0502	0.0484	0.0519	0.0494	0.0507	0.092	0.093	0.095	0.093	0.093	0.087	0.0404	0.0402	0.0393	0.0383	0.0395	0.0394	0.056	0.053	0.054	0.059	0.056	0.051	0.0345	0.0358	0.0321	0.0318	0.0293	0.0305		140	2663	2805	2794	2812	2842	2930	376	365	367	368
	150	0.12	0.119	0.118	0.119	0.117	0.106	0.0628	0.0616	0.0592	0.0636	0.061	0.0621	0.114	0.116	0.121	0.118	0.118	0.11	0.0482	0.0485	0.0472	0.046	0.0475	0.0474	0.071	0.067	0.071	0.076	0.073	0.067	0.0408	0.0419	0.0378	0.038	0.0352	0.0365		150	2486	2660	2662	2680	2699	2795	383	373	373	379
	160	0.155	0.155	0.15	0.152	0.15	0.135	0.0752	0.0753	0.0725	0.0776	0.0753	0.0768	0.141	0.145	0.153	0.148	0.151	0.138	0.0578	0.058	0.0564	0.0553	0.0569	0.0563	0.091	0.087	0.091	0.097	0.093	0.086	0.0486	0.0505	0.045	0.0455	0.0425	0.0443		160	2377	2490	2527	2528	2583	2657	392	384	385	390
	170	0.191	0.189	0.191	0.186	0.172	0.158	0.0893	0.0929	0.0894	0.0948	0.0904	0.0916	0.171	0.177	0.19	0.182	0.191	0.17	0.0677	0.0685	0.0659	0.0634	0.0644	0.0647	0.114	0.116	0.114	0.116	0.106	0.091	0.0565	0.0593	0.0529	0.0531	0.0497	0.0519		170	2004	2240	2269	2197	2218	2451	401	395	396	387
	180	0.231	0.227	0.226	0.207	0.201	0.178	0.1083	0.1189	0.1103	0.1165	0.1096	0.1113	0.206	0.208	0.223	0.211	0.219	0.2	0.079	0.0804	0.0766	0.0597	0.0638	0.0641	0.144	0.144	0.148	0.153	0.143	0.117	0.0677	0.0707	0.063	0.0627	0.0587	0.0615		180	1902	2123	2173	2138	2152	2369	408	402	403	495
	190	0.282	0.285	0.276	0.238	0.234	0.212	0.1306	0.1488	0.1394	0.145	0.1327	0.1345	0.242	0.25	0.268	0.235	0.265	0.205	0.0927	0.0946	0.0914	0.0625	0.0656	0.0664	0.181	0.176	0.185	0.199	0.19	0.146	0.081	0.0848	0.0757	0.0732	0.0689	0.0717		190	1855	2067	2100	2092	2070	2272	420	413	415	556
	200	0.34	0.345	0.342	0.288	0.281	0.255	0.1566	0.1828	0.1749	0.1763	0.1584	0.1627	0.284	0.294	0.312	0.244	0.271	0.226	0.1094	0.1115	0.1075	0.0684	0.0707	0.0719	0.219	0.219	0.225	0.24	0.233	0.178	0.0966	0.1027	0.0912	0.0885	0.082	0.086		200	1846	2063	2087	2048	2058	2189	434	433	432	559
	210	0.413	0.421	0.412	0.34	0.33	0.305	0.1824	0.2103	0.2105	0.2035	0.1825	0.1906	0.323	0.339	0.36	0.279	0.304	0.253	0.128	0.1304	0.1263	0.078	0.0806	0.0802	0.263	0.264	0.272	0.288	0.283	0.214	0.1162	0.1242	0.1098	0.1084	0.0981	0.1053		210	1875	2067	2095	2035	2024	2171	455	454	459	576
	220	0.509	0.525	0.517	0.414	0.403	0.357	0.2071	0.2301	0.2322	0.2299	0.2088	0.2154	0.379	0.394	0.423	0.317	0.343	0.292	0.1473	0.1506	0.1479	0.0898	0.0914	0.0904	0.308	0.313	0.345	0.349	0.343	0.266	0.1386	0.1482	0.1328	0.1282	0.1185	0.1318		220	1882	2072	2100	2046	2016	2138	488	486	489	652
	230	0.591	0.59	0.587	0.501	0.484	0.448	0.2309	0.248	0.2493	0.2546	0.2305	0.2415	0.395	0.409	0.433	0.386	0.384	0.351	0.166	0.1695	0.1676	0.1006	0.103	0.1005	0.364	0.379	0.427	0.408	0.428	0.323	0.1627	0.1725	0.1577	0.1518	0.1397	0.1565		230	2246	2418	2276	2084	2047	2120	551	548	552	814
	240	0.593	0.586	0.587	0.534	0.526	0.504	0.2524	0.2658	0.2736	0.2862	0.2514	0.2611	0.394	0.409	0.429	0.394	0.408	0.368	0.1817	0.1872	0.1837	0.1118	0.1152	0.1099	0.447	0.474	0.522	0.478	0.501	0.401	0.1849	0.1936	0.1797	0.1708	0.1575	0.1769		240	2474	2692	2594	2109	2117	2155	639	642	647	1036
	250	0.595	0.587	0.588	0.533	0.529	0.512	0.2674	0.2868	0.2996	0.3007	0.2787	0.2862	0.39	0.405	0.416	0.388	0.399	0.37	0.1943	0.2004	0.197	0.121	0.1261	0.1197	0.514	0.532	0.578	0.555	0.551	0.508	0.2068	0.2164	0.2015	0.19	0.1745	0.1992		250	2580	2799	2718	2138	2122	2147	782	789	788	1280
	260	0.6	0.59	0.592	0.534	0.538	0.514	0.2786	0.3042	0.3185	0.3174	0.2956	0.2998	0.376	0.398	0.409	0.38	0.381	0.365	0.2051	0.2103	0.2063	0.1293	0.1332	0.1293	0.524	0.545	0.573	0.573	0.561	0.552	0.227	0.235	0.2218	0.2091	0.1933	0.2198		260	2511	2691	2707	2089	2109	2171	977	993	1000	1700
	270	0.603	0.597	0.599	0.537	0.546	0.518	0.2905	0.3256	0.3355	0.3256	0.3059	0.3085	0.369	0.397	0.406	0.375	0.376	0.363	0.2145	0.2192	0.2146	0.1372	0.1407	0.1393	0.52	0.546	0.564	0.568	0.56	0.551	0.2449	0.2516	0.2397	0.2256	0.2107	0.2376		270	2437	2643	2634	2010	2020	2147	1253	1286	1300	2230
	280	0.608	0.602	0.602	0.542	0.553	0.522	0.3027	0.346	0.353	0.3356	0.3172	0.3125	0.364	0.395	0.401	0.37	0.372	0.361	0.2225	0.2253	0.2209	0.1449	0.1471	0.1485	0.519	0.547	0.561	0.564	0.556	0.544	0.2597	0.2663	0.254	0.2408	0.2253	0.253		280	2386	2604	2589	1971	1980	2068	1632	1688	1698	2961
	290	0.613	0.61	0.609	0.552	0.558	0.525	0.307	0.3557	0.3595	0.3409	0.3245	0.3171	0.361	0.395	0.398	0.369	0.372	0.363	0.2289	0.2301	0.227	0.1506	0.1529	0.1568	0.521	0.546	0.557	0.559	0.554	0.542	0.2722	0.2757	0.2671	0.2543	0.2393	0.2636		290	2349	2565	2546	1962	1953	2038	2065	2137	2175	3722
	300	0.617	0.613	0.611	0.558	0.562	0.529	0.3001	0.3497	0.3517	0.3313	0.3167	0.3108	0.36	0.395	0.397	0.37	0.372	0.365	0.2342	0.2352	0.2321	0.1561	0.1582	0.164	0.524	0.545	0.555	0.558	0.554	0.544	0.2809	0.2859	0.2743	0.2682	0.2531	0.2755		300	2326	2535	2522	1933	1937	2003	2394	2458	2521	4314
	310	0.62	0.616	0.614	0.563	0.564	0.534	0.2952	0.3414	0.3437	0.3218	0.3083	0.3023	0.359	0.396	0.396	0.37	0.374	0.367	0.2369	0.2383	0.2364	0.1606	0.1631	0.1697	0.527	0.542	0.552	0.553	0.553	0.544	0.293	0.2978	0.2863	0.2764	0.2625	0.284		310	2302	2526	2516	1924	1950	1998	2648	2684	2751	4754
	320	0.625	0.62	0.616	0.569	0.566	0.539	0.2863	0.3335	0.3344	0.3148	0.2992	0.2941	0.36	0.395	0.394	0.371	0.375	0.369	0.2387	0.239	0.2374	0.1659	0.1679	0.1753	0.53	0.541	0.551	0.551	0.552	0.543	0.3035	0.3039	0.2984	0.2866	0.2713	0.293		320	2306	2503	2463	1925	1947	1972	2710	2842	2912	5014
	330	0.626	0.622	0.618	0.573	0.567	0.544	0.2802	0.3232	0.3239	0.3101	0.2933	0.29	0.362	0.396	0.394	0.373	0.376	0.372	0.2396	0.2403	0.239	0.1704	0.1723	0.1801	0.533	0.54	0.547	0.549	0.55	0.542	0.3004	0.2985	0.2983	0.2979	0.2839	0.3023		330	2285	2504	2472	1923	1932	1968	2679	2803	2871	5136
	340	0.628	0.623	0.62	0.575	0.569	0.547	0.2764	0.3164	0.3157	0.3034	0.2883	0.2854	0.364	0.398	0.394	0.375	0.378	0.374	0.2413	0.2419	0.2405	0.1741	0.1769	0.1835	0.536	0.538	0.547	0.549	0.549	0.543	0.2933	0.2928	0.293	0.2955	0.2853	0.3014		340	2269	2497	2456	1911	1931	1963	2584	2712	2789	5060
	350	0.63	0.624	0.62	0.578	0.57	0.55	0.2746	0.3117	0.3108	0.2969	0.2847	0.2795	0.365	0.398	0.394	0.376	0.379	0.376	0.2426	0.245	0.2442	0.1782	0.1808	0.1872	0.538	0.537	0.546	0.548	0.548	0.544	0.2845	0.286	0.2852	0.2893	0.2803	0.2964		350	2243	2466	2446	1893	1909	1959	2444	2587	2652	4914
	360	0.63	0.624	0.62	0.58	0.573	0.555	0.2752	0.3094	0.308	0.2922	0.2815	0.2769	0.369	0.399	0.395	0.377	0.38	0.378	0.2401	0.2429	0.2459	0.1806	0.1839	0.1896	0.539	0.536	0.545	0.547	0.547	0.544	0.2797	0.2841	0.2814	0.282	0.2733	0.2888		360	2229	2468	2435	1924	1926	1958	2292	2434	2485	4641
	370	0.632	0.626	0.622	0.582	0.574	0.555	0.2762	0.3073	0.306	0.2879	0.278	0.2735	0.371	0.4	0.395	0.378	0.38	0.379	0.2322	0.2367	0.2408	0.1827	0.1857	0.191	0.54	0.535	0.544	0.547	0.546	0.544	0.2785	0.2839	0.2794	0.2776	0.2699	0.283		370	2230	2463	2425	1908	1924	1979	2174	2288	2336	4334
	380	0.633	0.627	0.622	0.584	0.574	0.559	0.2776	0.3066	0.3044	0.2851	0.2756	0.2701	0.374	0.403	0.396	0.38	0.382	0.381	0.2249	0.2328	0.2348	0.1812	0.1855	0.1895	0.54	0.534	0.542	0.546	0.545	0.544	0.2774	0.2831	0.2787	0.2768	0.2699	0.2795		380	2213	2461	2439	1924	1930	1955	2047	2144	2195	4029
	390	0.633	0.627	0.622	0.585	0.576	0.562	0.2797	0.3058	0.3035	0.2835	0.2746	0.2691	0.376	0.403	0.396	0.38	0.382	0.382	0.2188	0.2307	0.2318	0.1818	0.1858	0.1881	0.541	0.534	0.542	0.546	0.545	0.544	0.2748	0.2846	0.2792	0.2767	0.2717	0.278		390	2186	2439	2400	1911	1938	1965	1920	2003	2051	3710
	400	0.633	0.626	0.622	0.584	0.577	0.561	0.2818	0.305	0.3031	0.2829	0.2733	0.2674	0.377	0.404	0.396	0.381	0.383	0.382	0.2158	0.2302	0.23	0.1825	0.187	0.1893	0.542	0.533	0.541	0.546	0.545	0.544	0.2771	0.2848	0.2787	0.2772	0.2725	0.2771		400	2191	2428	2386	1915	1931	1952	1820	1864	1910	3411
	410	0.633	0.628	0.623	0.587	0.579	0.565	0.2838	0.3045	0.3022	0.2814	0.272	0.2665	0.379	0.405	0.396	0.382	0.384	0.384	0.2144	0.2312	0.2298	0.1823	0.1881	0.1894	0.541	0.532	0.539	0.545	0.544	0.544	0.2789	0.2855	0.2795	0.2775	0.2713	0.2766		410	2200	2422	2383	1906	1938	1960	1704	1745	1780	3148
	420	0.635	0.628	0.624	0.588	0.58	0.565	0.2849	0.3036	0.3016	0.2804	0.2709	0.2654	0.38	0.406	0.397	0.382	0.384	0.384	0.2134	0.2321	0.229	0.1755	0.1846	0.1855	0.542	0.531	0.539	0.544	0.544	0.544	0.2813	0.2868	0.2802	0.2789	0.2718	0.2776		420	2173	2413	2383	1902	1953	1957	1601	1609	1643	2849
	430	0.634	0.628	0.624	0.587	0.581	0.567	0.287	0.3032	0.3014	0.2793	0.2704	0.2647	0.381	0.407	0.397	0.382	0.384	0.385	0.2131	0.2332	0.2289	0.1694	0.1837	0.1811	0.543	0.531	0.539	0.544	0.544	0.545	0.2838	0.2887	0.2803	0.2801	0.2714	0.2786		430	2147	2396	2373	1910	1951	1966	1514	1495	1523	2597
	440	0.635	0.629	0.624	0.59	0.583	0.569	0.2885	0.3033	0.3014	0.2786	0.2701	0.2646	0.383	0.407	0.398	0.383	0.385	0.386	0.2123	0.2332	0.2285	0.163	0.1833	0.1766	0.542	0.53	0.538	0.544	0.543	0.545	0.2847	0.2893	0.2811	0.2804	0.2732	0.2788		440	2142	2381	2364	1944	1963	1968	1409	1396	1420	2383
	450	0.635	0.63	0.625	0.592	0.583	0.569	0.2896	0.3031	0.3008	0.2778	0.269	0.2644	0.384	0.409	0.399	0.384	0.386	0.387	0.213	0.2338	0.2284	0.1595	0.1811	0.1724	0.542	0.531	0.539	0.544	0.543	0.545	0.2862	0.2904	0.281	0.2817	0.2732	0.2802		450	2145	2372	2342	1906	1931	1970	1327	1306	1325	2187
	460	0.637	0.633	0.626	0.593	0.585	0.572	0.2911	0.3032	0.3007	0.2784	0.2694	0.2646	0.386	0.41	0.399	0.384	0.386	0.388	0.213	0.235	0.2279	0.1593	0.179	0.1689	0.543	0.531	0.539	0.544	0.543	0.547	0.2876	0.291	0.2821	0.2812	0.2734	0.2809		460	2128	2370	2336	1933	1952	1981	1257	1219	1230	2006
	470	0.637	0.632	0.626	0.593	0.587	0.574	0.2921	0.3031	0.301	0.2775	0.2694	0.2645	0.387	0.41	0.4	0.384	0.387	0.388	0.2125	0.2356	0.2282	0.1596	0.1749	0.1654	0.543	0.531	0.539	0.544	0.543	0.547	0.2892	0.2924	0.282	0.2824	0.2735	0.282		470	2101	2355	2321	1933	1941	1978	1181	1141	1152	1832
	480	0.637	0.632	0.626	0.592	0.586	0.576	0.2938	0.3043	0.3004	0.2775	0.2698	0.2656	0.388	0.411	0.401	0.385	0.388	0.388	0.2119	0.237	0.2278	0.1618	0.1716	0.1622	0.542	0.53	0.538	0.544	0.542	0.546	0.2894	0.2928	0.2833	0.2839	0.274	0.2827		480	2092	2343	2327	1929	1962	1982	1114	1071	1084	1686
	490	0.638	0.634	0.629	0.595	0.588	0.578	0.2952	0.3048	0.3003	0.2774	0.2697	0.2667	0.39	0.411	0.401	0.385	0.388	0.388	0.2116	0.2381	0.2279	0.1632	0.1696	0.1605	0.542	0.531	0.539	0.545	0.544	0.548	0.2912	0.2935	0.2832	0.2832	0.2744	0.2826		490	2061	2327	2315	1927	1947	1998	1054	1015	1017	1565
	500	0.639	0.634	0.628	0.595	0.589	0.578	0.2966	0.3053	0.3007	0.2773	0.2702	0.2667	0.39	0.413	0.402	0.386	0.388	0.39	0.211	0.2391	0.2276	0.1635	0.168	0.159	0.543	0.53	0.539	0.545	0.543	0.548	0.2932	0.2945	0.2839	0.2848	0.2754	0.2826		500	2068	2314	2278	1933	1952	1995	1002	962	962	1451
	510	0.638	0.634	0.628	0.595	0.59	0.578	0.2974	0.3066	0.3001	0.2777	0.2713	0.2685	0.392	0.413	0.402	0.387	0.389	0.391	0.2107	0.2402	0.2279	0.1648	0.167	0.1581	0.543	0.531	0.54	0.545	0.543	0.548	0.2945	0.2951	0.2847	0.2857	0.2762	0.2836		510	2049	2316	2276	1922	1970	2003	956	911	919	1353
	520	0.639	0.635	0.629	0.596	0.59	0.579	0.298	0.3077	0.2999	0.2776	0.2709	0.2696	0.392	0.414	0.403	0.387	0.39	0.391	0.2103	0.2406	0.2279	0.1654	0.1658	0.1569	0.543	0.53	0.539	0.545	0.542	0.549	0.2923	0.2956	0.2853	0.2852	0.2769	0.2835		520	2041	2299	2271	1929	1976	2008	906	869	873	1272
	530	0.641	0.636	0.628	0.598	0.591	0.579	0.2985	0.3086	0.3002	0.2784	0.2738	0.2707	0.395	0.414	0.404	0.388	0.39	0.392	0.2106	0.242	0.2281	0.1664	0.1659	0.1573	0.542	0.53	0.54	0.546	0.543	0.549	0.2949	0.2961	0.2854	0.2862	0.2781	0.2839		530	2029	2273	2254	1937	1978	2016	875	840	837	1190
	540	0.64	0.637	0.63	0.597	0.592	0.581	0.2983	0.3098	0.3003	0.2786	0.274	0.2711	0.395	0.415	0.404	0.388	0.391	0.393	0.2098	0.2424	0.2283	0.1681	0.1652	0.1581	0.543	0.53	0.54	0.546	0.542	0.549	0.2955	0.2965	0.2863	0.2868	0.279	0.2848		540	2017	2267	2239	1931	1982	2021	832	804	806	1126
	550	0.64	0.638	0.63	0.598	0.592	0.581	0.2995	0.3102	0.3009	0.2803	0.2765	0.2733	0.395	0.416	0.405	0.388	0.391	0.393	0.2109	0.2441	0.2294	0.1695	0.1654	0.1602	0.543	0.531	0.54	0.547	0.544	0.55	0.2954	0.2975	0.2872	0.2876	0.2798	0.2847		550	2005	2253	2236	1929	1965	2020	805	775	781	1066
	560	0.64	0.638	0.63	0.598	0.593	0.579	0.3002	0.3107	0.3008	0.2813	0.2771	0.2734	0.396	0.416	0.405	0.389	0.391	0.393	0.2102	0.2444	0.2294	0.1706	0.1652	0.1618	0.544	0.53	0.541	0.546	0.543	0.551	0.2937	0.2975	0.288	0.2881	0.28	0.2848		560	1991	2261	2216	1941	1973	2019	782	752	757	1018
	570	0.64	0.637	0.63	0.601	0.593	0.58	0.3004	0.3113	0.3019	0.2826	0.2774	0.2744	0.397	0.416	0.406	0.389	0.391	0.395	0.2091	0.2446	0.2292	0.1716	0.1656	0.164	0.543	0.531	0.541	0.546	0.544	0.551	0.2964	0.2975	0.2878	0.2883	0.2801	0.2845		570	2000	2246	2230	1960	1983	2029	758	731	740	981
	580	0.64	0.637	0.629	0.601	0.594	0.579	0.3012	0.3126	0.3023	0.2837	0.2796	0.276	0.399	0.417	0.406	0.389	0.392	0.395	0.2093	0.2464	0.2304	0.1734	0.1671	0.1668	0.544	0.531	0.541	0.547	0.544	0.552	0.2955	0.298	0.2891	0.29	0.2802	0.2857		580	1952	2245	2204	1937	1973	2024	741	714	726	945
	590	0.642	0.639	0.631	0.603	0.596	0.582	0.3014	0.3131	0.3036	0.2845	0.2804	0.2775	0.399	0.417	0.406	0.389	0.393	0.395	0.2106	0.2473	0.2308	0.1743	0.1681	0.1689	0.543	0.532	0.542	0.547	0.544	0.552	0.3005	0.2977	0.29	0.2902	0.2826	0.2867		590	1961	2217	2198	1945	1980	2025	721	702	708	904
	600	0.642	0.639	0.631	0.603	0.596	0.581	0.302	0.3138	0.3043	0.2857	0.2817	0.278	0.399	0.418	0.407	0.391	0.393	0.396	0.2105	0.2476	0.2311	0.1754	0.17	0.1713	0.543	0.531	0.542	0.547	0.544	0.553	0.2999	0.2978	0.2904	0.2906	0.2828	0.2866		600	1976	2219	2200	1941	1987	2029	704	684	700	876
	610	0.641	0.638	0.631	0.602	0.596	0.582	0.3025	0.3143	0.305	0.2865	0.2824	0.2779	0.399	0.418	0.407	0.39	0.393	0.396	0.2097	0.248	0.2315	0.1762	0.1718	0.1726	0.543	0.532	0.542	0.548	0.544	0.554	0.3004	0.2988	0.2911	0.2913	0.2832	0.2873		610	1943	2189	2179	1943	1982	2032	690	673	688	859
	620	0.641	0.64	0.631	0.602	0.596	0.582	0.3032	0.3141	0.3054	0.2868	0.2823	0.2793	0.4	0.418	0.408	0.391	0.393	0.396	0.2113	0.2485	0.2317	0.1775	0.1731	0.1744	0.542	0.531	0.541	0.547	0.544	0.553	0.3008	0.2993	0.2912	0.2909	0.2839	0.2877		620	1929	2215	2195	1955	2005	2031	680	663	675	836
	630	0.642	0.641	0.631	0.605	0.598	0.583	0.3034	0.3145	0.3054	0.2874	0.2829	0.2793	0.4	0.418	0.407	0.391	0.394	0.397	0.2103	0.2487	0.2319	0.1779	0.1748	0.1759	0.543	0.532	0.542	0.549	0.545	0.554	0.303	0.2992	0.2916	0.2918	0.2844	0.2881		630	1944	2182	2172	1966	1992	2024	666	657	667	816
	640	0.643	0.641	0.631	0.607	0.598	0.583	0.3029	0.3145	0.3055	0.2877	0.2829	0.2788	0.401	0.418	0.408	0.391	0.393	0.397	0.2088	0.2485	0.2316	0.1783	0.1761	0.1771	0.542	0.531	0.542	0.548	0.544	0.554	0.302	0.2991	0.2915	0.2911	0.2836	0.2882		640	1937	2175	2173	1966	1984	2037	656	644	666	797
	650	0.642	0.641	0.633	0.606	0.597	0.583	0.3036	0.315	0.3066	0.2886	0.2841	0.2806	0.401	0.419	0.408	0.391	0.394	0.397	0.2096	0.2486	0.2323	0.1791	0.1783	0.1787	0.542	0.532	0.542	0.548	0.544	0.555	0.3045	0.3004	0.2928	0.2921	0.2845	0.289		650	1930	2192	2173	1952	2010	2033	648	639	659	780
	660	0.643	0.64	0.632	0.608	0.598	0.585	0.3037	0.3146	0.3068	0.2887	0.2839	0.28	0.401	0.419	0.408	0.39	0.394	0.398	0.2086	0.2489	0.2327	0.1804	0.1795	0.18	0.542	0.532	0.542	0.548	0.545	0.555	0.3046	0.2998	0.2926	0.2927	0.2843	0.2886		660	1922	2164	2162	1957	1988	2021	643	632	657	771
	670	0.642	0.64	0.633	0.607	0.597	0.585	0.3042	0.315	0.3076	0.2888	0.2835	0.2802	0.403	0.42	0.408	0.39	0.394	0.397	0.2085	0.2488	0.2329	0.1808	0.1805	0.1807	0.541	0.533	0.542	0.549	0.545	0.555	0.3053	0.3013	0.2928	0.2928	0.2847	0.2892		670	1900	2162	2154	1955	1974	2005	635	636	646	758
	680	0.642	0.64	0.632	0.607	0.598	0.585	0.3046	0.3148	0.3081	0.2887	0.2835	0.28	0.403	0.42	0.408	0.391	0.394	0.398	0.2101	0.2488	0.2332	0.1821	0.1817	0.1818	0.542	0.532	0.542	0.547	0.545	0.556	0.3073	0.3012	0.2931	0.2936	0.2849	0.2897		680	1944	2173	2163	1963	1981	2039	624	624	636	747
	690	0.644	0.641	0.633	0.608	0.597	0.585	0.3052	0.315	0.3084	0.2891	0.2842	0.28	0.404	0.42	0.409	0.391	0.394	0.398	0.2093	0.249	0.2332	0.1827	0.1825	0.1826	0.54	0.532	0.542	0.548	0.545	0.556	0.3061	0.3015	0.2929	0.293	0.2846	0.2897		690	1922	2157	2162	1962	2011	2025	621	622	639	742
	700	0.644	0.64	0.634	0.61	0.599	0.587	0.3043	0.3142	0.3073	0.2881	0.2834	0.2793	0.405	0.42	0.408	0.391	0.394	0.398	0.2096	0.2486	0.2324	0.1814	0.1824	0.1826	0.542	0.533	0.543	0.547	0.545	0.557	0.3069	0.3009	0.2928	0.2926	0.2839	0.2893		700	1915	2185	2151	1967	1982	2018	625	617	636	731
	710	0.645	0.642	0.634	0.61	0.599	0.586	0.3057	0.3148	0.3087	0.2887	0.284	0.2802	0.403	0.421	0.409	0.391	0.395	0.398	0.2085	0.2497	0.2325	0.1817	0.1843	0.1832	0.541	0.534	0.543	0.549	0.546	0.557	0.3081	0.3022	0.2936	0.2933	0.2841	0.2892		710	1938	2164	2153	1984	2004	2038	615	618	634	725
	720	0.645	0.642	0.634	0.61	0.6	0.587	0.3054	0.3145	0.308	0.2881	0.2835	0.2803	0.403	0.421	0.409	0.391	0.395	0.398	0.2078	0.2492	0.2318	0.181	0.1852	0.1829	0.542	0.533	0.544	0.548	0.546	0.557	0.3067	0.3023	0.2929	0.2928	0.2838	0.2878		720	1919	2145	2170	1981	1989	2025	615	620	635	723
	730	0.645	0.643	0.634	0.611	0.601	0.587	0.3063	0.3144	0.3086	0.2882	0.2843	0.28	0.405	0.421	0.409	0.39	0.395	0.398	0.2084	0.2494	0.2323	0.1815	0.1861	0.1843	0.541	0.533	0.543	0.548	0.545	0.557	0.3079	0.3021	0.2932	0.2936	0.2848	0.2883		730	1944	2176	2167	1980	2010	2020	612	617	632	713
	740	0.646	0.643	0.636	0.612	0.6	0.587	0.3067	0.3143	0.3086	0.2883	0.284	0.2801	0.407	0.422	0.41	0.39	0.395	0.398	0.2079	0.2485	0.2321	0.1808	0.1869	0.1839	0.54	0.533	0.544	0.549	0.546	0.557	0.309	0.3025	0.2922	0.2935	0.2842	0.2874		740	1933	2188	2166	2010	2009	2016	614	616	631	718
	750	0.646	0.643	0.635	0.612	0.6	0.587	0.3063	0.315	0.3088	0.2888	0.2844	0.2805	0.407	0.422	0.409	0.39	0.395	0.398	0.2077	0.2493	0.2322	0.1805	0.1883	0.1847	0.54	0.534	0.544	0.548	0.545	0.557	0.3092	0.3043	0.2924	0.2943	0.2853	0.2878		750	1955	2180	2182	1995	2018	2024	612	615	632	709
	760	0.647	0.644	0.637	0.613	0.601	0.587	0.3064	0.3149	0.3092	0.2889	0.2843	0.2803	0.406	0.422	0.41	0.39	0.395	0.399	0.2074	0.2493	0.2322	0.1804	0.1891	0.1855	0.54	0.533	0.544	0.548	0.545	0.557	0.3102	0.304	0.2931	0.2941	0.2852	0.2875		760	1948	2172	2185	2004	2003	2037	611	620	633	715
	770	0.647	0.644	0.637	0.614	0.602	0.586	0.3072	0.3154	0.31	0.2888	0.2845	0.2803	0.406	0.423	0.41	0.39	0.395	0.399	0.2071	0.2487	0.2317	0.1799	0.1894	0.1852	0.54	0.534	0.544	0.548	0.546	0.558	0.3078	0.3041	0.2931	0.2941	0.2862	0.2874		770	1967	2187	2204	2027	2027	2025	612	617	631	712
	780	0.647	0.644	0.638	0.613	0.602	0.586	0.3074	0.3144	0.3095	0.2884	0.2837	0.2801	0.405	0.423	0.41	0.389	0.395	0.399	0.2065	0.2487	0.2318	0.1791	0.1903	0.1855	0.541	0.534	0.544	0.548	0.547	0.559	0.3103	0.3045	0.2935	0.2945	0.2861	0.2873		780	1976	2224	2194	2018	2034	2029	610	616	637	715
	790	0.648	0.645	0.638	0.613	0.601	0.587	0.3074	0.3152	0.3095	0.2891	0.2841	0.2799	0.406	0.424	0.41	0.39	0.395	0.4	0.2068	0.2486	0.232	0.1791	0.1908	0.1856	0.541	0.534	0.544	0.548	0.546	0.558	0.3097	0.3031	0.2939	0.2938	0.2865	0.2879		790	2001	2220	2218	2040	2049	2040	607	616	638	712
	800	0.647	0.644	0.638	0.614	0.601	0.587	0.3078	0.315	0.3094	0.2888	0.2833	0.2792	0.409	0.424	0.411	0.39	0.396	0.399	0.2071	0.2479	0.2316	0.1784	0.1907	0.1848	0.541	0.535	0.544	0.548	0.546	0.558	0.3119	0.3043	0.2944	0.2944	0.2865	0.2871		800	2014	2219	2216	2046	2051	2050	610	622	636	714
	B_OD	ADS325: native lytR, deletion comM						D39V: native lytR, native comM						ADS174 + ATC: native lytR, overexpr comM						ADS325 + IPTG: overexpression lytR + native comM						ADS72 + IPTG: overexpression lytR + native comM						AS328: overexpression lytR and comM							B_Fluorescence	ADS325: native lytR, deletion comM						D39V: native lytR, native comM
	time (min)	C+Y medium			C medium			C+Y medium			C medium			C+Y medium			C medium			C+Y medium			C medium			C+Y medium			C medium			C+Y medium			C medium				time (min)	C+Y medium			C medium			C+Y medium			C medium
	0	0.004	0.004	0.004	0.004	0.004	0.004	0.004	0.004	0.004	0.004	0.004	0.004	0.004	0.004	0.004	0.0042	0.0043	0.0046	0.005	0.004	0.005	0.0045	0.0044	0.0044	0.004	0.00459999	0.0042	0.004	0.004	0.004	0.004	0.004	0.004	0.0042	0.0042	0.0044		0	5829	5947	5953	338	343	343	5198	7313	7161	347
	10	0.004	0.004	0.004	0.0045	0.0048	0.0045	0.005	0.004	0.004	0.0056	0.0048	0.0046	0.005	0.004	0.004	0.004	0.004	0.004	0.004	0.004	0.004	0.004	0.004	0.004	0.0043	0.004	0.004	0.0052	0.0052	0.0049	0.004	0.0041	0.0043	0.004	0.004	0.004		10	4925	5051	5028	329	333	335	5983	6198	5994	342
	20	0.005	0.005	0.005	0.0054	0.0055	0.0056	0.005	0.005	0.005	0.006	0.0054	0.0052	0.005	0.005	0.005	0.0042	0.0044	0.0043	0.004	0.004	0.004	0.0042	0.0041	0.0042	0.0049	0.0045	0.0045	0.0055	0.0056	0.0056	0.0045	0.0044	0.0046	0.0045	0.0046	0.0041		20	4444	4538	4485	327	331	332	5269	5376	5281	336
	30	0.006	0.006	0.006	0.0058	0.0059	0.006	0.006	0.006	0.006	0.0074	0.0066	0.0064	0.006	0.005	0.006	0.0048	0.0049	0.0047	0.004	0.004	0.004	0.0048	0.0048	0.005	0.0057	0.0051	0.005	0.0062	0.0065	0.0063	0.0053	0.0051	0.0052	0.0048	0.0047	0.0044		30	4090	4196	4167	324	329	328	4736	4863	4766	332
	40	0.007	0.007	0.007	0.0068	0.0072	0.0071	0.008	0.007	0.007	0.0082	0.0075	0.0071	0.007	0.006	0.006	0.0056	0.0058	0.0054	0.004	0.004	0.005	0.0051	0.0052	0.0053	0.0069	0.0062	0.0061	0.0071	0.0076	0.0075	0.0068	0.0059	0.006	0.0055	0.0052	0.005		40	3874	3945	3906	322	326	328	4391	4452	4414	332
	50	0.009	0.009	0.009	0.008	0.0082	0.0081	0.01	0.009	0.009	0.01	0.0086	0.0083	0.008	0.007	0.007	0.0067	0.0069	0.0066	0.005	0.005	0.005	0.0059	0.0061	0.0062	0.0085	0.0074	0.0075	0.0079	0.0082	0.0081	0.0084	0.0073	0.0073	0.0062	0.0057	0.0054		50	3659	3726	3685	322	326	326	4039	4177	4062	332
	60	0.012	0.012	0.012	0.0092	0.0095	0.0093	0.013	0.012	0.012	0.0118	0.0099	0.0096	0.01	0.009	0.009	0.0083	0.0085	0.008	0.006	0.005	0.006	0.0071	0.0073	0.0072	0.0105	0.0095	0.0095	0.0092	0.0095	0.0093	0.0108	0.0091	0.0093	0.0075	0.0068	0.0065		60	3522	3569	3537	324	325	329	3826	3917	3840	334
	70	0.016	0.016	0.015	0.0116	0.0116	0.0112	0.016	0.015	0.015	0.0135	0.0121	0.0112	0.012	0.011	0.011	0.0103	0.0103	0.0098	0.007	0.006	0.007	0.0084	0.0086	0.0088	0.013	0.012	0.0118	0.0105	0.0108	0.0105	0.0127	0.0115	0.0112	0.0087	0.008	0.0077		70	3457	3491	3424	326	328	328	3611	3735	3660	335
	80	0.021	0.02	0.021	0.0139	0.0139	0.0137	0.02	0.019	0.019	0.0164	0.0146	0.0139	0.014	0.014	0.013	0.0126	0.0128	0.0122	0.008	0.008	0.009	0.0103	0.0107	0.0108	0.0171	0.0156	0.0152	0.0123	0.0123	0.0123	0.016	0.0142	0.0144	0.0104	0.0095	0.0092		80	3338	3365	3299	327	331	331	3450	3567	3496	339
	90	0.027	0.027	0.026	0.017	0.017	0.0168	0.026	0.025	0.025	0.0197	0.0177	0.0169	0.017	0.017	0.016	0.0158	0.016	0.0153	0.01	0.01	0.011	0.0126	0.0131	0.0132	0.0223	0.0203	0.0197	0.0145	0.0146	0.0147	0.0203	0.018	0.0177	0.0125	0.0119	0.0113		90	3293	3290	3268	329	332	332	3304	3400	3329	342
	100	0.035	0.035	0.035	0.0206	0.0206	0.0205	0.033	0.032	0.032	0.0242	0.0219	0.0214	0.022	0.023	0.021	0.0201	0.0202	0.0191	0.013	0.012	0.013	0.0156	0.0162	0.0161	0.0286	0.0261	0.0255	0.0176	0.0178	0.0177	0.0264	0.0232	0.0229	0.0151	0.0145	0.014		100	3189	3153	3153	331	338	335	3196	3296	3243	348
	110	0.046	0.046	0.045	0.0248	0.0254	0.0245	0.043	0.042	0.043	0.029	0.0272	0.0259	0.027	0.03	0.028	0.0249	0.0251	0.0237	0.017	0.015	0.016	0.0197	0.0199	0.0198	0.0374	0.0344	0.0332	0.0209	0.0206	0.0206	0.0334	0.0298	0.0294	0.018	0.0171	0.0171		110	3082	3057	3047	336	339	341	3063	3179	3138	351
	120	0.057	0.058	0.058	0.0307	0.0313	0.0301	0.056	0.053	0.055	0.0354	0.0337	0.0322	0.037	0.039	0.036	0.0309	0.0313	0.0296	0.021	0.019	0.021	0.0244	0.0248	0.0243	0.0486	0.0448	0.0438	0.025	0.0248	0.025	0.0431	0.0385	0.0379	0.0221	0.0211	0.0209		120	2971	2945	2931	342	345	344	2925	3033	3056	356
	130	0.073	0.074	0.074	0.0372	0.038	0.0365	0.073	0.07	0.072	0.0433	0.041	0.0392	0.048	0.049	0.047	0.0389	0.0386	0.0371	0.027	0.025	0.027	0.03	0.0307	0.0304	0.0647	0.0576	0.0564	0.0299	0.0299	0.03	0.0551	0.0493	0.0483	0.0267	0.026	0.0258		130	2858	2840	2807	347	349	351	2810	2931	2922	366
	140	0.092	0.093	0.095	0.0454	0.0463	0.0448	0.093	0.091	0.092	0.052	0.0502	0.0484	0.062	0.07	0.063	0.0466	0.0467	0.0449	0.035	0.033	0.034	0.0365	0.0374	0.0372	0.0809	0.0743	0.0731	0.0362	0.036	0.0364	0.0709	0.0634	0.0618	0.0324	0.0314	0.0315		140	2736	2694	2689	351	356	355	2663	2805	2794	376
	150	0.114	0.116	0.121	0.0545	0.0555	0.0535	0.12	0.119	0.118	0.0628	0.0616	0.0592	0.083	0.1	0.081	0.0568	0.0568	0.0547	0.045	0.043	0.044	0.0447	0.0467	0.0461	0.0957	0.0878	0.0861	0.0431	0.0427	0.0433	0.0909	0.0815	0.0783	0.0393	0.0384	0.0386		150	2597	2575	2571	358	361	361	2486	2660	2662	383
	160	0.141	0.145	0.153	0.0643	0.0667	0.064	0.155	0.155	0.15	0.0752	0.0753	0.0725	0.108	0.132	0.109	0.0695	0.0691	0.067	0.059	0.056	0.058	0.0542	0.0587	0.0576	0.1214	0.1117	0.1111	0.0515	0.0514	0.0516	0.1151	0.1026	0.1008	0.0472	0.0462	0.0469		160	2462	2402	2402	367	370	369	2377	2490	2527	392
	170	0.171	0.177	0.19	0.0756	0.078	0.0759	0.191	0.189	0.191	0.0893	0.0929	0.0894	0.136	0.171	0.142	0.0842	0.0835	0.0815	0.075	0.071	0.072	0.0653	0.0741	0.0696	0.1556	0.1448	0.1422	0.0601	0.0609	0.0621	0.1459	0.1317	0.1293	0.0562	0.0552	0.0561		170	2352	2294	2277	378	383	381	2004	2240	2269	401
	180	0.206	0.208	0.223	0.0898	0.0912	0.0903	0.231	0.227	0.226	0.1083	0.1189	0.1103	0.176	0.212	0.181	0.1016	0.1007	0.0991	0.096	0.091	0.09	0.0822	0.0846	0.0803	0.1922	0.1816	0.1785	0.0712	0.0715	0.0732	0.1759	0.165	0.1595	0.0667	0.0661	0.0653		180	2310	2261	2253	392	396	393	1902	2123	2173	408
	190	0.242	0.25	0.268	0.1065	0.1085	0.1074	0.282	0.285	0.276	0.1306	0.1488	0.1394	0.215	0.261	0.223	0.1204	0.1202	0.1181	0.126	0.115	0.116	0.101	0.1006	0.0949	0.2314	0.2181	0.2188	0.0845	0.0855	0.0874	0.2129	0.2008	0.1968	0.0752	0.0748	0.076		190	2232	2187	2174	422	426	420	1855	2067	2100	420
	200	0.284	0.294	0.312	0.1243	0.1279	0.1272	0.34	0.345	0.342	0.1566	0.1828	0.1749	0.265	0.318	0.281	0.1414	0.1395	0.1376	0.16	0.148	0.152	0.1297	0.1195	0.1138	0.2752	0.2623	0.2638	0.1011	0.1028	0.1054	0.2495	0.2389	0.2325	0.0875	0.0873	0.0892		200	2226	2177	2159	480	489	479	1846	2063	2087	434
	210	0.323	0.339	0.36	0.1425	0.1505	0.1493	0.413	0.421	0.412	0.1824	0.2103	0.2105	0.317	0.372	0.337	0.1628	0.161	0.1585	0.199	0.187	0.19	0.1581	0.1488	0.1327	0.3226	0.3109	0.311	0.1212	0.1235	0.1265	0.2905	0.2825	0.2732	0.103	0.1035	0.106		210	2193	2143	2124	585	593	579	1875	2067	2095	455
	220	0.379	0.394	0.423	0.1585	0.1696	0.1687	0.509	0.525	0.517	0.2071	0.2301	0.2322	0.389	0.444	0.41	0.1848	0.1827	0.1795	0.242	0.229	0.232	0.1753	0.1786	0.1557	0.3782	0.3659	0.3631	0.1445	0.1469	0.1508	0.3356	0.3312	0.3302	0.1222	0.1235	0.1263		220	2171	2089	2071	723	736	719	1882	2072	2100	488
	230	0.395	0.409	0.433	0.1715	0.1851	0.1853	0.591	0.59	0.587	0.2309	0.248	0.2493	0.488	0.511	0.496	0.2066	0.2051	0.2038	0.292	0.276	0.278	0.1971	0.2046	0.1774	0.4554	0.4567	0.4356	0.1684	0.1718	0.1762	0.3968	0.3987	0.4013	0.1443	0.1462	0.1497		230	2127	2058	2053	910	931	905	2246	2418	2276	551
	240	0.394	0.409	0.429	0.1838	0.2002	0.2002	0.593	0.586	0.587	0.2524	0.2658	0.2736	0.557	0.584	0.573	0.2245	0.2232	0.225	0.345	0.333	0.34	0.2188	0.2311	0.1992	0.5375	0.5558	0.5276	0.1904	0.1936	0.1991	0.4739	0.4826	0.4905	0.1643	0.1658	0.1703		240	2120	2065	2038	1156	1172	1140	2474	2692	2594	639
	250	0.39	0.405	0.416	0.1936	0.2127	0.2131	0.595	0.587	0.588	0.2674	0.2868	0.2996	0.577	0.614	0.607	0.2416	0.2383	0.2426	0.422	0.409	0.414	0.2415	0.2629	0.223	0.5623	0.5891	0.5747	0.2136	0.2168	0.2237	0.51	0.5166	0.5278	0.1854	0.1873	0.1914		250	2151	1995	1965	1445	1480	1449	2580	2799	2718	782
	260	0.376	0.398	0.409	0.203	0.2238	0.2228	0.6	0.59	0.592	0.2786	0.3042	0.3185	0.597	0.615	0.612	0.2528	0.2501	0.2594	0.513	0.5	0.507	0.259	0.2892	0.2437	0.5559	0.5804	0.5693	0.2369	0.2403	0.248	0.5119	0.5175	0.5258	0.2071	0.2097	0.2136		260	2022	1943	1932	1794	1835	1799	2511	2691	2707	977
	270	0.369	0.397	0.406	0.2113	0.2338	0.2323	0.603	0.597	0.599	0.2905	0.3256	0.3355	0.595	0.617	0.614	0.2556	0.2547	0.269	0.58	0.559	0.564	0.2772	0.3059	0.2651	0.5546	0.5787	0.5727	0.2565	0.2602	0.268	0.5066	0.5179	0.5205	0.229	0.2316	0.235		270	1994	1943	1908	2207	2254	2219	2437	2643	2634	1253
	280	0.364	0.395	0.401	0.2176	0.2422	0.2413	0.608	0.602	0.602	0.3027	0.346	0.353	0.6	0.617	0.616	0.2609	0.261	0.2729	0.567	0.556	0.565	0.294	0.3344	0.2769	0.5545	0.5812	0.5764	0.273	0.2785	0.2859	0.5022	0.5171	0.5185	0.2473	0.2495	0.2538		280	1976	1908	1890	2691	2738	2687	2386	2604	2589	1632
	290	0.361	0.395	0.398	0.224	0.249	0.249	0.613	0.61	0.609	0.307	0.3557	0.3595	0.604	0.616	0.616	0.2633	0.2651	0.2794	0.568	0.552	0.563	0.3093	0.3479	0.2946	0.556	0.5836	0.5795	0.2834	0.2905	0.2977	0.4998	0.5191	0.5206	0.2634	0.2655	0.2697		290	1969	1883	1882	3210	3285	3237	2349	2565	2546	2065
	300	0.36	0.395	0.397	0.2293	0.2548	0.2554	0.617	0.613	0.611	0.3001	0.3497	0.3517	0.607	0.616	0.617	0.2693	0.2705	0.287	0.571	0.552	0.565	0.3215	0.3588	0.316	0.559	0.5875	0.5842	0.2944	0.3034	0.3099	0.4958	0.521	0.523	0.2733	0.2776	0.2828		300	1961	1894	1864	3809	3881	3808	2326	2535	2522	2394
	310	0.359	0.396	0.396	0.2357	0.261	0.262	0.62	0.616	0.614	0.2952	0.3414	0.3437	0.607	0.615	0.616	0.2621	0.2649	0.2845	0.57	0.548	0.562	0.3398	0.3702	0.3358	0.5615	0.5891	0.5846	0.3076	0.3225	0.326	0.4963	0.5256	0.5289	0.2852	0.2891	0.2957		310	1952	1889	1861	4420	4510	4433	2302	2526	2516	2648
	320	0.36	0.395	0.394	0.2387	0.2646	0.2651	0.625	0.62	0.616	0.2863	0.3335	0.3344	0.608	0.613	0.615	0.2555	0.2571	0.2735	0.568	0.546	0.561	0.3468	0.3706	0.3441	0.5667	0.5909	0.5861	0.3174	0.3398	0.34	0.498	0.5299	0.5341	0.2957	0.3011	0.3084		320	1938	1892	1868	5048	5133	5041	2306	2503	2463	2710
	330	0.362	0.396	0.394	0.2405	0.2682	0.2676	0.626	0.622	0.618	0.2802	0.3232	0.3239	0.611	0.612	0.613	0.245	0.2494	0.2646	0.566	0.543	0.559	0.3448	0.3599	0.3474	0.5717	0.5924	0.5861	0.3136	0.3448	0.3407	0.4981	0.5319	0.5367	0.3033	0.312	0.3195		330	1936	1879	1862	5616	5722	5636	2285	2504	2472	2679
	340	0.364	0.398	0.394	0.2428	0.2699	0.2709	0.628	0.623	0.62	0.2764	0.3164	0.3157	0.609	0.61	0.612	0.2378	0.2413	0.2581	0.566	0.541	0.558	0.3391	0.344	0.3412	0.5757	0.5924	0.5851	0.3073	0.3451	0.3381	0.5024	0.5377	0.542	0.3019	0.3127	0.3225		340	1940	1885	1864	6095	6164	6079	2269	2497	2456	2584
	350	0.365	0.398	0.394	0.2442	0.2707	0.2719	0.63	0.624	0.62	0.2746	0.3117	0.3108	0.608	0.609	0.609	0.2317	0.2378	0.2542	0.563	0.539	0.557	0.3334	0.3355	0.3323	0.5779	0.5916	0.5834	0.2995	0.3422	0.3365	0.5071	0.5402	0.5433	0.2968	0.3132	0.3272		350	1932	1889	1867	6350	6366	6427	2243	2466	2446	2444
	360	0.369	0.399	0.395	0.2442	0.2702	0.2731	0.63	0.624	0.62	0.2752	0.3094	0.308	0.606	0.607	0.608	0.231	0.2374	0.2528	0.562	0.538	0.555	0.3297	0.3295	0.3282	0.5819	0.592	0.5828	0.2938	0.3349	0.3322	0.5075	0.5417	0.5468	0.2891	0.3146	0.3279		360	1931	1885	1864	6574	6576	6562	2229	2468	2435	2292
	370	0.371	0.4	0.395	0.2415	0.2669	0.2688	0.632	0.626	0.622	0.2762	0.3073	0.306	0.608	0.606	0.607	0.2289	0.2395	0.2535	0.561	0.536	0.555	0.328	0.3267	0.3248	0.583	0.5912	0.5825	0.2903	0.3293	0.3291	0.5086	0.5445	0.5488	0.2847	0.3158	0.328		370	1946	1880	1859	6686	6644	6667	2230	2463	2425	2174
	380	0.374	0.403	0.396	0.2378	0.2616	0.2646	0.633	0.627	0.622	0.2776	0.3066	0.3044	0.606	0.604	0.606	0.2325	0.2398	0.2533	0.561	0.535	0.553	0.3256	0.3249	0.3228	0.5854	0.5903	0.5794	0.2887	0.3247	0.3247	0.5122	0.5462	0.5506	0.2805	0.3162	0.3274		380	1943	1887	1857	6695	6637	6731	2213	2461	2439	2047
	390	0.376	0.403	0.396	0.2351	0.2547	0.26	0.633	0.627	0.622	0.2797	0.3058	0.3035	0.604	0.603	0.605	0.2354	0.2423	0.254	0.56	0.535	0.553	0.3228	0.3225	0.3204	0.5854	0.5893	0.5792	0.2888	0.321	0.3212	0.5161	0.5478	0.5524	0.2799	0.318	0.3261		390	1950	1875	1872	6656	6551	6603	2186	2439	2400	1920
	400	0.377	0.404	0.396	0.233	0.2522	0.2565	0.633	0.626	0.622	0.2818	0.305	0.3031	0.605	0.603	0.604	0.2377	0.2438	0.2537	0.56	0.533	0.552	0.3216	0.3205	0.3187	0.5869	0.5886	0.5785	0.2893	0.3186	0.3186	0.5196	0.5501	0.5534	0.2776	0.3186	0.3259		400	1943	1889	1856	6547	6370	6443	2191	2428	2386	1820
	410	0.379	0.405	0.396	0.2326	0.2509	0.2554	0.633	0.628	0.623	0.2838	0.3045	0.3022	0.603	0.601	0.603	0.2399	0.2447	0.2549	0.559	0.533	0.551	0.3205	0.319	0.3178	0.588	0.5892	0.5782	0.2916	0.3162	0.316	0.5207	0.5521	0.5543	0.2777	0.3197	0.3258		410	1951	1895	1866	6349	6216	6283	2200	2422	2383	1704
	420	0.38	0.406	0.397	0.2326	0.2504	0.2539	0.635	0.628	0.624	0.2849	0.3036	0.3016	0.604	0.601	0.603	0.2429	0.2456	0.2544	0.557	0.531	0.551	0.3194	0.3178	0.3173	0.5887	0.5886	0.5779	0.2921	0.3141	0.314	0.5227	0.5524	0.5554	0.2797	0.3196	0.3255		420	1944	1890	1863	6164	5991	6041	2173	2413	2383	1601
	430	0.381	0.407	0.397	0.2332	0.2506	0.2531	0.634	0.628	0.624	0.287	0.3032	0.3014	0.602	0.599	0.601	0.2447	0.2475	0.2544	0.556	0.531	0.55	0.3189	0.3165	0.3155	0.5895	0.5889	0.5778	0.2936	0.3131	0.3128	0.5251	0.5541	0.5556	0.2817	0.3198	0.3238		430	1958	1890	1872	5996	5807	5870	2147	2396	2373	1514
	440	0.383	0.407	0.398	0.2328	0.2493	0.2511	0.635	0.629	0.624	0.2885	0.3033	0.3014	0.603	0.6	0.602	0.2463	0.2481	0.2557	0.556	0.531	0.55	0.3188	0.3159	0.3149	0.5902	0.5889	0.5783	0.2944	0.3116	0.3112	0.5263	0.5543	0.556	0.282	0.3199	0.325		440	1959	1907	1868	5819	5594	5665	2142	2381	2364	1409
	450	0.384	0.409	0.399	0.2344	0.2495	0.2504	0.635	0.63	0.625	0.2896	0.3031	0.3008	0.601	0.598	0.6	0.2488	0.2493	0.255	0.555	0.532	0.55	0.3173	0.3149	0.3146	0.5917	0.5897	0.5792	0.2955	0.3101	0.3108	0.5268	0.5539	0.5559	0.2847	0.3203	0.3231		450	1946	1895	1879	5664	5424	5486	2145	2372	2342	1327
	460	0.386	0.41	0.399	0.2347	0.2485	0.2492	0.637	0.633	0.626	0.2911	0.3032	0.3007	0.601	0.598	0.6	0.2493	0.2499	0.2575	0.556	0.531	0.551	0.3163	0.3142	0.314	0.59	0.5885	0.5788	0.2971	0.3091	0.3096	0.5263	0.5543	0.5568	0.286	0.3199	0.3231		460	1972	1885	1867	5491	5247	5312	2128	2370	2336	1257
	470	0.387	0.41	0.4	0.2348	0.2482	0.2485	0.637	0.632	0.626	0.2921	0.3031	0.301	0.6	0.597	0.6	0.2529	0.2512	0.2578	0.556	0.532	0.55	0.3155	0.3133	0.3141	0.5908	0.588	0.5791	0.2976	0.3083	0.3085	0.5275	0.5551	0.5572	0.2875	0.3198	0.324		470	1958	1910	1881	5305	5075	5110	2101	2355	2321	1181
	480	0.388	0.411	0.401	0.2342	0.2466	0.2482	0.637	0.632	0.626	0.2938	0.3043	0.3004	0.601	0.598	0.6	0.2538	0.253	0.2588	0.558	0.531	0.551	0.3157	0.3132	0.3135	0.5909	0.5879	0.5785	0.2987	0.3072	0.308	0.5286	0.5556	0.5579	0.2898	0.3203	0.3228		480	1976	1895	1876	5117	4871	4881	2092	2343	2327	1114
	490	0.39	0.411	0.401	0.2333	0.2461	0.2472	0.638	0.634	0.629	0.2952	0.3048	0.3003	0.601	0.598	0.601	0.2552	0.2537	0.2577	0.557	0.533	0.551	0.3148	0.3132	0.3131	0.5913	0.5879	0.5786	0.2993	0.3067	0.3078	0.5304	0.5559	0.5578	0.2916	0.3203	0.323		490	1976	1907	1891	4923	4677	4684	2061	2327	2315	1054
	500	0.39	0.413	0.402	0.2339	0.2456	0.247	0.639	0.634	0.628	0.2966	0.3053	0.3007	0.6	0.598	0.601	0.2559	0.255	0.258	0.559	0.533	0.551	0.3139	0.313	0.3134	0.5911	0.5866	0.5774	0.3008	0.3063	0.3065	0.5313	0.5571	0.5582	0.2927	0.3203	0.3228		500	1979	1914	1883	4742	4451	4475	2068	2314	2278	1002
	510	0.392	0.413	0.402	0.2339	0.2454	0.2463	0.638	0.634	0.628	0.2974	0.3066	0.3001	0.6	0.597	0.601	0.2586	0.2555	0.2599	0.558	0.532	0.551	0.3149	0.3127	0.3134	0.5918	0.5873	0.5784	0.3019	0.3062	0.3059	0.5321	0.5565	0.557	0.2953	0.321	0.3244		510	1993	1908	1888	4534	4260	4199	2049	2316	2276	956
	520	0.392	0.414	0.403	0.2337	0.2446	0.2465	0.639	0.635	0.629	0.298	0.3077	0.2999	0.6	0.596	0.601	0.2593	0.2574	0.2613	0.559	0.533	0.551	0.315	0.3128	0.313	0.5926	0.5853	0.5782	0.3032	0.3065	0.3057	0.5321	0.5573	0.5577	0.2953	0.3207	0.3235		520	1987	1925	1891	4313	4030	3971	2041	2299	2271	906
	530	0.395	0.414	0.404	0.2315	0.244	0.2458	0.641	0.636	0.628	0.2985	0.3086	0.3002	0.6	0.597	0.601	0.2601	0.258	0.2615	0.56	0.533	0.552	0.3146	0.3128	0.3137	0.5913	0.585	0.5774	0.3039	0.3062	0.3051	0.5344	0.5579	0.5579	0.2986	0.3226	0.326		530	1985	1916	1890	4089	3807	3775	2029	2273	2254	875
	540	0.395	0.415	0.404	0.233	0.2438	0.2459	0.64	0.637	0.63	0.2983	0.3098	0.3003	0.602	0.597	0.601	0.2611	0.2586	0.2626	0.558	0.533	0.553	0.3145	0.3122	0.3134	0.5898	0.584	0.5779	0.3043	0.3067	0.3051	0.5347	0.5582	0.5579	0.2993	0.3219	0.3249		540	1993	1916	1900	3864	3603	3549	2017	2267	2239	832
	550	0.395	0.416	0.405	0.2325	0.2433	0.2449	0.64	0.638	0.63	0.2995	0.3102	0.3009	0.6	0.597	0.601	0.2617	0.2594	0.263	0.56	0.534	0.553	0.3154	0.3128	0.3135	0.5904	0.5841	0.5773	0.3055	0.3072	0.3055	0.5345	0.558	0.558	0.3002	0.3219	0.3262		550	2007	1914	1896	3648	3385	3337	2005	2253	2236	805
	560	0.396	0.416	0.405	0.2322	0.243	0.2449	0.64	0.638	0.63	0.3002	0.3107	0.3008	0.601	0.598	0.602	0.2625	0.2595	0.2639	0.56	0.533	0.553	0.3154	0.3134	0.3148	0.591	0.585	0.5774	0.306	0.3079	0.3063	0.535	0.5592	0.5598	0.3012	0.323	0.3263		560	2015	1945	1915	3438	3208	3140	1991	2261	2216	782
	570	0.397	0.416	0.406	0.2314	0.2426	0.2445	0.64	0.637	0.63	0.3004	0.3113	0.3019	0.599	0.597	0.601	0.2624	0.2599	0.2638	0.56	0.534	0.554	0.3151	0.3132	0.3137	0.59	0.5849	0.5779	0.3058	0.3085	0.3068	0.5353	0.561	0.5592	0.3025	0.3235	0.3267		570	2028	1950	1927	3253	3016	2966	2000	2246	2230	758
	580	0.399	0.417	0.406	0.2327	0.2435	0.2455	0.64	0.637	0.629	0.3012	0.3126	0.3023	0.601	0.596	0.602	0.2649	0.2615	0.2643	0.56	0.534	0.554	0.3158	0.3133	0.3141	0.5905	0.5836	0.5764	0.3073	0.3102	0.309	0.5349	0.5596	0.5592	0.3034	0.3243	0.3288		580	2038	1941	1927	3048	2840	2803	1952	2245	2204	741
	590	0.399	0.417	0.406	0.2325	0.2433	0.2456	0.642	0.639	0.631	0.3014	0.3131	0.3036	0.601	0.596	0.603	0.2651	0.2609	0.2643	0.562	0.535	0.554	0.3163	0.3123	0.3138	0.5913	0.5856	0.5784	0.3071	0.311	0.3095	0.5363	0.5593	0.5601	0.3045	0.3245	0.3283		590	2031	1936	1929	2892	2710	2670	1961	2217	2198	721
	600	0.399	0.418	0.407	0.2325	0.2432	0.2454	0.642	0.639	0.631	0.302	0.3138	0.3043	0.6	0.596	0.602	0.2665	0.2617	0.2653	0.562	0.535	0.554	0.3165	0.3135	0.3152	0.5914	0.5853	0.5777	0.3072	0.312	0.3108	0.5372	0.5596	0.5601	0.3051	0.3249	0.3294		600	2040	1960	1939	2749	2562	2531	1976	2219	2200	704
	610	0.399	0.418	0.407	0.2324	0.2427	0.246	0.641	0.638	0.631	0.3025	0.3143	0.305	0.599	0.596	0.603	0.2658	0.2616	0.2648	0.562	0.535	0.554	0.3178	0.3141	0.3152	0.5907	0.5859	0.5788	0.3077	0.3123	0.3119	0.5398	0.5602	0.5607	0.3054	0.3253	0.329		610	2070	1960	1950	2604	2439	2406	1943	2189	2179	690
	620	0.4	0.418	0.408	0.2331	0.2428	0.2458	0.641	0.64	0.631	0.3032	0.3141	0.3054	0.6	0.597	0.603	0.2672	0.2625	0.2658	0.563	0.535	0.554	0.3193	0.3143	0.3158	0.5905	0.5849	0.5781	0.3082	0.3127	0.3126	0.5394	0.5595	0.5618	0.3061	0.3264	0.3305		620	2059	1962	1939	2466	2324	2298	1929	2215	2195	680
	630	0.4	0.418	0.407	0.2336	0.2429	0.2455	0.642	0.641	0.631	0.3034	0.3145	0.3054	0.601	0.596	0.603	0.2675	0.2628	0.2656	0.564	0.535	0.555	0.3185	0.314	0.3144	0.5898	0.5843	0.5781	0.3079	0.3131	0.3129	0.5403	0.5587	0.5611	0.3077	0.3266	0.3316		630	2063	1986	1968	2354	2207	2188	1944	2182	2172	666
	640	0.401	0.418	0.408	0.2317	0.242	0.2448	0.643	0.641	0.631	0.3029	0.3145	0.3055	0.599	0.596	0.603	0.2665	0.2629	0.2658	0.564	0.536	0.555	0.32	0.3134	0.3154	0.5891	0.5856	0.5782	0.3072	0.3131	0.3133	0.5398	0.5574	0.5621	0.3075	0.3257	0.3311		640	2062	1973	1952	2245	2117	2094	1937	2175	2173	656
	650	0.401	0.419	0.408	0.2317	0.2428	0.2452	0.642	0.641	0.633	0.3036	0.315	0.3066	0.599	0.595	0.603	0.267	0.2628	0.2662	0.564	0.535	0.555	0.3188	0.3139	0.3155	0.5872	0.585	0.5774	0.3079	0.3138	0.3141	0.5394	0.5574	0.5623	0.3077	0.326	0.3307		650	2066	1994	1967	2135	2036	2023	1930	2192	2173	648
	660	0.401	0.419	0.408	0.2318	0.2422	0.2453	0.643	0.64	0.632	0.3037	0.3146	0.3068	0.597	0.595	0.602	0.2673	0.263	0.2655	0.564	0.535	0.555	0.3205	0.3147	0.3161	0.5866	0.5859	0.5784	0.3075	0.3138	0.3149	0.5391	0.5574	0.5617	0.3088	0.3267	0.3318		660	2075	1991	1969	2066	1955	1941	1922	2164	2162	643
	670	0.403	0.42	0.408	0.2322	0.242	0.245	0.642	0.64	0.633	0.3042	0.315	0.3076	0.598	0.595	0.602	0.268	0.264	0.2659	0.564	0.536	0.555	0.3205	0.3138	0.3157	0.5863	0.5852	0.5777	0.3076	0.3144	0.3151	0.5387	0.5562	0.5615	0.3085	0.3266	0.3314		670	2078	1995	1973	1976	1881	1883	1900	2162	2154	635
	680	0.403	0.42	0.408	0.2323	0.2425	0.2448	0.642	0.64	0.632	0.3046	0.3148	0.3081	0.597	0.594	0.601	0.2685	0.2638	0.2672	0.564	0.535	0.555	0.3216	0.3149	0.316	0.5855	0.5856	0.5789	0.3074	0.3144	0.3154	0.5391	0.5566	0.564	0.3093	0.3267	0.3319		680	2080	2015	1979	1905	1819	1807	1944	2173	2163	624
	690	0.404	0.42	0.409	0.2317	0.242	0.245	0.644	0.641	0.633	0.3052	0.315	0.3084	0.597	0.592	0.601	0.268	0.264	0.268	0.564	0.535	0.555	0.3204	0.3148	0.3157	0.5842	0.5865	0.5792	0.3075	0.3141	0.315	0.5376	0.5559	0.5627	0.3099	0.3278	0.3329		690	2100	2014	1981	1835	1753	1763	1922	2157	2162	621
	700	0.405	0.42	0.408	0.2317	0.242	0.2446	0.644	0.64	0.634	0.3043	0.3142	0.3073	0.596	0.591	0.601	0.268	0.2645	0.2684	0.564	0.536	0.556	0.321	0.3145	0.3155	0.5832	0.5867	0.5793	0.3069	0.3137	0.3142	0.5368	0.5572	0.5639	0.3102	0.3284	0.3338		700	2095	2000	1987	1771	1702	1703	1915	2185	2151	625
	710	0.403	0.421	0.409	0.2324	0.242	0.2447	0.645	0.642	0.634	0.3057	0.3148	0.3087	0.595	0.589	0.6	0.2684	0.2643	0.2689	0.564	0.535	0.555	0.3214	0.314	0.3152	0.5827	0.587	0.5798	0.3069	0.3139	0.3147	0.5363	0.5566	0.5633	0.3098	0.3281	0.3334		710	2091	2034	2016	1713	1652	1653	1938	2164	2153	615
	720	0.403	0.421	0.409	0.2315	0.2408	0.244	0.645	0.642	0.634	0.3054	0.3145	0.308	0.594	0.589	0.599	0.269	0.2647	0.2697	0.564	0.536	0.556	0.3223	0.3146	0.3163	0.5815	0.586	0.5789	0.3073	0.3139	0.3147	0.5378	0.5561	0.563	0.3106	0.3285	0.3341		720	2118	2012	2023	1671	1608	1631	1919	2145	2170	615
	730	0.405	0.421	0.409	0.232	0.2412	0.2444	0.645	0.643	0.634	0.3063	0.3144	0.3086	0.593	0.589	0.598	0.2698	0.2644	0.2703	0.564	0.535	0.554	0.3221	0.3136	0.3157	0.5823	0.5879	0.5802	0.3067	0.3149	0.3147	0.537	0.5561	0.5637	0.3108	0.3289	0.3338		730	2110	2026	2013	1623	1567	1577	1944	2176	2167	612
	740	0.407	0.422	0.41	0.2317	0.241	0.2441	0.646	0.643	0.636	0.3067	0.3143	0.3086	0.592	0.587	0.598	0.2693	0.265	0.2697	0.563	0.535	0.555	0.3226	0.3145	0.315	0.5816	0.5873	0.5799	0.3065	0.3136	0.3144	0.5362	0.5555	0.5631	0.3114	0.3293	0.3347		740	2122	2043	2028	1588	1542	1547	1933	2188	2166	614
	750	0.407	0.422	0.409	0.2315	0.2408	0.2442	0.646	0.643	0.635	0.3063	0.315	0.3088	0.591	0.586	0.597	0.2703	0.2636	0.2691	0.563	0.534	0.555	0.323	0.3142	0.3151	0.5829	0.5878	0.5808	0.3064	0.3143	0.3145	0.5367	0.5554	0.5633	0.3114	0.3292	0.334		750	2128	2053	2018	1553	1502	1512	1955	2180	2182	612
	760	0.406	0.422	0.41	0.2322	0.2407	0.2438	0.647	0.644	0.637	0.3064	0.3149	0.3092	0.591	0.585	0.596	0.2704	0.2646	0.2686	0.563	0.535	0.555	0.3226	0.3142	0.3155	0.5827	0.5888	0.5812	0.3067	0.3148	0.3149	0.5373	0.5551	0.5642	0.3108	0.3294	0.3349		760	2128	2064	2038	1511	1474	1486	1948	2172	2185	611
	770	0.406	0.423	0.41	0.2319	0.2407	0.2435	0.647	0.644	0.637	0.3072	0.3154	0.31	0.59	0.584	0.596	0.2703	0.2648	0.2673	0.563	0.534	0.556	0.3233	0.3142	0.3153	0.5823	0.5884	0.5803	0.3067	0.3141	0.3151	0.5359	0.5541	0.5632	0.3113	0.3296	0.3349		770	2140	2066	2041	1478	1440	1450	1967	2187	2204	612
	780	0.405	0.423	0.41	0.2312	0.2397	0.2427	0.647	0.644	0.638	0.3074	0.3144	0.3095	0.586	0.584	0.594	0.2714	0.2648	0.2669	0.563	0.534	0.555	0.3233	0.3133	0.313	0.5809	0.5883	0.5805	0.307	0.3148	0.3149	0.5371	0.5561	0.5643	0.3116	0.3299	0.3353		780	2151	2080	2051	1456	1423	1435	1976	2224	2194	610
	790	0.406	0.424	0.41	0.2321	0.24	0.2423	0.648	0.645	0.638	0.3074	0.3152	0.3095	0.585	0.583	0.593	0.2707	0.2649	0.2671	0.562	0.534	0.555	0.3235	0.3141	0.3156	0.5803	0.5884	0.5815	0.3072	0.3141	0.3153	0.5381	0.5557	0.5641	0.3117	0.3299	0.3361		790	2148	2077	2059	1417	1387	1406	2001	2220	2218	607
	800	0.409	0.424	0.411	0.2305	0.2401	0.2419	0.647	0.644	0.638	0.3078	0.315	0.3094	0.584	0.582	0.593	0.2707	0.265	0.2672	0.562	0.534	0.555	0.3231	0.3142	0.315	0.5803	0.5892	0.5819	0.3073	0.3146	0.3154	0.5378	0.5555	0.5648	0.3116	0.3304	0.3355		800	2171	2098	2063	1401	1374	1384	2014	2219	2216	610
[truncated: 26 more columns]
